# Supplementary material for: Trace impurities in sodium phosphate influences the physiological activity of Escherichia coli in M9 minimal medium
Source: Sci Rep. 2023 Oct 13;13:17396. doi: 10.1038/s41598-023-44526-4 (PMC10576033; doi:10.1038/s41598-023-44526-4)
Supplement: Supplementary file 2 — Supplementary Information 2. [file 41598_2023_44526_MOESM2_ESM.xlsx]

## Sheet: Table S10
Table S10. Data for Fig. 1a (OD600)
E. coli BW25113 was cultured in each M9 medium (type A, B, C and D) (n=24). Cell density (OD600) was monitored each 10 minutes for 24 h.
Time vs Cell growht (OD600), Type A
	Type A	Type A	Type A	Type A	Type A	Type A	Type A	Type A	Type A	Type A	Type A	Type A	Type A	Type A	Type A	Type A	Type A	Type A	Type A	Type A	Type A	Type A	Type A	Type A		Type A (n=24)
Time (min)	No. 1	No. 2	No. 3	No. 4	No. 5	No. 6	No. 7	No. 8	No. 9	No. 10	No. 11	No. 12	No. 13	No. 14	No. 15	No. 16	No. 17	No. 18	No. 19	No. 20	No. 21	No. 22	No. 23	No. 24		Time (min)	AVE	SD
0	0.085	0.087	0.086	0.085	0.086	0.086	0.086	0.086	0.087	0.086	0.086	0.086	0.086	0.088	0.088	0.087	0.086	0.086	0.086	0.086	0.086	0.087	0.085	0.086		0	0.087	0.001
10	0.085	0.087	0.087	0.085	0.087	0.086	0.086	0.087	0.088	0.087	0.086	0.086	0.086	0.088	0.087	0.087	0.087	0.086	0.086	0.086	0.086	0.087	0.085	0.086		10	0.087	0.001
20	0.085	0.087	0.087	0.086	0.087	0.086	0.086	0.087	0.088	0.086	0.086	0.086	0.086	0.089	0.088	0.087	0.087	0.087	0.087	0.086	0.087	0.087	0.085	0.086		20	0.087	0.001
30	0.085	0.087	0.087	0.086	0.087	0.086	0.086	0.086	0.088	0.086	0.086	0.086	0.086	0.089	0.088	0.087	0.086	0.086	0.086	0.086	0.086	0.087	0.085	0.086		30	0.087	0.001
40	0.085	0.087	0.087	0.086	0.087	0.086	0.086	0.087	0.088	0.086	0.086	0.086	0.086	0.089	0.088	0.087	0.087	0.087	0.086	0.086	0.086	0.087	0.085	0.086		40	0.087	0.001
50	0.085	0.087	0.087	0.086	0.087	0.086	0.087	0.087	0.088	0.087	0.087	0.086	0.086	0.089	0.088	0.087	0.087	0.087	0.087	0.087	0.087	0.088	0.086	0.086		50	0.087	0.001
60	0.085	0.087	0.087	0.086	0.087	0.086	0.086	0.087	0.088	0.086	0.087	0.086	0.086	0.089	0.088	0.087	0.087	0.087	0.086	0.086	0.086	0.087	0.085	0.086		60	0.087	0.001
70	0.085	0.087	0.087	0.086	0.087	0.086	0.086	0.087	0.088	0.086	0.086	0.086	0.086	0.089	0.088	0.087	0.087	0.086	0.086	0.086	0.086	0.087	0.085	0.086		70	0.087	0.001
80	0.085	0.087	0.087	0.086	0.087	0.086	0.086	0.087	0.088	0.086	0.086	0.086	0.086	0.089	0.088	0.087	0.087	0.086	0.087	0.087	0.086	0.088	0.085	0.086		80	0.087	0.001
90	0.085	0.087	0.087	0.086	0.087	0.086	0.086	0.087	0.088	0.087	0.087	0.086	0.086	0.089	0.088	0.087	0.087	0.086	0.086	0.087	0.086	0.087	0.085	0.086		90	0.087	0.001
100	0.085	0.087	0.087	0.086	0.087	0.086	0.087	0.087	0.088	0.087	0.087	0.086	0.086	0.089	0.088	0.087	0.087	0.087	0.087	0.087	0.087	0.088	0.085	0.086		100	0.087	0.001
110	0.085	0.087	0.087	0.086	0.087	0.086	0.086	0.087	0.088	0.086	0.086	0.086	0.086	0.089	0.088	0.087	0.087	0.086	0.086	0.086	0.086	0.087	0.085	0.086		110	0.087	0.001
120	0.085	0.087	0.087	0.086	0.087	0.086	0.086	0.087	0.088	0.086	0.086	0.086	0.086	0.089	0.088	0.087	0.087	0.087	0.087	0.087	0.087	0.087	0.085	0.086		120	0.087	0.001
130	0.085	0.087	0.087	0.086	0.087	0.086	0.086	0.087	0.088	0.086	0.087	0.086	0.086	0.089	0.088	0.087	0.087	0.086	0.087	0.086	0.086	0.088	0.085	0.086		130	0.087	0.001
140	0.085	0.087	0.087	0.086	0.087	0.086	0.086	0.087	0.088	0.086	0.087	0.086	0.086	0.089	0.088	0.087	0.087	0.086	0.086	0.087	0.086	0.087	0.086	0.086		140	0.087	0.001
150	0.086	0.087	0.087	0.086	0.087	0.086	0.086	0.087	0.088	0.087	0.087	0.086	0.086	0.089	0.088	0.087	0.087	0.087	0.087	0.087	0.087	0.088	0.085	0.086		150	0.087	0.001
160	0.085	0.087	0.087	0.086	0.087	0.086	0.086	0.087	0.088	0.087	0.086	0.086	0.086	0.089	0.088	0.087	0.087	0.087	0.087	0.087	0.086	0.088	0.085	0.086		160	0.087	0.001
170	0.086	0.087	0.087	0.086	0.087	0.086	0.087	0.087	0.088	0.087	0.087	0.086	0.086	0.089	0.088	0.087	0.087	0.087	0.087	0.087	0.087	0.088	0.086	0.086		170	0.087	0.001
180	0.085	0.087	0.087	0.086	0.087	0.086	0.087	0.087	0.088	0.086	0.087	0.086	0.086	0.089	0.088	0.087	0.087	0.086	0.087	0.087	0.087	0.088	0.086	0.086		180	0.087	0.001
190	0.085	0.087	0.087	0.086	0.087	0.086	0.086	0.087	0.088	0.087	0.087	0.086	0.086	0.089	0.088	0.087	0.087	0.087	0.087	0.087	0.087	0.088	0.086	0.086		190	0.087	0.001
200	0.085	0.087	0.087	0.086	0.087	0.086	0.086	0.087	0.088	0.087	0.087	0.086	0.086	0.089	0.088	0.087	0.087	0.087	0.087	0.087	0.087	0.088	0.086	0.086		200	0.087	0.001
210	0.086	0.087	0.087	0.086	0.087	0.086	0.087	0.087	0.088	0.087	0.087	0.086	0.087	0.089	0.088	0.087	0.087	0.087	0.087	0.087	0.087	0.088	0.086	0.086		210	0.087	0.001
220	0.086	0.087	0.087	0.086	0.087	0.086	0.087	0.087	0.088	0.087	0.087	0.086	0.086	0.089	0.088	0.089	0.087	0.087	0.087	0.087	0.087	0.088	0.086	0.086		220	0.087	0.001
230	0.086	0.087	0.087	0.086	0.087	0.086	0.087	0.087	0.088	0.087	0.087	0.086	0.086	0.089	0.088	0.087	0.087	0.087	0.087	0.087	0.087	0.088	0.086	0.086		230	0.087	0.001
240	0.086	0.087	0.087	0.086	0.087	0.086	0.087	0.087	0.088	0.087	0.087	0.086	0.087	0.089	0.088	0.087	0.087	0.087	0.087	0.087	0.087	0.088	0.086	0.086		240	0.087	0.001
250	0.086	0.087	0.087	0.086	0.087	0.086	0.086	0.087	0.088	0.087	0.087	0.086	0.086	0.089	0.088	0.087	0.087	0.087	0.087	0.087	0.087	0.088	0.086	0.086		250	0.087	0.001
260	0.086	0.087	0.087	0.086	0.087	0.086	0.087	0.087	0.088	0.087	0.087	0.086	0.086	0.089	0.088	0.087	0.087	0.087	0.087	0.087	0.087	0.088	0.086	0.086		260	0.087	0.001
270	0.086	0.087	0.088	0.086	0.087	0.086	0.087	0.087	0.088	0.087	0.087	0.086	0.086	0.089	0.088	0.087	0.087	0.087	0.087	0.087	0.087	0.088	0.086	0.086		270	0.087	0.001
280	0.086	0.088	0.088	0.086	0.087	0.086	0.087	0.088	0.088	0.087	0.087	0.087	0.087	0.09	0.089	0.088	0.087	0.087	0.087	0.087	0.087	0.088	0.086	0.086		280	0.088	0.001
290	0.086	0.088	0.088	0.086	0.087	0.086	0.087	0.087	0.089	0.087	0.087	0.087	0.087	0.089	0.089	0.088	0.087	0.087	0.087	0.087	0.087	0.088	0.086	0.086		290	0.088	0.001
300	0.086	0.088	0.088	0.086	0.087	0.086	0.087	0.087	0.088	0.087	0.087	0.087	0.087	0.09	0.088	0.089	0.087	0.087	0.087	0.087	0.087	0.088	0.086	0.086		300	0.088	0.001
310	0.086	0.088	0.088	0.086	0.087	0.087	0.087	0.087	0.089	0.087	0.087	0.087	0.087	0.09	0.089	0.088	0.088	0.087	0.087	0.087	0.087	0.088	0.086	0.086		310	0.088	0.002
320	0.086	0.088	0.088	0.086	0.088	0.087	0.087	0.088	0.089	0.087	0.087	0.087	0.087	0.09	0.089	0.088	0.088	0.087	0.087	0.088	0.087	0.089	0.086	0.087		320	0.088	0.002
330	0.086	0.088	0.088	0.087	0.088	0.087	0.087	0.088	0.089	0.087	0.088	0.087	0.087	0.09	0.089	0.088	0.088	0.088	0.087	0.088	0.088	0.089	0.086	0.087		330	0.088	0.001
340	0.086	0.088	0.088	0.086	0.088	0.087	0.087	0.088	0.089	0.087	0.088	0.087	0.087	0.09	0.089	0.088	0.088	0.087	0.088	0.088	0.087	0.089	0.086	0.087		340	0.088	0.002
350	0.086	0.088	0.088	0.087	0.088	0.087	0.088	0.088	0.089	0.088	0.088	0.087	0.087	0.09	0.089	0.088	0.088	0.088	0.088	0.088	0.088	0.089	0.087	0.087		350	0.088	0.001
360	0.087	0.088	0.088	0.087	0.088	0.087	0.088	0.088	0.089	0.088	0.088	0.087	0.087	0.09	0.089	0.088	0.088	0.088	0.088	0.088	0.088	0.089	0.087	0.087		360	0.088	0.001
370	0.086	0.088	0.088	0.087	0.088	0.087	0.088	0.088	0.089	0.088	0.088	0.087	0.087	0.09	0.089	0.088	0.088	0.088	0.088	0.088	0.088	0.089	0.087	0.087		370	0.088	0.001
380	0.087	0.089	0.088	0.087	0.088	0.087	0.088	0.088	0.089	0.088	0.088	0.087	0.088	0.09	0.089	0.088	0.088	0.088	0.088	0.088	0.088	0.089	0.087	0.087		380	0.088	0.001
390	0.087	0.088	0.088	0.087	0.088	0.087	0.088	0.088	0.089	0.088	0.088	0.087	0.088	0.09	0.09	0.089	0.088	0.088	0.088	0.088	0.088	0.089	0.087	0.087		390	0.089	0.001
400	0.087	0.088	0.088	0.087	0.088	0.087	0.088	0.088	0.089	0.088	0.088	0.088	0.088	0.09	0.09	0.089	0.088	0.088	0.088	0.088	0.088	0.09	0.087	0.087		400	0.089	0.001
410	0.087	0.089	0.089	0.087	0.089	0.088	0.088	0.088	0.09	0.088	0.088	0.088	0.088	0.091	0.09	0.089	0.089	0.088	0.088	0.089	0.089	0.09	0.087	0.088		410	0.089	0.002
420	0.087	0.089	0.089	0.087	0.089	0.088	0.088	0.089	0.09	0.088	0.088	0.088	0.088	0.091	0.09	0.089	0.089	0.088	0.089	0.089	0.089	0.09	0.088	0.088		420	0.089	0.001
430	0.088	0.089	0.089	0.088	0.089	0.088	0.089	0.089	0.09	0.089	0.089	0.088	0.088	0.091	0.091	0.089	0.089	0.089	0.089	0.089	0.089	0.091	0.088	0.088		430	0.089	0.001
440	0.088	0.09	0.09	0.088	0.089	0.088	0.089	0.089	0.09	0.089	0.089	0.089	0.088	0.091	0.091	0.09	0.09	0.089	0.089	0.089	0.089	0.091	0.088	0.088		440	0.09	0.001
450	0.088	0.09	0.09	0.089	0.09	0.089	0.089	0.09	0.091	0.089	0.09	0.089	0.089	0.092	0.091	0.09	0.09	0.09	0.09	0.09	0.09	0.092	0.089	0.089		450	0.09	0.001
460	0.088	0.09	0.09	0.089	0.09	0.089	0.089	0.09	0.091	0.089	0.089	0.089	0.089	0.092	0.091	0.09	0.09	0.09	0.09	0.09	0.09	0.092	0.089	0.089		460	0.09	0.001
470	0.089	0.09	0.09	0.089	0.09	0.089	0.09	0.09	0.091	0.09	0.09	0.089	0.089	0.092	0.092	0.091	0.091	0.091	0.09	0.09	0.091	0.092	0.09	0.089		470	0.091	0.001
480	0.089	0.091	0.091	0.089	0.091	0.09	0.09	0.091	0.092	0.09	0.091	0.09	0.09	0.093	0.093	0.091	0.091	0.091	0.091	0.091	0.091	0.093	0.09	0.09		480	0.091	0.002
490	0.09	0.091	0.092	0.09	0.091	0.09	0.091	0.091	0.092	0.091	0.091	0.091	0.09	0.093	0.093	0.092	0.092	0.092	0.091	0.092	0.092	0.094	0.091	0.09		490	0.092	0.002
500	0.09	0.092	0.092	0.091	0.092	0.091	0.091	0.092	0.093	0.092	0.092	0.091	0.091	0.094	0.094	0.093	0.093	0.093	0.092	0.092	0.093	0.095	0.092	0.091		500	0.093	0.002
510	0.091	0.093	0.092	0.091	0.092	0.091	0.092	0.092	0.093	0.092	0.092	0.092	0.091	0.095	0.095	0.093	0.094	0.093	0.093	0.093	0.094	0.095	0.093	0.092		510	0.093	0.002
520	0.091	0.093	0.093	0.092	0.093	0.092	0.093	0.093	0.094	0.093	0.093	0.092	0.092	0.095	0.095	0.094	0.095	0.094	0.094	0.094	0.094	0.096	0.094	0.093		520	0.094	0.002
530	0.092	0.094	0.094	0.093	0.094	0.093	0.093	0.094	0.095	0.094	0.094	0.093	0.093	0.096	0.096	0.095	0.096	0.095	0.094	0.095	0.095	0.098	0.095	0.093		530	0.095	0.002
540	0.093	0.095	0.095	0.094	0.095	0.094	0.095	0.095	0.096	0.095	0.095	0.094	0.094	0.097	0.097	0.096	0.097	0.096	0.096	0.096	0.096	0.099	0.096	0.094		540	0.096	0.002
550	0.094	0.096	0.096	0.095	0.096	0.095	0.095	0.096	0.097	0.096	0.095	0.095	0.095	0.098	0.098	0.097	0.098	0.097	0.096	0.097	0.097	0.1	0.097	0.095		550	0.097	0.002
560	0.095	0.097	0.097	0.096	0.097	0.096	0.097	0.097	0.098	0.097	0.097	0.096	0.096	0.099	0.1	0.099	0.099	0.099	0.098	0.099	0.099	0.102	0.099	0.096		560	0.098	0.002
570	0.096	0.098	0.098	0.097	0.098	0.097	0.098	0.098	0.099	0.098	0.098	0.097	0.097	0.101	0.101	0.1	0.101	0.1	0.099	0.1	0.1	0.103	0.1	0.098		570	0.099	0.002
580	0.097	0.099	0.099	0.098	0.099	0.098	0.099	0.099	0.1	0.099	0.099	0.098	0.098	0.102	0.102	0.101	0.102	0.102	0.101	0.102	0.102	0.105	0.102	0.099		580	0.101	0.002
590	0.099	0.101	0.101	0.099	0.1	0.099	0.101	0.1	0.102	0.1	0.1	0.1	0.099	0.103	0.104	0.103	0.104	0.103	0.102	0.103	0.103	0.106	0.103	0.1		590	0.102	0.002
600	0.1	0.102	0.102	0.101	0.102	0.101	0.102	0.102	0.103	0.102	0.102	0.101	0.101	0.105	0.106	0.105	0.106	0.105	0.104	0.105	0.105	0.109	0.105	0.102		600	0.104	0.003
610	0.102	0.104	0.104	0.103	0.103	0.103	0.104	0.104	0.105	0.104	0.104	0.103	0.102	0.107	0.108	0.106	0.107	0.107	0.106	0.107	0.107	0.111	0.107	0.104		610	0.106	0.003
620	0.104	0.106	0.106	0.105	0.106	0.105	0.106	0.106	0.107	0.106	0.106	0.105	0.104	0.109	0.11	0.108	0.11	0.109	0.108	0.109	0.11	0.114	0.11	0.106		620	0.108	0.003
630	0.106	0.108	0.108	0.106	0.108	0.107	0.108	0.108	0.109	0.108	0.108	0.107	0.106	0.111	0.112	0.111	0.112	0.112	0.111	0.112	0.112	0.116	0.113	0.108		630	0.11	0.003
640	0.108	0.11	0.11	0.109	0.11	0.109	0.11	0.11	0.112	0.111	0.111	0.11	0.108	0.114	0.115	0.113	0.115	0.115	0.114	0.115	0.115	0.12	0.116	0.11		640	0.113	0.004
650	0.111	0.112	0.112	0.111	0.112	0.111	0.113	0.113	0.114	0.113	0.113	0.112	0.11	0.116	0.118	0.116	0.118	0.118	0.116	0.117	0.118	0.123	0.119	0.113		650	0.115	0.004
660	0.113	0.115	0.115	0.114	0.115	0.114	0.116	0.116	0.117	0.116	0.116	0.116	0.113	0.119	0.121	0.119	0.121	0.121	0.12	0.121	0.122	0.126	0.123	0.116		660	0.118	0.004
670	0.116	0.118	0.118	0.117	0.118	0.117	0.119	0.118	0.12	0.12	0.12	0.12	0.116	0.122	0.125	0.122	0.125	0.125	0.123	0.124	0.125	0.13	0.127	0.119		670	0.121	0.004
680	0.119	0.122	0.121	0.12	0.122	0.121	0.123	0.122	0.124	0.124	0.124	0.124	0.119	0.126	0.129	0.126	0.129	0.129	0.127	0.129	0.129	0.134	0.132	0.123		680	0.125	0.005
690	0.124	0.126	0.126	0.124	0.126	0.125	0.127	0.127	0.129	0.129	0.129	0.13	0.123	0.13	0.134	0.131	0.134	0.134	0.132	0.133	0.134	0.14	0.138	0.127		690	0.13	0.005
700	0.128	0.131	0.13	0.129	0.131	0.13	0.132	0.131	0.133	0.134	0.134	0.137	0.127	0.134	0.139	0.136	0.139	0.139	0.137	0.139	0.139	0.145	0.144	0.131		700	0.135	0.005
710	0.133	0.136	0.135	0.134	0.136	0.135	0.138	0.137	0.139	0.139	0.14	0.144	0.132	0.14	0.144	0.141	0.145	0.145	0.143	0.145	0.145	0.151	0.151	0.136		710	0.141	0.006
720	0.139	0.142	0.141	0.14	0.141	0.14	0.144	0.143	0.144	0.146	0.147	0.153	0.137	0.146	0.151	0.148	0.152	0.152	0.149	0.151	0.152	0.158	0.158	0.141		720	0.147	0.006
730	0.146	0.148	0.147	0.146	0.148	0.147	0.15	0.15	0.151	0.152	0.154	0.162	0.142	0.153	0.159	0.154	0.159	0.159	0.156	0.159	0.159	0.166	0.165	0.146		730	0.154	0.007
740	0.154	0.155	0.154	0.153	0.155	0.154	0.157	0.157	0.158	0.16	0.161	0.171	0.149	0.16	0.168	0.162	0.166	0.167	0.164	0.167	0.167	0.174	0.172	0.153		740	0.161	0.007
750	0.162	0.162	0.161	0.16	0.161	0.161	0.164	0.164	0.165	0.167	0.169	0.178	0.156	0.168	0.176	0.169	0.174	0.174	0.171	0.175	0.175	0.181	0.178	0.162		750	0.169	0.007
760	0.171	0.171	0.169	0.168	0.17	0.169	0.172	0.172	0.173	0.175	0.178	0.189	0.164	0.178	0.185	0.178	0.183	0.183	0.181	0.184	0.183	0.19	0.186	0.175		760	0.177	0.008
770	0.181	0.18	0.177	0.177	0.178	0.176	0.18	0.179	0.18	0.183	0.189	0.199	0.172	0.187	0.194	0.188	0.192	0.192	0.19	0.193	0.193	0.199	0.193	0.196		770	0.187	0.008
780	0.192	0.189	0.186	0.185	0.186	0.185	0.189	0.188	0.189	0.192	0.201	0.21	0.18	0.198	0.203	0.197	0.201	0.202	0.2	0.202	0.202	0.208	0.202	0.216		780	0.196	0.01
790	0.205	0.199	0.195	0.195	0.196	0.194	0.198	0.197	0.198	0.202	0.212	0.223	0.189	0.21	0.212	0.207	0.211	0.212	0.21	0.212	0.212	0.219	0.211	0.243		790	0.207	0.012
800	0.221	0.211	0.206	0.205	0.205	0.204	0.207	0.205	0.207	0.212	0.222	0.234	0.197	0.216	0.221	0.216	0.221	0.221	0.219	0.222	0.221	0.228	0.22	0.293		800	0.219	0.019
810	0.246	0.222	0.216	0.216	0.216	0.213	0.217	0.215	0.217	0.222	0.234	0.258	0.207	0.225	0.23	0.226	0.229	0.23	0.228	0.231	0.231	0.237	0.23	0.335		810	0.231	0.025
820	0.303	0.237	0.228	0.227	0.226	0.223	0.226	0.223	0.226	0.23	0.25	0.313	0.216	0.233	0.241	0.234	0.236	0.237	0.237	0.239	0.239	0.246	0.238	0.373		820	0.246	0.036
830	0.36	0.249	0.242	0.238	0.237	0.232	0.234	0.232	0.235	0.237	0.28	0.378	0.224	0.24	0.254	0.242	0.244	0.245	0.245	0.247	0.246	0.254	0.246	0.4		830	0.261	0.048
840	0.394	0.255	0.258	0.248	0.246	0.24	0.243	0.239	0.243	0.247	0.341	0.416	0.232	0.247	0.262	0.249	0.251	0.252	0.252	0.254	0.254	0.261	0.253	0.434		840	0.274	0.059
850	0.419	0.259	0.265	0.262	0.257	0.251	0.252	0.248	0.252	0.268	0.41	0.475	0.237	0.254	0.267	0.256	0.258	0.259	0.259	0.261	0.262	0.269	0.261	0.457		850	0.289	0.071
860	0.443	0.263	0.271	0.272	0.27	0.263	0.263	0.259	0.262	0.299	0.464	0.515	0.244	0.261	0.274	0.263	0.265	0.266	0.266	0.268	0.269	0.276	0.268	0.48		860	0.302	0.081
870	0.461	0.268	0.276	0.284	0.281	0.273	0.275	0.268	0.272	0.343	0.498	0.541	0.251	0.268	0.28	0.27	0.273	0.273	0.273	0.275	0.276	0.283	0.275	0.488		870	0.314	0.087
880	0.48	0.272	0.283	0.302	0.3	0.286	0.294	0.279	0.286	0.4	0.524	0.559	0.257	0.273	0.286	0.277	0.282	0.28	0.28	0.282	0.283	0.291	0.283	0.499		880	0.327	0.091
890	0.496	0.278	0.293	0.316	0.319	0.303	0.318	0.296	0.308	0.448	0.546	0.577	0.264	0.281	0.293	0.285	0.29	0.288	0.288	0.29	0.291	0.299	0.29	0.516		890	0.341	0.096
900	0.512	0.282	0.301	0.33	0.336	0.321	0.345	0.318	0.342	0.478	0.566	0.592	0.27	0.287	0.3	0.296	0.297	0.297	0.297	0.298	0.299	0.308	0.298	0.527		900	0.355	0.099
910	0.528	0.288	0.309	0.342	0.35	0.335	0.369	0.341	0.383	0.501	0.581	0.603	0.278	0.294	0.308	0.309	0.305	0.305	0.305	0.307	0.308	0.318	0.306	0.543		910	0.368	0.101
920	0.54	0.295	0.316	0.35	0.361	0.35	0.394	0.364	0.418	0.517	0.598	0.615	0.285	0.301	0.315	0.322	0.316	0.314	0.314	0.315	0.317	0.329	0.314	0.554		920	0.38	0.103
930	0.555	0.302	0.326	0.369	0.383	0.376	0.425	0.392	0.453	0.537	0.608	0.626	0.294	0.309	0.323	0.334	0.329	0.323	0.322	0.326	0.326	0.338	0.323	0.568		930	0.395	0.105
940	0.572	0.312	0.343	0.393	0.408	0.4	0.452	0.416	0.484	0.555	0.62	0.637	0.301	0.316	0.332	0.346	0.341	0.334	0.33	0.335	0.335	0.348	0.332	0.589		940	0.41	0.108
950	0.586	0.322	0.364	0.419	0.434	0.424	0.479	0.438	0.508	0.567	0.629	0.646	0.31	0.325	0.34	0.358	0.355	0.344	0.34	0.345	0.344	0.358	0.341	0.603		950	0.425	0.109
960	0.601	0.337	0.39	0.442	0.458	0.448	0.505	0.465	0.53	0.582	0.64	0.656	0.318	0.333	0.348	0.37	0.366	0.352	0.349	0.356	0.355	0.369	0.35	0.618		960	0.44	0.111
970	0.613	0.357	0.421	0.469	0.478	0.469	0.527	0.488	0.548	0.594	0.648	0.666	0.326	0.342	0.357	0.381	0.377	0.36	0.358	0.367	0.364	0.379	0.358	0.632		970	0.454	0.112
980	0.626	0.381	0.447	0.488	0.497	0.49	0.547	0.506	0.568	0.607	0.658	0.676	0.337	0.35	0.366	0.395	0.39	0.369	0.367	0.378	0.376	0.389	0.368	0.646		980	0.468	0.112
990	0.638	0.407	0.472	0.507	0.517	0.507	0.564	0.525	0.582	0.618	0.669	0.687	0.353	0.357	0.376	0.406	0.4	0.379	0.377	0.387	0.386	0.397	0.375	0.657		990	0.481	0.113
1000	0.65	0.43	0.494	0.525	0.533	0.523	0.581	0.541	0.598	0.63	0.676	0.696	0.368	0.367	0.384	0.418	0.411	0.388	0.385	0.394	0.394	0.406	0.383	0.669		1000	0.494	0.114
1010	0.661	0.455	0.516	0.545	0.551	0.543	0.597	0.559	0.614	0.643	0.686	0.705	0.389	0.375	0.392	0.429	0.42	0.396	0.394	0.402	0.402	0.412	0.39	0.681		1010	0.507	0.115
1020	0.675	0.477	0.537	0.563	0.57	0.563	0.613	0.577	0.631	0.656	0.695	0.714	0.41	0.382	0.399	0.44	0.428	0.404	0.403	0.41	0.409	0.42	0.398	0.694		1020	0.52	0.117
1030	0.687	0.498	0.555	0.58	0.586	0.577	0.627	0.591	0.645	0.667	0.704	0.724	0.43	0.392	0.406	0.451	0.437	0.411	0.412	0.42	0.416	0.429	0.407	0.706		1030	0.532	0.118
1040	0.697	0.519	0.571	0.595	0.601	0.592	0.638	0.607	0.66	0.677	0.71	0.732	0.451	0.4	0.413	0.464	0.448	0.421	0.421	0.427	0.427	0.434	0.415	0.721		1040	0.544	0.118
1050	0.708	0.542	0.591	0.611	0.616	0.607	0.654	0.623	0.672	0.687	0.718	0.741	0.472	0.408	0.422	0.476	0.458	0.428	0.429	0.436	0.434	0.445	0.422	0.734		1050	0.556	0.119
1060	0.719	0.56	0.607	0.625	0.628	0.622	0.664	0.638	0.684	0.697	0.727	0.751	0.491	0.416	0.428	0.486	0.469	0.438	0.438	0.442	0.44	0.453	0.43	0.748		1060	0.567	0.121
1070	0.731	0.579	0.623	0.643	0.643	0.634	0.676	0.652	0.695	0.708	0.735	0.761	0.511	0.42	0.435	0.497	0.478	0.446	0.444	0.451	0.449	0.458	0.44	0.754		1070	0.578	0.122
1080	0.741	0.597	0.638	0.656	0.657	0.648	0.688	0.664	0.705	0.718	0.744	0.769	0.531	0.427	0.441	0.507	0.489	0.454	0.453	0.456	0.456	0.465	0.447	0.768		1080	0.589	0.124
1090	0.75	0.612	0.649	0.668	0.668	0.66	0.698	0.673	0.713	0.725	0.751	0.776	0.546	0.434	0.447	0.517	0.497	0.461	0.459	0.463	0.463	0.471	0.454	0.778		1090	0.598	0.124
1100	0.758	0.625	0.662	0.678	0.679	0.668	0.705	0.684	0.724	0.735	0.76	0.785	0.561	0.439	0.454	0.529	0.514	0.468	0.467	0.473	0.47	0.481	0.462	0.789		1100	0.608	0.125
1110	0.764	0.639	0.673	0.691	0.688	0.681	0.716	0.697	0.733	0.741	0.764	0.792	0.575	0.447	0.462	0.54	0.525	0.473	0.474	0.477	0.476	0.488	0.47	0.796		1110	0.616	0.125
1120	0.77	0.65	0.683	0.7	0.697	0.69	0.723	0.705	0.743	0.751	0.772	0.8	0.587	0.452	0.471	0.553	0.539	0.481	0.482	0.485	0.482	0.495	0.476	0.806		1120	0.625	0.125
1130	0.777	0.66	0.692	0.708	0.707	0.698	0.731	0.713	0.749	0.759	0.782	0.809	0.601	0.458	0.478	0.561	0.55	0.491	0.488	0.492	0.49	0.502	0.482	0.814		1130	0.633	0.126
1140	0.781	0.669	0.702	0.716	0.716	0.709	0.741	0.723	0.758	0.764	0.786	0.814	0.614	0.463	0.488	0.572	0.561	0.498	0.498	0.498	0.493	0.511	0.489	0.82		1140	0.641	0.125
1150	0.787	0.681	0.713	0.728	0.725	0.717	0.748	0.732	0.765	0.774	0.794	0.82	0.625	0.466	0.496	0.581	0.573	0.502	0.506	0.504	0.5	0.517	0.497	0.825		1150	0.649	0.126
1160	0.792	0.689	0.72	0.735	0.73	0.725	0.756	0.74	0.771	0.779	0.799	0.826	0.636	0.473	0.505	0.589	0.582	0.506	0.512	0.509	0.502	0.521	0.5	0.831		1160	0.656	0.126
1170	0.796	0.697	0.728	0.743	0.737	0.734	0.762	0.745	0.775	0.783	0.805	0.832	0.644	0.479	0.513	0.6	0.596	0.511	0.519	0.515	0.509	0.529	0.505	0.839		1170	0.663	0.126
1180	0.8	0.706	0.736	0.747	0.744	0.74	0.768	0.755	0.783	0.791	0.81	0.838	0.652	0.486	0.523	0.609	0.607	0.519	0.528	0.522	0.516	0.538	0.513	0.846		1180	0.67	0.125
1190	0.804	0.712	0.743	0.753	0.749	0.747	0.774	0.759	0.788	0.796	0.816	0.844	0.662	0.49	0.532	0.617	0.616	0.524	0.535	0.525	0.518	0.545	0.518	0.85		1190	0.676	0.125
1200	0.806	0.716	0.747	0.761	0.755	0.751	0.779	0.765	0.796	0.8	0.82	0.848	0.668	0.495	0.536	0.625	0.625	0.535	0.545	0.534	0.523	0.554	0.525	0.855		1200	0.682	0.124
1210	0.809	0.721	0.753	0.763	0.761	0.755	0.783	0.77	0.799	0.802	0.824	0.85	0.676	0.499	0.546	0.631	0.633	0.538	0.553	0.54	0.526	0.56	0.528	0.857		1210	0.687	0.123
1220	0.812	0.729	0.758	0.768	0.765	0.76	0.787	0.774	0.804	0.809	0.828	0.857	0.681	0.508	0.557	0.637	0.642	0.543	0.56	0.545	0.532	0.568	0.534	0.862		1220	0.693	0.122
1230	0.813	0.734	0.761	0.771	0.77	0.764	0.794	0.776	0.806	0.809	0.831	0.86	0.688	0.513	0.565	0.646	0.651	0.549	0.568	0.551	0.537	0.575	0.541	0.865		1230	0.698	0.12
1240	0.814	0.738	0.767	0.777	0.775	0.77	0.795	0.783	0.813	0.811	0.836	0.865	0.693	0.516	0.574	0.653	0.661	0.556	0.578	0.558	0.542	0.584	0.549	0.866		1240	0.704	0.118
1250	0.816	0.746	0.772	0.779	0.778	0.774	0.8	0.787	0.815	0.817	0.839	0.869	0.699	0.525	0.584	0.659	0.665	0.565	0.583	0.566	0.546	0.592	0.558	0.867		1250	0.709	0.117
1260	0.817	0.75	0.774	0.784	0.781	0.778	0.803	0.79	0.816	0.817	0.841	0.872	0.705	0.532	0.594	0.667	0.674	0.57	0.589	0.569	0.55	0.603	0.566	0.87		1260	0.713	0.115
1270	0.816	0.754	0.778	0.784	0.783	0.78	0.802	0.79	0.817	0.817	0.842	0.873	0.708	0.54	0.601	0.672	0.679	0.581	0.598	0.58	0.559	0.614	0.577	0.872		1270	0.718	0.111
1280	0.817	0.756	0.781	0.79	0.786	0.779	0.806	0.791	0.817	0.821	0.845	0.874	0.711	0.546	0.606	0.678	0.688	0.588	0.609	0.59	0.565	0.625	0.587	0.873		1280	0.723	0.108
1290	0.817	0.76	0.784	0.791	0.788	0.784	0.807	0.793	0.82	0.823	0.848	0.879	0.714	0.553	0.611	0.687	0.694	0.597	0.618	0.6	0.575	0.633	0.593	0.877		1290	0.727	0.106
1300	0.818	0.763	0.787	0.792	0.79	0.786	0.81	0.797	0.823	0.823	0.851	0.882	0.718	0.557	0.615	0.69	0.701	0.607	0.627	0.607	0.584	0.642	0.604	0.875		1300	0.732	0.103
1310	0.816	0.765	0.79	0.796	0.793	0.787	0.81	0.8	0.822	0.823	0.852	0.883	0.721	0.564	0.624	0.695	0.704	0.611	0.634	0.613	0.591	0.649	0.613	0.879		1310	0.735	0.1
1320	0.817	0.77	0.793	0.797	0.793	0.787	0.811	0.8	0.821	0.824	0.854	0.883	0.724	0.567	0.629	0.696	0.705	0.619	0.635	0.62	0.596	0.656	0.619	0.876		1320	0.738	0.098
1330	0.816	0.773	0.794	0.796	0.793	0.787	0.812	0.801	0.821	0.822	0.855	0.887	0.726	0.575	0.634	0.702	0.71	0.626	0.643	0.626	0.603	0.659	0.627	0.878		1330	0.741	0.096
1340	0.817	0.777	0.794	0.794	0.793	0.787	0.811	0.798	0.819	0.82	0.855	0.886	0.728	0.579	0.642	0.706	0.71	0.631	0.652	0.635	0.613	0.669	0.634	0.875		1340	0.743	0.092
1350	0.819	0.78	0.795	0.794	0.793	0.787	0.809	0.797	0.818	0.819	0.853	0.888	0.73	0.585	0.642	0.707	0.714	0.64	0.656	0.643	0.623	0.674	0.638	0.874		1350	0.745	0.089
1360	0.819	0.782	0.793	0.795	0.794	0.786	0.808	0.796	0.816	0.817	0.852	0.889	0.731	0.59	0.65	0.71	0.717	0.645	0.662	0.649	0.627	0.676	0.64	0.875		1360	0.747	0.087
1370	0.819	0.781	0.793	0.792	0.793	0.785	0.804	0.796	0.814	0.814	0.852	0.888	0.732	0.596	0.653	0.711	0.718	0.651	0.668	0.654	0.631	0.681	0.645	0.876		1370	0.748	0.085
1380	0.82	0.783	0.791	0.791	0.788	0.782	0.803	0.793	0.81	0.813	0.849	0.885	0.734	0.602	0.658	0.711	0.718	0.657	0.671	0.658	0.64	0.687	0.651	0.872		1380	0.749	0.081
1390	0.821	0.785	0.792	0.79	0.789	0.782	0.803	0.793	0.811	0.813	0.847	0.891	0.735	0.604	0.66	0.713	0.721	0.66	0.676	0.664	0.646	0.689	0.651	0.871		1390	0.751	0.08
1400	0.821	0.784	0.792	0.791	0.786	0.783	0.803	0.792	0.809	0.809	0.846	0.892	0.735	0.612	0.663	0.716	0.719	0.665	0.676	0.667	0.649	0.688	0.655	0.869		1400	0.751	0.078
1410	0.823	0.788	0.789	0.788	0.785	0.784	0.802	0.791	0.807	0.809	0.845	0.897	0.735	0.616	0.667	0.715	0.722	0.669	0.682	0.669	0.652	0.691	0.655	0.866		1410	0.752	0.077
1420	0.823	0.789	0.79	0.789	0.784	0.783	0.8	0.79	0.806	0.807	0.842	0.898	0.738	0.621	0.672	0.717	0.724	0.669	0.684	0.674	0.655	0.695	0.658	0.864		1420	0.753	0.075
1430	0.824	0.789	0.788	0.789	0.785	0.779	0.801	0.785	0.808	0.807	0.844	0.903	0.738	0.626	0.674	0.719	0.722	0.677	0.69	0.673	0.657	0.696	0.66	0.861		1430	0.754	0.074
1440	0.824	0.786	0.787	0.789	0.784	0.78	0.798	0.786	0.807	0.805	0.842	0.903	0.738	0.628	0.678	0.718	0.723	0.677	0.688	0.677	0.66	0.695	0.663	0.858		1440	0.754	0.073
Fig. 1a: Time vs Cell growht (OD600), Type B
	Type B	Type B	Type B	Type B	Type B	Type B	Type B	Type B	Type B	Type B	Type B	Type B	Type B	Type B	Type B	Type B	Type B	Type B	Type B	Type B	Type B	Type B	Type B	Type B		Type B (n=24)
Time (min)	No. 1	No. 2	No. 3	No. 4	No. 5	No. 6	No. 7	No. 8	No. 9	No. 10	No. 11	No. 12	No. 13	No. 14	No. 15	No. 16	No. 17	No. 18	No. 19	No. 20	No. 21	No. 22	No. 23	No. 24		Time (min)	AVE	SD
0	0.086	0.086	0.087	0.087	0.086	0.086	0.089	0.086	0.086	0.085	0.086	0.085	0.085	0.086	0.086	0.088	0.087	0.086	0.084	0.085	0.085	0.085	0.085	0.085		0	0.086	0.002
10	0.086	0.086	0.088	0.087	0.087	0.086	0.09	0.086	0.086	0.085	0.086	0.086	0.085	0.086	0.086	0.088	0.088	0.086	0.084	0.085	0.085	0.085	0.086	0.085		10	0.087	0.002
20	0.086	0.086	0.088	0.088	0.087	0.086	0.09	0.086	0.086	0.085	0.086	0.086	0.086	0.086	0.087	0.088	0.088	0.086	0.085	0.085	0.085	0.085	0.087	0.085		20	0.087	0.002
30	0.086	0.086	0.088	0.087	0.087	0.086	0.089	0.086	0.086	0.085	0.086	0.086	0.085	0.086	0.087	0.087	0.087	0.086	0.084	0.085	0.085	0.086	0.086	0.085		30	0.087	0.002
40	0.086	0.086	0.087	0.087	0.087	0.086	0.091	0.086	0.086	0.085	0.086	0.086	0.085	0.086	0.087	0.088	0.087	0.086	0.084	0.085	0.085	0.085	0.086	0.085		40	0.087	0.002
50	0.086	0.086	0.088	0.088	0.087	0.086	0.091	0.086	0.086	0.086	0.086	0.086	0.086	0.086	0.087	0.088	0.087	0.086	0.085	0.085	0.085	0.086	0.086	0.086		50	0.087	0.002
60	0.086	0.086	0.088	0.088	0.087	0.086	0.09	0.086	0.086	0.085	0.086	0.086	0.086	0.086	0.087	0.088	0.087	0.086	0.085	0.085	0.085	0.085	0.086	0.086		60	0.087	0.002
70	0.086	0.086	0.088	0.087	0.087	0.086	0.089	0.086	0.086	0.085	0.086	0.086	0.085	0.086	0.087	0.087	0.087	0.086	0.084	0.085	0.085	0.085	0.086	0.086		70	0.087	0.002
80	0.086	0.086	0.088	0.088	0.087	0.086	0.089	0.086	0.086	0.085	0.086	0.086	0.086	0.086	0.087	0.087	0.087	0.086	0.084	0.085	0.085	0.086	0.086	0.086		80	0.087	0.002
90	0.086	0.086	0.088	0.088	0.087	0.086	0.089	0.086	0.086	0.085	0.086	0.086	0.085	0.086	0.087	0.087	0.087	0.086	0.084	0.085	0.085	0.085	0.086	0.086		90	0.087	0.002
100	0.086	0.086	0.088	0.088	0.087	0.086	0.089	0.086	0.086	0.085	0.086	0.086	0.086	0.087	0.087	0.088	0.087	0.086	0.084	0.085	0.085	0.086	0.086	0.086		100	0.087	0.002
110	0.086	0.086	0.088	0.087	0.087	0.086	0.089	0.086	0.086	0.085	0.086	0.086	0.086	0.086	0.087	0.087	0.087	0.086	0.084	0.085	0.085	0.085	0.086	0.086		110	0.087	0.002
120	0.086	0.086	0.088	0.088	0.087	0.086	0.089	0.086	0.086	0.086	0.086	0.086	0.086	0.086	0.087	0.088	0.087	0.086	0.084	0.085	0.085	0.085	0.086	0.086		120	0.087	0.002
130	0.086	0.086	0.088	0.088	0.087	0.086	0.089	0.086	0.086	0.085	0.086	0.086	0.086	0.086	0.087	0.088	0.087	0.086	0.084	0.085	0.085	0.086	0.086	0.086		130	0.087	0.002
140	0.086	0.086	0.088	0.088	0.087	0.086	0.089	0.086	0.086	0.085	0.086	0.086	0.086	0.087	0.087	0.087	0.087	0.086	0.084	0.085	0.085	0.086	0.086	0.086		140	0.087	0.002
150	0.086	0.086	0.088	0.088	0.087	0.086	0.089	0.086	0.086	0.086	0.086	0.086	0.086	0.086	0.087	0.088	0.087	0.086	0.085	0.085	0.085	0.086	0.086	0.086		150	0.087	0.002
160	0.086	0.086	0.088	0.088	0.087	0.086	0.089	0.086	0.086	0.086	0.086	0.086	0.086	0.086	0.087	0.087	0.087	0.086	0.085	0.085	0.085	0.086	0.086	0.086		160	0.087	0.001
170	0.086	0.086	0.088	0.088	0.087	0.086	0.089	0.086	0.086	0.086	0.086	0.086	0.086	0.087	0.087	0.088	0.087	0.086	0.085	0.085	0.086	0.086	0.086	0.086		170	0.087	0.001
180	0.086	0.086	0.088	0.088	0.087	0.086	0.089	0.086	0.086	0.085	0.086	0.086	0.086	0.087	0.087	0.088	0.087	0.086	0.085	0.085	0.085	0.086	0.086	0.086		180	0.087	0.002
190	0.086	0.086	0.088	0.088	0.087	0.086	0.089	0.086	0.086	0.085	0.086	0.086	0.086	0.087	0.087	0.088	0.087	0.086	0.085	0.085	0.085	0.086	0.086	0.086		190	0.087	0.002
200	0.086	0.086	0.088	0.088	0.087	0.086	0.089	0.086	0.086	0.086	0.086	0.086	0.086	0.087	0.087	0.088	0.087	0.086	0.085	0.085	0.085	0.086	0.086	0.086		200	0.087	0.002
210	0.086	0.086	0.088	0.088	0.087	0.086	0.089	0.086	0.087	0.086	0.087	0.086	0.086	0.087	0.087	0.088	0.088	0.086	0.085	0.085	0.086	0.086	0.086	0.086		210	0.087	0.002
220	0.086	0.086	0.088	0.088	0.087	0.086	0.09	0.086	0.087	0.086	0.086	0.086	0.086	0.087	0.087	0.088	0.087	0.086	0.085	0.085	0.085	0.086	0.086	0.086		220	0.087	0.002
230	0.086	0.086	0.088	0.088	0.087	0.086	0.089	0.086	0.087	0.086	0.086	0.086	0.086	0.087	0.087	0.088	0.087	0.086	0.085	0.085	0.086	0.086	0.086	0.086		230	0.087	0.001
240	0.086	0.086	0.088	0.088	0.087	0.086	0.089	0.086	0.087	0.086	0.087	0.086	0.086	0.087	0.087	0.088	0.087	0.086	0.085	0.085	0.086	0.086	0.086	0.086		240	0.087	0.001
250	0.086	0.086	0.088	0.088	0.087	0.086	0.089	0.086	0.087	0.086	0.086	0.086	0.086	0.087	0.087	0.088	0.087	0.086	0.085	0.086	0.086	0.086	0.086	0.086		250	0.087	0.001
260	0.086	0.087	0.088	0.088	0.087	0.086	0.089	0.087	0.087	0.086	0.087	0.086	0.086	0.087	0.087	0.088	0.088	0.086	0.085	0.086	0.086	0.086	0.086	0.086		260	0.087	0.001
270	0.086	0.086	0.088	0.088	0.087	0.086	0.089	0.087	0.087	0.086	0.087	0.086	0.086	0.087	0.087	0.088	0.088	0.087	0.085	0.086	0.086	0.086	0.086	0.086		270	0.087	0.001
280	0.087	0.087	0.089	0.088	0.088	0.087	0.09	0.087	0.087	0.086	0.087	0.086	0.086	0.087	0.087	0.088	0.088	0.087	0.085	0.086	0.086	0.086	0.086	0.086		280	0.087	0.002
290	0.087	0.087	0.089	0.089	0.088	0.087	0.09	0.087	0.087	0.086	0.087	0.086	0.086	0.087	0.087	0.088	0.088	0.087	0.085	0.086	0.086	0.086	0.086	0.086		290	0.087	0.002
300	0.087	0.087	0.089	0.089	0.088	0.087	0.09	0.087	0.087	0.086	0.087	0.086	0.086	0.087	0.088	0.088	0.088	0.087	0.086	0.086	0.086	0.086	0.086	0.086		300	0.088	0.002
310	0.087	0.087	0.089	0.089	0.088	0.087	0.09	0.087	0.088	0.086	0.087	0.087	0.086	0.087	0.088	0.089	0.088	0.087	0.086	0.086	0.086	0.086	0.087	0.086		310	0.088	0.002
320	0.087	0.087	0.089	0.089	0.088	0.087	0.09	0.087	0.088	0.087	0.087	0.087	0.087	0.087	0.088	0.089	0.088	0.087	0.086	0.086	0.086	0.086	0.087	0.086		320	0.088	0.002
330	0.087	0.087	0.089	0.089	0.088	0.087	0.091	0.087	0.088	0.087	0.087	0.087	0.087	0.087	0.088	0.089	0.088	0.087	0.086	0.086	0.087	0.087	0.087	0.087		330	0.088	0.002
340	0.087	0.087	0.089	0.089	0.088	0.087	0.09	0.087	0.088	0.087	0.087	0.087	0.087	0.087	0.088	0.089	0.088	0.087	0.086	0.086	0.086	0.087	0.087	0.086		340	0.088	0.002
350	0.087	0.087	0.089	0.089	0.088	0.088	0.091	0.087	0.088	0.087	0.088	0.087	0.087	0.088	0.088	0.089	0.089	0.087	0.086	0.087	0.087	0.087	0.087	0.087		350	0.088	0.002
360	0.087	0.087	0.089	0.09	0.089	0.088	0.091	0.088	0.088	0.087	0.088	0.087	0.087	0.088	0.088	0.089	0.089	0.088	0.086	0.087	0.087	0.087	0.087	0.087		360	0.088	0.002
370	0.087	0.087	0.09	0.09	0.089	0.088	0.091	0.088	0.088	0.087	0.088	0.087	0.087	0.088	0.088	0.089	0.089	0.088	0.086	0.087	0.087	0.087	0.087	0.087		370	0.088	0.002
380	0.087	0.088	0.089	0.09	0.089	0.088	0.091	0.088	0.089	0.088	0.088	0.087	0.087	0.088	0.088	0.09	0.089	0.088	0.087	0.087	0.087	0.087	0.088	0.087		380	0.089	0.002
390	0.087	0.087	0.09	0.09	0.089	0.088	0.091	0.088	0.089	0.088	0.088	0.087	0.087	0.088	0.089	0.09	0.089	0.088	0.087	0.087	0.087	0.087	0.087	0.087		390	0.089	0.002
400	0.088	0.088	0.09	0.09	0.089	0.089	0.092	0.089	0.089	0.088	0.088	0.087	0.087	0.088	0.089	0.09	0.09	0.089	0.087	0.088	0.088	0.087	0.088	0.087		400	0.089	0.002
410	0.088	0.088	0.09	0.091	0.089	0.089	0.092	0.089	0.09	0.089	0.089	0.088	0.087	0.088	0.089	0.09	0.09	0.089	0.088	0.088	0.088	0.088	0.088	0.087		410	0.089	0.002
420	0.088	0.088	0.09	0.091	0.09	0.089	0.092	0.089	0.09	0.089	0.089	0.088	0.088	0.088	0.089	0.091	0.091	0.09	0.088	0.088	0.088	0.088	0.088	0.087		420	0.09	0.002
430	0.088	0.088	0.091	0.091	0.09	0.09	0.093	0.09	0.091	0.089	0.089	0.088	0.088	0.089	0.09	0.091	0.091	0.09	0.088	0.089	0.089	0.088	0.088	0.087		430	0.09	0.002
440	0.088	0.088	0.091	0.092	0.091	0.09	0.094	0.09	0.091	0.09	0.089	0.089	0.088	0.089	0.09	0.092	0.091	0.091	0.089	0.089	0.089	0.089	0.089	0.088		440	0.09	0.002
450	0.089	0.089	0.092	0.092	0.091	0.091	0.095	0.091	0.092	0.091	0.09	0.089	0.088	0.089	0.09	0.092	0.092	0.092	0.09	0.09	0.09	0.089	0.089	0.088		450	0.091	0.002
460	0.089	0.089	0.092	0.093	0.091	0.091	0.095	0.091	0.093	0.091	0.09	0.089	0.088	0.089	0.091	0.092	0.093	0.092	0.09	0.09	0.09	0.09	0.089	0.088		460	0.091	0.002
470	0.089	0.09	0.092	0.094	0.092	0.092	0.096	0.092	0.093	0.092	0.091	0.09	0.089	0.09	0.091	0.093	0.093	0.093	0.091	0.091	0.091	0.09	0.09	0.089		470	0.092	0.002
480	0.09	0.09	0.093	0.094	0.093	0.093	0.097	0.093	0.094	0.093	0.091	0.09	0.089	0.09	0.092	0.094	0.094	0.094	0.092	0.092	0.091	0.091	0.09	0.089		480	0.093	0.002
490	0.09	0.091	0.094	0.095	0.093	0.093	0.098	0.094	0.095	0.094	0.092	0.091	0.09	0.091	0.092	0.095	0.096	0.095	0.093	0.093	0.092	0.091	0.091	0.09		490	0.093	0.003
500	0.091	0.091	0.094	0.096	0.094	0.094	0.099	0.095	0.096	0.095	0.093	0.091	0.09	0.092	0.093	0.096	0.097	0.097	0.094	0.094	0.093	0.092	0.092	0.09		500	0.094	0.003
510	0.091	0.092	0.095	0.097	0.095	0.095	0.1	0.097	0.098	0.096	0.093	0.092	0.091	0.092	0.094	0.097	0.098	0.098	0.095	0.095	0.094	0.093	0.093	0.091		510	0.095	0.003
520	0.092	0.093	0.096	0.098	0.096	0.096	0.101	0.098	0.099	0.097	0.095	0.093	0.091	0.093	0.094	0.097	0.099	0.1	0.096	0.096	0.095	0.094	0.095	0.091		520	0.096	0.003
530	0.092	0.093	0.097	0.1	0.097	0.097	0.103	0.1	0.101	0.098	0.095	0.094	0.092	0.093	0.096	0.099	0.101	0.102	0.098	0.098	0.096	0.095	0.095	0.092		530	0.097	0.004
540	0.094	0.094	0.098	0.101	0.099	0.099	0.105	0.101	0.103	0.1	0.097	0.095	0.093	0.094	0.097	0.1	0.103	0.104	0.1	0.099	0.098	0.096	0.095	0.093		540	0.099	0.004
550	0.094	0.095	0.099	0.102	0.1	0.1	0.107	0.103	0.105	0.101	0.098	0.096	0.094	0.095	0.098	0.102	0.104	0.106	0.101	0.101	0.099	0.097	0.096	0.094		550	0.1	0.004
560	0.095	0.097	0.101	0.104	0.101	0.102	0.109	0.105	0.107	0.104	0.099	0.097	0.095	0.097	0.099	0.103	0.107	0.109	0.103	0.103	0.1	0.099	0.098	0.095		560	0.102	0.005
570	0.096	0.098	0.102	0.106	0.102	0.103	0.111	0.108	0.109	0.105	0.1	0.099	0.096	0.098	0.1	0.105	0.109	0.112	0.106	0.105	0.102	0.1	0.099	0.096		570	0.103	0.005
580	0.098	0.099	0.103	0.108	0.104	0.105	0.113	0.11	0.112	0.107	0.102	0.1	0.097	0.099	0.102	0.107	0.112	0.115	0.108	0.108	0.104	0.102	0.101	0.097		580	0.105	0.006
590	0.099	0.1	0.105	0.11	0.106	0.107	0.116	0.112	0.114	0.11	0.103	0.102	0.098	0.1	0.103	0.109	0.115	0.118	0.111	0.111	0.106	0.104	0.102	0.099		590	0.107	0.006
600	0.1	0.102	0.107	0.112	0.108	0.109	0.118	0.115	0.117	0.113	0.105	0.104	0.099	0.102	0.105	0.112	0.119	0.123	0.115	0.115	0.108	0.106	0.104	0.1		600	0.11	0.007
610	0.102	0.104	0.109	0.115	0.11	0.111	0.121	0.118	0.12	0.115	0.107	0.106	0.101	0.104	0.107	0.114	0.123	0.127	0.119	0.118	0.111	0.108	0.106	0.102		610	0.112	0.008
620	0.103	0.106	0.111	0.118	0.112	0.114	0.125	0.121	0.124	0.118	0.11	0.109	0.103	0.106	0.11	0.117	0.127	0.132	0.123	0.122	0.114	0.11	0.108	0.104		620	0.115	0.009
630	0.105	0.108	0.114	0.121	0.115	0.116	0.128	0.125	0.128	0.121	0.112	0.111	0.105	0.108	0.112	0.12	0.132	0.138	0.127	0.125	0.116	0.113	0.111	0.106		630	0.118	0.01
640	0.107	0.11	0.117	0.124	0.118	0.119	0.133	0.13	0.133	0.125	0.115	0.115	0.107	0.11	0.115	0.124	0.137	0.144	0.132	0.13	0.12	0.116	0.113	0.108		640	0.121	0.011
650	0.11	0.113	0.12	0.128	0.121	0.122	0.137	0.134	0.137	0.129	0.119	0.118	0.109	0.113	0.118	0.127	0.143	0.151	0.137	0.135	0.123	0.118	0.117	0.11		650	0.125	0.012
660	0.112	0.115	0.124	0.132	0.125	0.126	0.142	0.139	0.143	0.133	0.122	0.122	0.111	0.116	0.121	0.132	0.149	0.16	0.144	0.14	0.126	0.122	0.12	0.113		660	0.129	0.013
670	0.114	0.119	0.127	0.135	0.128	0.129	0.146	0.143	0.147	0.138	0.126	0.126	0.114	0.119	0.125	0.136	0.156	0.168	0.151	0.146	0.13	0.125	0.122	0.116		670	0.133	0.015
680	0.117	0.122	0.132	0.14	0.133	0.134	0.15	0.148	0.153	0.143	0.13	0.13	0.117	0.122	0.129	0.142	0.165	0.178	0.16	0.151	0.135	0.129	0.127	0.119		680	0.138	0.016
690	0.121	0.126	0.137	0.146	0.137	0.139	0.155	0.151	0.159	0.149	0.135	0.136	0.121	0.126	0.134	0.148	0.175	0.189	0.167	0.159	0.14	0.134	0.131	0.123		690	0.144	0.018
700	0.125	0.13	0.142	0.151	0.142	0.144	0.159	0.155	0.165	0.156	0.14	0.141	0.125	0.13	0.139	0.156	0.185	0.201	0.176	0.167	0.145	0.138	0.136	0.127		700	0.149	0.02
710	0.129	0.135	0.148	0.158	0.148	0.149	0.165	0.16	0.169	0.164	0.147	0.148	0.129	0.135	0.145	0.164	0.197	0.214	0.185	0.176	0.153	0.144	0.141	0.131		710	0.156	0.022
720	0.134	0.14	0.155	0.164	0.155	0.156	0.171	0.165	0.174	0.173	0.154	0.155	0.134	0.14	0.151	0.173	0.206	0.23	0.19	0.182	0.161	0.149	0.147	0.136		720	0.163	0.024
730	0.139	0.146	0.163	0.172	0.162	0.163	0.178	0.171	0.18	0.181	0.162	0.162	0.139	0.146	0.158	0.18	0.217	0.238	0.202	0.182	0.171	0.156	0.154	0.141		730	0.17	0.024
740	0.145	0.153	0.171	0.179	0.17	0.17	0.185	0.177	0.186	0.19	0.171	0.171	0.145	0.152	0.165	0.184	0.224	0.253	0.218	0.187	0.181	0.163	0.16	0.147		740	0.177	0.026
750	0.151	0.16	0.18	0.187	0.177	0.177	0.193	0.184	0.192	0.195	0.181	0.18	0.151	0.158	0.173	0.185	0.227	0.257	0.226	0.198	0.186	0.171	0.166	0.153		750	0.184	0.026
760	0.158	0.167	0.19	0.196	0.186	0.186	0.203	0.192	0.199	0.204	0.189	0.191	0.158	0.166	0.182	0.19	0.235	0.263	0.244	0.209	0.194	0.182	0.174	0.16		760	0.193	0.026
770	0.166	0.175	0.201	0.204	0.195	0.195	0.212	0.2	0.206	0.223	0.196	0.202	0.165	0.174	0.19	0.202	0.241	0.27	0.268	0.212	0.203	0.191	0.181	0.167		770	0.202	0.028
780	0.173	0.183	0.213	0.214	0.204	0.204	0.223	0.209	0.214	0.237	0.203	0.216	0.172	0.182	0.198	0.211	0.245	0.275	0.274	0.218	0.214	0.196	0.189	0.174		780	0.211	0.028
790	0.181	0.192	0.223	0.223	0.213	0.213	0.236	0.218	0.223	0.243	0.216	0.234	0.181	0.191	0.206	0.223	0.25	0.281	0.285	0.228	0.228	0.202	0.197	0.182		790	0.22	0.028
800	0.189	0.201	0.23	0.231	0.222	0.222	0.251	0.229	0.233	0.249	0.223	0.261	0.188	0.199	0.215	0.235	0.253	0.288	0.305	0.239	0.24	0.208	0.205	0.192		800	0.23	0.03
810	0.197	0.21	0.241	0.242	0.23	0.231	0.27	0.25	0.259	0.265	0.229	0.287	0.196	0.207	0.223	0.242	0.263	0.295	0.306	0.249	0.249	0.214	0.212	0.202		810	0.241	0.031
820	0.205	0.217	0.248	0.248	0.237	0.238	0.283	0.263	0.281	0.282	0.234	0.313	0.202	0.215	0.229	0.249	0.272	0.304	0.306	0.259	0.256	0.22	0.219	0.215		820	0.25	0.033
830	0.212	0.224	0.258	0.255	0.244	0.245	0.291	0.268	0.303	0.286	0.241	0.332	0.208	0.222	0.236	0.25	0.276	0.313	0.326	0.265	0.263	0.226	0.225	0.233		830	0.259	0.036
840	0.22	0.228	0.264	0.261	0.252	0.252	0.298	0.273	0.32	0.284	0.247	0.346	0.213	0.227	0.241	0.251	0.274	0.323	0.347	0.267	0.267	0.231	0.232	0.249		840	0.266	0.038
850	0.225	0.233	0.268	0.27	0.261	0.259	0.305	0.278	0.337	0.285	0.253	0.373	0.217	0.232	0.246	0.255	0.274	0.335	0.358	0.27	0.271	0.236	0.239	0.267		850	0.273	0.042
860	0.229	0.239	0.272	0.281	0.272	0.266	0.312	0.289	0.352	0.288	0.257	0.396	0.222	0.237	0.252	0.26	0.276	0.349	0.364	0.276	0.277	0.241	0.244	0.288		860	0.281	0.045
870	0.233	0.245	0.276	0.288	0.282	0.272	0.319	0.295	0.364	0.292	0.262	0.423	0.225	0.244	0.258	0.264	0.277	0.361	0.368	0.283	0.281	0.246	0.249	0.307		870	0.289	0.049
880	0.238	0.25	0.28	0.291	0.287	0.281	0.326	0.3	0.384	0.297	0.267	0.448	0.23	0.249	0.262	0.269	0.282	0.373	0.37	0.292	0.285	0.252	0.254	0.33		880	0.296	0.053
890	0.242	0.254	0.284	0.295	0.292	0.29	0.335	0.304	0.408	0.303	0.271	0.468	0.234	0.253	0.268	0.274	0.287	0.386	0.372	0.301	0.29	0.257	0.259	0.351		890	0.304	0.058
900	0.247	0.259	0.287	0.3	0.295	0.302	0.345	0.31	0.439	0.309	0.275	0.485	0.239	0.259	0.274	0.28	0.292	0.399	0.372	0.308	0.297	0.262	0.264	0.371		900	0.312	0.062
910	0.252	0.264	0.291	0.303	0.298	0.316	0.356	0.316	0.471	0.314	0.28	0.503	0.245	0.264	0.279	0.285	0.296	0.416	0.372	0.316	0.302	0.266	0.268	0.388		910	0.32	0.068
920	0.256	0.267	0.295	0.308	0.3	0.329	0.368	0.321	0.494	0.321	0.285	0.517	0.25	0.269	0.285	0.291	0.3	0.433	0.373	0.323	0.306	0.271	0.275	0.408		920	0.327	0.072
930	0.262	0.272	0.299	0.313	0.308	0.343	0.379	0.329	0.504	0.326	0.29	0.532	0.255	0.273	0.291	0.297	0.307	0.452	0.376	0.328	0.31	0.277	0.279	0.424		930	0.335	0.075
940	0.266	0.278	0.305	0.318	0.313	0.352	0.394	0.338	0.516	0.332	0.295	0.548	0.26	0.28	0.298	0.304	0.311	0.477	0.381	0.333	0.315	0.281	0.285	0.439		940	0.343	0.079
950	0.272	0.283	0.31	0.324	0.319	0.361	0.408	0.358	0.528	0.339	0.3	0.562	0.267	0.285	0.306	0.31	0.317	0.504	0.384	0.339	0.32	0.287	0.29	0.457		950	0.352	0.083
960	0.277	0.288	0.315	0.329	0.323	0.369	0.424	0.388	0.537	0.344	0.306	0.575	0.272	0.292	0.312	0.314	0.321	0.529	0.386	0.345	0.325	0.294	0.298	0.474		960	0.36	0.087
970	0.283	0.293	0.319	0.334	0.328	0.379	0.442	0.414	0.548	0.351	0.312	0.586	0.278	0.299	0.318	0.32	0.327	0.553	0.391	0.351	0.33	0.299	0.303	0.492		970	0.369	0.091
980	0.289	0.299	0.324	0.341	0.333	0.386	0.464	0.434	0.559	0.357	0.319	0.598	0.284	0.304	0.324	0.327	0.333	0.576	0.398	0.357	0.336	0.307	0.308	0.508		980	0.378	0.095
990	0.294	0.306	0.33	0.344	0.34	0.392	0.494	0.448	0.567	0.363	0.323	0.609	0.29	0.312	0.33	0.333	0.339	0.6	0.405	0.363	0.34	0.313	0.316	0.528		990	0.387	0.1
1000	0.3	0.312	0.335	0.349	0.348	0.408	0.523	0.46	0.571	0.367	0.328	0.619	0.295	0.317	0.337	0.339	0.345	0.619	0.415	0.369	0.346	0.319	0.323	0.545		1000	0.396	0.103
1010	0.306	0.316	0.342	0.353	0.357	0.422	0.554	0.476	0.576	0.374	0.334	0.627	0.301	0.321	0.344	0.346	0.353	0.641	0.423	0.373	0.351	0.326	0.325	0.56		1010	0.405	0.107
1020	0.312	0.324	0.347	0.359	0.369	0.438	0.585	0.493	0.584	0.381	0.34	0.638	0.307	0.327	0.353	0.353	0.36	0.659	0.433	0.38	0.357	0.332	0.333	0.571		1020	0.414	0.111
1030	0.319	0.33	0.352	0.366	0.38	0.452	0.612	0.509	0.591	0.387	0.345	0.648	0.313	0.334	0.36	0.359	0.366	0.676	0.443	0.384	0.362	0.337	0.337	0.585		1030	0.423	0.115
1040	0.325	0.337	0.359	0.371	0.39	0.468	0.639	0.528	0.595	0.396	0.351	0.657	0.319	0.342	0.367	0.367	0.373	0.692	0.452	0.386	0.368	0.344	0.344	0.594		1040	0.432	0.118
1050	0.331	0.341	0.365	0.379	0.404	0.483	0.659	0.542	0.599	0.401	0.355	0.666	0.325	0.349	0.372	0.373	0.377	0.708	0.462	0.392	0.376	0.348	0.35	0.608		1050	0.441	0.121
1060	0.339	0.348	0.371	0.386	0.419	0.501	0.678	0.556	0.606	0.408	0.361	0.676	0.33	0.355	0.377	0.379	0.384	0.724	0.472	0.398	0.38	0.354	0.358	0.618		1060	0.45	0.124
1070	0.347	0.354	0.375	0.394	0.431	0.518	0.695	0.565	0.609	0.412	0.369	0.683	0.336	0.36	0.384	0.385	0.39	0.737	0.483	0.401	0.386	0.359	0.359	0.628		1070	0.457	0.126
1080	0.355	0.359	0.38	0.403	0.448	0.534	0.709	0.577	0.615	0.421	0.373	0.691	0.342	0.366	0.389	0.387	0.395	0.747	0.493	0.409	0.394	0.364	0.366	0.639		1080	0.465	0.128
1090	0.366	0.364	0.386	0.412	0.461	0.547	0.723	0.59	0.62	0.427	0.377	0.7	0.347	0.371	0.394	0.394	0.399	0.757	0.503	0.412	0.398	0.37	0.371	0.647		1090	0.473	0.13
1100	0.377	0.368	0.391	0.422	0.472	0.558	0.736	0.601	0.623	0.434	0.383	0.707	0.353	0.376	0.402	0.402	0.406	0.768	0.51	0.417	0.404	0.376	0.377	0.656		1100	0.48	0.132
1110	0.389	0.375	0.397	0.433	0.486	0.572	0.746	0.611	0.63	0.441	0.388	0.713	0.358	0.382	0.408	0.406	0.41	0.777	0.518	0.42	0.408	0.379	0.383	0.665		1110	0.488	0.133
1120	0.402	0.38	0.403	0.443	0.497	0.583	0.758	0.621	0.637	0.448	0.394	0.721	0.362	0.388	0.412	0.412	0.415	0.782	0.527	0.423	0.412	0.383	0.39	0.673		1120	0.495	0.134
1130	0.413	0.385	0.407	0.454	0.51	0.594	0.767	0.629	0.641	0.455	0.397	0.728	0.368	0.392	0.418	0.416	0.419	0.79	0.536	0.43	0.418	0.389	0.394	0.682		1130	0.502	0.135
1140	0.428	0.388	0.412	0.469	0.523	0.605	0.775	0.637	0.644	0.46	0.401	0.735	0.375	0.395	0.423	0.42	0.423	0.796	0.544	0.435	0.422	0.393	0.4	0.689		1140	0.508	0.136
1150	0.439	0.393	0.414	0.484	0.537	0.618	0.783	0.642	0.648	0.469	0.405	0.741	0.378	0.402	0.427	0.426	0.429	0.801	0.552	0.441	0.427	0.4	0.405	0.696		1150	0.515	0.136
1160	0.455	0.398	0.42	0.5	0.556	0.625	0.79	0.651	0.655	0.476	0.409	0.748	0.383	0.406	0.433	0.43	0.434	0.805	0.558	0.443	0.432	0.401	0.408	0.705		1160	0.522	0.137
1170	0.466	0.401	0.424	0.512	0.564	0.632	0.797	0.659	0.661	0.483	0.413	0.756	0.39	0.41	0.436	0.434	0.438	0.806	0.564	0.447	0.435	0.406	0.409	0.712		1170	0.528	0.138
1180	0.479	0.404	0.427	0.526	0.578	0.643	0.801	0.666	0.665	0.489	0.417	0.763	0.397	0.414	0.44	0.438	0.444	0.81	0.572	0.452	0.441	0.41	0.414	0.72		1180	0.534	0.138
1190	0.491	0.41	0.432	0.54	0.589	0.652	0.806	0.673	0.673	0.499	0.419	0.77	0.404	0.418	0.441	0.442	0.449	0.81	0.578	0.458	0.446	0.414	0.417	0.728		1190	0.54	0.139
1200	0.503	0.415	0.435	0.553	0.599	0.658	0.811	0.682	0.677	0.506	0.424	0.773	0.411	0.421	0.443	0.446	0.455	0.81	0.586	0.461	0.449	0.418	0.423	0.731		1200	0.546	0.138
1210	0.513	0.419	0.438	0.562	0.609	0.665	0.814	0.687	0.681	0.512	0.428	0.78	0.419	0.424	0.448	0.452	0.461	0.811	0.592	0.464	0.453	0.422	0.426	0.739		1210	0.551	0.138
1220	0.522	0.421	0.439	0.571	0.618	0.673	0.817	0.695	0.683	0.52	0.431	0.786	0.425	0.429	0.452	0.451	0.466	0.811	0.6	0.467	0.456	0.425	0.426	0.744		1220	0.556	0.139
1230	0.533	0.425	0.444	0.583	0.626	0.678	0.818	0.701	0.686	0.526	0.435	0.793	0.435	0.433	0.456	0.455	0.47	0.811	0.606	0.471	0.458	0.429	0.43	0.751		1230	0.561	0.139
1240	0.542	0.427	0.447	0.593	0.633	0.689	0.821	0.705	0.691	0.532	0.438	0.799	0.445	0.436	0.458	0.459	0.475	0.811	0.612	0.474	0.463	0.432	0.433	0.757		1240	0.566	0.139
1250	0.554	0.429	0.447	0.601	0.644	0.694	0.821	0.711	0.695	0.541	0.441	0.806	0.454	0.44	0.461	0.463	0.479	0.809	0.618	0.481	0.466	0.434	0.435	0.764		1250	0.571	0.139
1260	0.561	0.433	0.454	0.61	0.652	0.699	0.82	0.716	0.7	0.548	0.443	0.812	0.465	0.444	0.462	0.465	0.487	0.809	0.627	0.487	0.47	0.436	0.443	0.769		1260	0.576	0.139
1270	0.568	0.433	0.459	0.618	0.659	0.704	0.822	0.722	0.703	0.554	0.447	0.816	0.473	0.445	0.466	0.466	0.49	0.807	0.63	0.493	0.474	0.439	0.443	0.774		1270	0.58	0.139
1280	0.576	0.435	0.463	0.624	0.664	0.708	0.82	0.724	0.704	0.56	0.448	0.822	0.482	0.445	0.467	0.468	0.495	0.806	0.635	0.499	0.477	0.44	0.448	0.78		1280	0.583	0.139
1290	0.584	0.438	0.468	0.631	0.669	0.713	0.82	0.729	0.711	0.568	0.45	0.826	0.49	0.449	0.469	0.474	0.497	0.804	0.639	0.505	0.485	0.442	0.446	0.784		1290	0.588	0.138
1300	0.592	0.439	0.474	0.639	0.675	0.716	0.818	0.732	0.711	0.574	0.456	0.831	0.499	0.449	0.468	0.473	0.506	0.802	0.644	0.517	0.49	0.444	0.45	0.789		1300	0.592	0.138
1310	0.602	0.438	0.482	0.648	0.68	0.72	0.817	0.737	0.716	0.581	0.457	0.835	0.509	0.45	0.47	0.478	0.509	0.8	0.648	0.523	0.498	0.446	0.448	0.793		1310	0.596	0.137
1320	0.607	0.44	0.488	0.653	0.686	0.723	0.816	0.741	0.719	0.591	0.462	0.839	0.519	0.452	0.471	0.479	0.515	0.798	0.654	0.531	0.503	0.449	0.455	0.796		1320	0.6	0.137
1330	0.617	0.443	0.493	0.657	0.687	0.727	0.814	0.744	0.725	0.598	0.466	0.843	0.527	0.456	0.47	0.483	0.52	0.797	0.66	0.541	0.513	0.45	0.452	0.802		1330	0.604	0.136
1340	0.622	0.445	0.499	0.661	0.691	0.727	0.812	0.744	0.727	0.602	0.469	0.846	0.537	0.458	0.474	0.485	0.526	0.795	0.662	0.55	0.518	0.453	0.459	0.805		1340	0.607	0.135
1350	0.626	0.449	0.508	0.663	0.694	0.729	0.811	0.746	0.73	0.608	0.473	0.846	0.542	0.457	0.476	0.489	0.528	0.793	0.666	0.554	0.528	0.455	0.459	0.807		1350	0.61	0.134
1360	0.633	0.447	0.514	0.667	0.7	0.732	0.812	0.748	0.735	0.613	0.479	0.851	0.549	0.456	0.475	0.493	0.535	0.79	0.669	0.561	0.535	0.46	0.457	0.81		1360	0.614	0.134
1370	0.634	0.45	0.517	0.67	0.698	0.733	0.81	0.75	0.736	0.619	0.484	0.851	0.553	0.459	0.477	0.497	0.54	0.788	0.674	0.569	0.541	0.461	0.459	0.813		1370	0.616	0.132
1380	0.639	0.454	0.526	0.675	0.7	0.734	0.809	0.749	0.739	0.625	0.492	0.854	0.558	0.461	0.48	0.5	0.543	0.786	0.674	0.575	0.547	0.462	0.459	0.81		1380	0.619	0.131
1390	0.646	0.459	0.532	0.679	0.702	0.735	0.806	0.75	0.741	0.629	0.5	0.853	0.567	0.457	0.484	0.507	0.548	0.784	0.678	0.583	0.556	0.468	0.461	0.814		1390	0.623	0.129
1400	0.65	0.463	0.534	0.683	0.706	0.736	0.803	0.751	0.743	0.632	0.506	0.856	0.571	0.461	0.481	0.508	0.556	0.785	0.68	0.588	0.564	0.47	0.462	0.817		1400	0.626	0.128
1410	0.656	0.464	0.541	0.684	0.707	0.739	0.806	0.752	0.747	0.636	0.509	0.858	0.58	0.459	0.483	0.514	0.558	0.782	0.685	0.595	0.571	0.474	0.461	0.819		1410	0.629	0.128
1420	0.661	0.467	0.551	0.685	0.709	0.736	0.805	0.752	0.748	0.64	0.512	0.858	0.585	0.465	0.488	0.517	0.563	0.782	0.683	0.6	0.577	0.478	0.46	0.821		1420	0.631	0.126
1430	0.665	0.469	0.555	0.692	0.713	0.74	0.804	0.753	0.748	0.643	0.518	0.859	0.593	0.465	0.492	0.52	0.569	0.78	0.689	0.605	0.58	0.485	0.461	0.823		1430	0.635	0.125
1440	0.672	0.475	0.565	0.694	0.714	0.738	0.801	0.754	0.75	0.647	0.524	0.857	0.597	0.462	0.497	0.524	0.572	0.782	0.692	0.609	0.585	0.487	0.462	0.824		1440	0.637	0.124
Fig. 1a: Time vs Cell growht (OD600), Type C
	Type C	Type C	Type C	Type C	Type C	Type C	Type C	Type C	Type C	Type C	Type C	Type C	Type C	Type C	Type C	Type C	Type C	Type C	Type C	Type C	Type C	Type C	Type C	Type C		Type C (n=24)
Time (min)	No. 1	No. 2	No. 3	No. 4	No. 5	No. 6	No. 7	No. 8	No. 9	No. 10	No. 11	No. 12	No. 13	No. 14	No. 15	No. 16	No. 17	No. 18	No. 19	No. 20	No. 21	No. 22	No. 23	No. 24		Time (min)	AVE	SD
0	0.086	0.085	0.085	0.085	0.084	0.084	0.085	0.086	0.087	0.086	0.087	0.086	0.086	0.086	0.086	0.085	0.086	0.086	0.086	0.086	0.087	0.088	0.087	0.086		0	0.086	0.001
10	0.086	0.085	0.086	0.085	0.085	0.085	0.085	0.087	0.087	0.086	0.087	0.086	0.086	0.086	0.086	0.085	0.086	0.086	0.086	0.086	0.087	0.088	0.087	0.086		10	0.087	0.001
20	0.086	0.086	0.086	0.085	0.084	0.085	0.085	0.087	0.087	0.086	0.087	0.086	0.086	0.086	0.086	0.085	0.086	0.086	0.086	0.086	0.087	0.089	0.087	0.086		20	0.087	0.001
30	0.086	0.085	0.085	0.085	0.084	0.085	0.085	0.087	0.087	0.086	0.087	0.086	0.086	0.086	0.086	0.085	0.086	0.086	0.086	0.086	0.087	0.088	0.087	0.086		30	0.086	0.001
40	0.086	0.085	0.086	0.085	0.084	0.084	0.085	0.086	0.087	0.086	0.087	0.086	0.085	0.086	0.086	0.085	0.086	0.086	0.086	0.086	0.087	0.088	0.087	0.086		40	0.086	0.001
50	0.086	0.086	0.086	0.085	0.085	0.085	0.085	0.087	0.088	0.086	0.087	0.086	0.086	0.086	0.086	0.085	0.086	0.086	0.086	0.086	0.087	0.089	0.087	0.087		50	0.087	0.001
60	0.086	0.086	0.086	0.085	0.084	0.085	0.085	0.087	0.087	0.086	0.087	0.086	0.086	0.086	0.086	0.085	0.086	0.086	0.086	0.086	0.087	0.088	0.087	0.086		60	0.087	0.001
70	0.086	0.086	0.085	0.085	0.084	0.085	0.085	0.087	0.087	0.086	0.087	0.086	0.086	0.086	0.086	0.085	0.086	0.086	0.086	0.086	0.087	0.089	0.087	0.086		70	0.087	0.001
80	0.086	0.086	0.086	0.085	0.085	0.085	0.085	0.087	0.087	0.086	0.087	0.086	0.086	0.086	0.086	0.085	0.086	0.086	0.086	0.086	0.087	0.089	0.087	0.086		80	0.087	0.001
90	0.086	0.086	0.086	0.085	0.085	0.085	0.085	0.087	0.087	0.086	0.087	0.086	0.086	0.086	0.086	0.085	0.086	0.086	0.086	0.086	0.087	0.089	0.087	0.086		90	0.087	0.001
100	0.086	0.086	0.086	0.085	0.085	0.085	0.085	0.087	0.088	0.086	0.087	0.086	0.086	0.086	0.086	0.085	0.086	0.086	0.086	0.086	0.087	0.089	0.087	0.086		100	0.087	0.001
110	0.086	0.085	0.085	0.085	0.084	0.085	0.085	0.087	0.087	0.086	0.087	0.086	0.086	0.086	0.086	0.085	0.086	0.086	0.086	0.086	0.087	0.089	0.087	0.086		110	0.086	0.002
120	0.086	0.086	0.086	0.085	0.085	0.085	0.085	0.087	0.088	0.086	0.087	0.086	0.086	0.086	0.086	0.085	0.086	0.086	0.086	0.086	0.087	0.089	0.087	0.086		120	0.087	0.001
130	0.086	0.086	0.086	0.085	0.085	0.085	0.085	0.087	0.087	0.086	0.087	0.086	0.086	0.086	0.086	0.085	0.087	0.086	0.086	0.086	0.087	0.089	0.087	0.086		130	0.087	0.001
140	0.086	0.086	0.086	0.085	0.085	0.085	0.085	0.087	0.088	0.086	0.087	0.086	0.086	0.086	0.086	0.085	0.087	0.086	0.086	0.086	0.087	0.089	0.087	0.086		140	0.087	0.001
150	0.086	0.086	0.086	0.085	0.085	0.085	0.085	0.087	0.087	0.086	0.087	0.086	0.086	0.086	0.086	0.085	0.087	0.086	0.086	0.086	0.087	0.089	0.087	0.086		150	0.087	0.001
160	0.086	0.086	0.086	0.085	0.085	0.085	0.085	0.087	0.087	0.086	0.087	0.086	0.086	0.086	0.086	0.085	0.087	0.086	0.086	0.086	0.087	0.089	0.087	0.086		160	0.087	0.001
170	0.086	0.086	0.086	0.085	0.085	0.085	0.085	0.087	0.088	0.086	0.087	0.086	0.086	0.086	0.086	0.085	0.087	0.087	0.086	0.086	0.087	0.089	0.087	0.086		170	0.087	0.001
180	0.086	0.086	0.086	0.085	0.085	0.085	0.085	0.087	0.088	0.086	0.087	0.086	0.086	0.086	0.086	0.085	0.087	0.086	0.086	0.086	0.087	0.089	0.087	0.086		180	0.087	0.001
190	0.086	0.086	0.086	0.085	0.085	0.085	0.085	0.087	0.088	0.086	0.087	0.086	0.086	0.086	0.086	0.085	0.087	0.086	0.086	0.087	0.087	0.089	0.087	0.086		190	0.087	0.001
200	0.086	0.086	0.086	0.085	0.085	0.085	0.085	0.087	0.088	0.086	0.087	0.086	0.086	0.086	0.086	0.086	0.087	0.086	0.086	0.086	0.087	0.089	0.087	0.086		200	0.087	0.001
210	0.086	0.086	0.086	0.086	0.085	0.085	0.085	0.087	0.088	0.086	0.087	0.086	0.086	0.086	0.086	0.085	0.087	0.087	0.086	0.087	0.088	0.089	0.087	0.087		210	0.087	0.002
220	0.086	0.086	0.086	0.086	0.085	0.085	0.085	0.087	0.088	0.086	0.087	0.086	0.086	0.086	0.086	0.085	0.087	0.087	0.086	0.087	0.088	0.089	0.087	0.087		220	0.087	0.002
230	0.086	0.086	0.086	0.086	0.085	0.085	0.085	0.087	0.088	0.087	0.087	0.086	0.086	0.086	0.086	0.085	0.087	0.087	0.086	0.087	0.088	0.089	0.087	0.086		230	0.087	0.002
240	0.086	0.086	0.086	0.086	0.085	0.085	0.085	0.087	0.088	0.087	0.087	0.086	0.086	0.086	0.086	0.085	0.087	0.087	0.086	0.087	0.087	0.089	0.087	0.087		240	0.087	0.001
250	0.086	0.085	0.086	0.086	0.085	0.085	0.085	0.087	0.088	0.086	0.087	0.086	0.086	0.086	0.086	0.085	0.087	0.087	0.086	0.087	0.087	0.089	0.087	0.086		250	0.087	0.001
260	0.086	0.086	0.086	0.086	0.085	0.085	0.085	0.087	0.088	0.087	0.088	0.086	0.086	0.086	0.086	0.085	0.087	0.087	0.086	0.087	0.088	0.089	0.087	0.087		260	0.087	0.002
270	0.086	0.086	0.086	0.086	0.085	0.086	0.086	0.087	0.088	0.087	0.087	0.086	0.086	0.086	0.087	0.086	0.087	0.087	0.086	0.087	0.088	0.089	0.087	0.087		270	0.087	0.001
280	0.087	0.086	0.086	0.086	0.085	0.086	0.086	0.088	0.088	0.087	0.088	0.087	0.086	0.087	0.087	0.086	0.087	0.087	0.086	0.087	0.088	0.09	0.088	0.087		280	0.087	0.002
290	0.087	0.086	0.086	0.086	0.086	0.086	0.086	0.088	0.088	0.087	0.088	0.086	0.086	0.087	0.087	0.086	0.087	0.087	0.086	0.087	0.088	0.089	0.088	0.087		290	0.087	0.001
300	0.087	0.086	0.086	0.086	0.085	0.086	0.086	0.088	0.088	0.087	0.088	0.087	0.086	0.087	0.087	0.086	0.087	0.087	0.087	0.087	0.088	0.09	0.088	0.087		300	0.087	0.002
310	0.087	0.086	0.087	0.086	0.086	0.086	0.086	0.088	0.088	0.087	0.088	0.087	0.086	0.087	0.087	0.086	0.087	0.087	0.087	0.087	0.088	0.09	0.088	0.087		310	0.088	0.001
320	0.087	0.086	0.087	0.086	0.086	0.086	0.086	0.088	0.089	0.087	0.088	0.087	0.087	0.087	0.087	0.086	0.087	0.087	0.087	0.087	0.088	0.09	0.088	0.087		320	0.088	0.001
330	0.087	0.087	0.087	0.087	0.086	0.086	0.087	0.088	0.089	0.087	0.088	0.087	0.087	0.087	0.087	0.086	0.088	0.088	0.087	0.088	0.089	0.09	0.088	0.087		330	0.088	0.001
340	0.087	0.086	0.087	0.086	0.086	0.086	0.086	0.088	0.089	0.087	0.088	0.087	0.087	0.087	0.087	0.086	0.087	0.087	0.087	0.087	0.088	0.09	0.088	0.087		340	0.088	0.001
350	0.087	0.087	0.087	0.087	0.086	0.086	0.087	0.088	0.089	0.087	0.088	0.087	0.087	0.087	0.087	0.086	0.088	0.088	0.087	0.088	0.089	0.09	0.088	0.087		350	0.088	0.001
360	0.087	0.087	0.087	0.087	0.086	0.086	0.087	0.089	0.089	0.088	0.089	0.087	0.087	0.087	0.088	0.087	0.088	0.088	0.087	0.088	0.089	0.09	0.088	0.087		360	0.088	0.002
370	0.087	0.087	0.087	0.087	0.086	0.087	0.087	0.089	0.089	0.088	0.088	0.087	0.087	0.087	0.087	0.087	0.088	0.088	0.087	0.088	0.089	0.09	0.088	0.087		370	0.088	0.001
380	0.087	0.087	0.087	0.087	0.087	0.087	0.087	0.089	0.089	0.088	0.089	0.087	0.087	0.087	0.087	0.086	0.088	0.088	0.087	0.088	0.089	0.09	0.088	0.088		380	0.088	0.001
390	0.087	0.087	0.087	0.087	0.087	0.087	0.087	0.089	0.09	0.088	0.089	0.087	0.087	0.087	0.088	0.087	0.088	0.088	0.087	0.088	0.089	0.09	0.089	0.087		390	0.088	0.002
400	0.087	0.087	0.087	0.088	0.087	0.087	0.088	0.089	0.09	0.088	0.089	0.087	0.087	0.087	0.088	0.087	0.088	0.088	0.088	0.088	0.089	0.091	0.089	0.088		400	0.088	0.002
410	0.088	0.087	0.088	0.088	0.087	0.087	0.088	0.09	0.09	0.088	0.089	0.088	0.087	0.087	0.088	0.087	0.088	0.088	0.088	0.088	0.089	0.091	0.089	0.088		410	0.089	0.002
420	0.088	0.087	0.088	0.088	0.088	0.088	0.088	0.09	0.09	0.089	0.089	0.088	0.087	0.088	0.088	0.087	0.089	0.088	0.088	0.089	0.09	0.091	0.089	0.088		420	0.089	0.002
430	0.088	0.088	0.088	0.088	0.088	0.088	0.089	0.09	0.091	0.089	0.09	0.088	0.088	0.088	0.088	0.087	0.089	0.089	0.089	0.089	0.09	0.091	0.089	0.088		430	0.089	0.002
440	0.088	0.088	0.088	0.089	0.088	0.089	0.089	0.091	0.091	0.089	0.09	0.088	0.088	0.088	0.089	0.088	0.089	0.089	0.089	0.089	0.09	0.092	0.09	0.088		440	0.09	0.002
450	0.089	0.088	0.089	0.089	0.089	0.089	0.09	0.091	0.092	0.09	0.09	0.088	0.088	0.088	0.089	0.088	0.089	0.09	0.089	0.09	0.091	0.092	0.09	0.089		450	0.09	0.002
460	0.089	0.088	0.089	0.09	0.089	0.089	0.09	0.092	0.092	0.09	0.09	0.089	0.088	0.089	0.089	0.088	0.09	0.09	0.089	0.09	0.091	0.092	0.09	0.089		460	0.09	0.002
470	0.089	0.089	0.09	0.09	0.09	0.09	0.091	0.092	0.093	0.091	0.091	0.089	0.089	0.089	0.09	0.089	0.09	0.09	0.09	0.09	0.091	0.093	0.091	0.089		470	0.091	0.002
480	0.09	0.089	0.09	0.091	0.091	0.091	0.092	0.093	0.093	0.091	0.091	0.09	0.089	0.089	0.09	0.089	0.091	0.091	0.09	0.091	0.092	0.093	0.091	0.09		480	0.091	0.002
490	0.09	0.09	0.091	0.092	0.092	0.092	0.093	0.094	0.094	0.092	0.092	0.09	0.09	0.09	0.09	0.09	0.091	0.092	0.091	0.091	0.093	0.094	0.092	0.09		490	0.092	0.002
500	0.09	0.09	0.092	0.093	0.092	0.093	0.094	0.095	0.095	0.093	0.093	0.09	0.09	0.09	0.091	0.09	0.092	0.092	0.092	0.092	0.093	0.095	0.092	0.091		500	0.093	0.002
510	0.091	0.091	0.092	0.093	0.093	0.094	0.095	0.096	0.096	0.093	0.093	0.091	0.091	0.091	0.092	0.091	0.092	0.093	0.092	0.093	0.094	0.095	0.093	0.091		510	0.093	0.002
520	0.092	0.091	0.093	0.094	0.095	0.094	0.096	0.096	0.097	0.094	0.094	0.092	0.091	0.091	0.092	0.092	0.093	0.094	0.093	0.094	0.095	0.096	0.094	0.092		520	0.094	0.002
530	0.092	0.092	0.094	0.095	0.096	0.096	0.097	0.098	0.098	0.095	0.095	0.092	0.092	0.092	0.093	0.092	0.094	0.095	0.094	0.095	0.096	0.097	0.095	0.092		530	0.095	0.002
540	0.093	0.093	0.095	0.097	0.097	0.097	0.099	0.099	0.099	0.097	0.096	0.093	0.093	0.093	0.094	0.094	0.095	0.096	0.095	0.096	0.097	0.098	0.096	0.093		540	0.096	0.003
550	0.094	0.094	0.096	0.098	0.098	0.098	0.1	0.1	0.1	0.097	0.097	0.094	0.093	0.094	0.095	0.094	0.096	0.097	0.096	0.097	0.098	0.099	0.096	0.094		550	0.097	0.003
560	0.095	0.095	0.097	0.099	0.1	0.1	0.102	0.101	0.102	0.099	0.098	0.095	0.094	0.094	0.096	0.096	0.097	0.098	0.098	0.098	0.099	0.1	0.098	0.095		560	0.098	0.003
570	0.096	0.096	0.098	0.1	0.102	0.102	0.103	0.103	0.103	0.1	0.1	0.096	0.095	0.096	0.097	0.097	0.098	0.1	0.099	0.099	0.1	0.101	0.099	0.096		570	0.099	0.003
580	0.097	0.097	0.099	0.102	0.103	0.103	0.105	0.104	0.104	0.102	0.101	0.097	0.096	0.097	0.098	0.098	0.1	0.101	0.1	0.101	0.102	0.102	0.1	0.097		580	0.101	0.003
590	0.098	0.098	0.101	0.104	0.105	0.105	0.107	0.106	0.106	0.103	0.102	0.098	0.097	0.098	0.1	0.099	0.101	0.103	0.102	0.102	0.103	0.104	0.101	0.098		590	0.102	0.003
600	0.1	0.1	0.103	0.106	0.107	0.107	0.11	0.108	0.108	0.105	0.104	0.1	0.098	0.099	0.101	0.101	0.102	0.105	0.103	0.104	0.105	0.106	0.103	0.1		600	0.104	0.004
610	0.101	0.101	0.104	0.108	0.11	0.109	0.113	0.11	0.11	0.107	0.105	0.101	0.1	0.1	0.103	0.102	0.104	0.107	0.105	0.105	0.106	0.107	0.105	0.101		610	0.106	0.004
620	0.102	0.103	0.106	0.11	0.112	0.112	0.116	0.113	0.112	0.109	0.107	0.103	0.101	0.102	0.105	0.104	0.106	0.109	0.107	0.107	0.108	0.109	0.106	0.103		620	0.108	0.004
630	0.104	0.105	0.108	0.112	0.114	0.114	0.118	0.115	0.114	0.11	0.109	0.105	0.103	0.104	0.106	0.106	0.108	0.112	0.109	0.109	0.11	0.111	0.108	0.104		630	0.11	0.005
640	0.106	0.107	0.11	0.114	0.117	0.116	0.122	0.117	0.116	0.112	0.111	0.107	0.104	0.106	0.108	0.108	0.11	0.114	0.111	0.111	0.113	0.113	0.11	0.107		640	0.112	0.005
650	0.108	0.108	0.112	0.116	0.12	0.119	0.126	0.119	0.118	0.114	0.113	0.109	0.106	0.107	0.11	0.11	0.112	0.117	0.113	0.113	0.114	0.115	0.112	0.108		650	0.114	0.005
660	0.11	0.11	0.114	0.119	0.123	0.122	0.13	0.122	0.12	0.117	0.115	0.11	0.108	0.109	0.112	0.112	0.114	0.121	0.115	0.115	0.116	0.117	0.114	0.11		660	0.116	0.006
670	0.112	0.112	0.116	0.121	0.126	0.124	0.134	0.125	0.122	0.118	0.117	0.112	0.11	0.111	0.114	0.114	0.116	0.124	0.117	0.117	0.118	0.119	0.116	0.112		670	0.118	0.006
680	0.114	0.114	0.118	0.124	0.129	0.127	0.137	0.127	0.125	0.121	0.119	0.114	0.112	0.113	0.116	0.116	0.118	0.129	0.12	0.119	0.12	0.121	0.118	0.114		680	0.121	0.007
690	0.115	0.116	0.12	0.127	0.132	0.13	0.141	0.13	0.127	0.123	0.121	0.116	0.114	0.115	0.118	0.118	0.12	0.133	0.122	0.121	0.123	0.123	0.12	0.116		690	0.123	0.007
700	0.117	0.118	0.122	0.13	0.135	0.133	0.145	0.133	0.13	0.125	0.123	0.117	0.115	0.117	0.12	0.12	0.122	0.138	0.125	0.123	0.125	0.125	0.122	0.117		700	0.125	0.008
710	0.119	0.12	0.125	0.133	0.138	0.137	0.152	0.136	0.133	0.128	0.125	0.12	0.117	0.118	0.122	0.122	0.124	0.144	0.127	0.126	0.127	0.127	0.124	0.119		710	0.128	0.009
720	0.122	0.122	0.127	0.136	0.142	0.14	0.158	0.139	0.136	0.13	0.127	0.121	0.119	0.12	0.124	0.124	0.126	0.15	0.13	0.128	0.13	0.129	0.126	0.121		720	0.131	0.01
730	0.124	0.124	0.129	0.139	0.146	0.143	0.165	0.141	0.138	0.133	0.13	0.123	0.12	0.122	0.126	0.126	0.128	0.156	0.132	0.131	0.132	0.132	0.128	0.123		730	0.133	0.011
740	0.126	0.126	0.132	0.142	0.15	0.146	0.172	0.144	0.142	0.136	0.133	0.126	0.122	0.124	0.128	0.129	0.131	0.163	0.136	0.134	0.135	0.134	0.131	0.125		740	0.137	0.013
750	0.128	0.128	0.135	0.145	0.153	0.148	0.179	0.147	0.145	0.139	0.136	0.128	0.124	0.126	0.13	0.131	0.134	0.169	0.139	0.137	0.139	0.137	0.134	0.127		750	0.14	0.014
760	0.132	0.131	0.139	0.149	0.157	0.151	0.188	0.151	0.149	0.143	0.139	0.131	0.126	0.128	0.133	0.134	0.138	0.177	0.143	0.141	0.142	0.141	0.137	0.13		760	0.143	0.015
770	0.135	0.134	0.142	0.153	0.159	0.154	0.195	0.154	0.153	0.148	0.143	0.134	0.129	0.131	0.137	0.137	0.141	0.184	0.147	0.144	0.146	0.145	0.141	0.132		770	0.147	0.016
780	0.139	0.137	0.145	0.157	0.161	0.157	0.202	0.158	0.158	0.152	0.147	0.137	0.131	0.134	0.14	0.14	0.144	0.191	0.151	0.148	0.149	0.148	0.144	0.135		780	0.151	0.017
790	0.143	0.141	0.15	0.159	0.164	0.16	0.209	0.163	0.163	0.157	0.151	0.14	0.134	0.137	0.143	0.143	0.148	0.198	0.156	0.152	0.154	0.153	0.148	0.139		790	0.155	0.018
800	0.147	0.145	0.154	0.163	0.167	0.164	0.217	0.168	0.168	0.161	0.155	0.144	0.137	0.14	0.147	0.147	0.152	0.204	0.16	0.157	0.158	0.157	0.152	0.142		800	0.159	0.019
810	0.152	0.149	0.158	0.167	0.171	0.169	0.225	0.173	0.174	0.166	0.16	0.148	0.141	0.143	0.15	0.151	0.156	0.211	0.165	0.162	0.163	0.161	0.157	0.146		810	0.164	0.02
820	0.156	0.152	0.163	0.171	0.175	0.174	0.231	0.179	0.179	0.172	0.165	0.152	0.144	0.147	0.154	0.155	0.161	0.217	0.17	0.167	0.168	0.166	0.162	0.15		820	0.168	0.021
830	0.16	0.157	0.168	0.175	0.179	0.179	0.237	0.184	0.185	0.177	0.171	0.158	0.148	0.151	0.159	0.16	0.166	0.223	0.175	0.172	0.173	0.172	0.167	0.155		830	0.173	0.021
840	0.165	0.163	0.173	0.18	0.184	0.184	0.243	0.189	0.191	0.183	0.177	0.163	0.152	0.156	0.164	0.164	0.171	0.229	0.18	0.177	0.178	0.177	0.173	0.16		840	0.179	0.021
850	0.169	0.167	0.178	0.184	0.188	0.189	0.248	0.195	0.196	0.188	0.182	0.168	0.157	0.16	0.168	0.169	0.175	0.234	0.185	0.182	0.183	0.182	0.178	0.165		850	0.183	0.021
860	0.174	0.172	0.184	0.189	0.193	0.195	0.255	0.2	0.202	0.194	0.187	0.173	0.162	0.164	0.172	0.173	0.18	0.24	0.191	0.187	0.188	0.187	0.183	0.17		860	0.189	0.022
870	0.179	0.177	0.19	0.194	0.198	0.2	0.262	0.205	0.207	0.199	0.192	0.179	0.166	0.168	0.177	0.178	0.185	0.244	0.197	0.192	0.193	0.192	0.189	0.175		870	0.194	0.022
880	0.183	0.181	0.196	0.199	0.202	0.205	0.269	0.211	0.212	0.205	0.198	0.184	0.17	0.172	0.181	0.183	0.19	0.249	0.202	0.198	0.198	0.197	0.194	0.18		880	0.199	0.023
890	0.188	0.186	0.203	0.205	0.207	0.21	0.278	0.215	0.217	0.211	0.204	0.191	0.174	0.177	0.186	0.188	0.195	0.254	0.207	0.203	0.203	0.203	0.199	0.186		890	0.204	0.023
900	0.193	0.191	0.209	0.209	0.212	0.214	0.286	0.22	0.222	0.216	0.209	0.197	0.179	0.182	0.191	0.193	0.2	0.258	0.213	0.208	0.209	0.208	0.205	0.192		900	0.209	0.023
910	0.198	0.196	0.216	0.215	0.216	0.218	0.294	0.224	0.226	0.221	0.215	0.202	0.184	0.187	0.196	0.198	0.205	0.263	0.218	0.213	0.214	0.213	0.21	0.197		910	0.215	0.024
920	0.203	0.201	0.223	0.22	0.221	0.222	0.302	0.228	0.231	0.226	0.219	0.207	0.188	0.191	0.2	0.204	0.21	0.268	0.223	0.218	0.219	0.218	0.215	0.203		920	0.22	0.024
930	0.207	0.206	0.23	0.224	0.224	0.227	0.311	0.233	0.235	0.23	0.224	0.212	0.193	0.195	0.205	0.209	0.215	0.274	0.228	0.223	0.223	0.223	0.22	0.208		930	0.225	0.025
940	0.212	0.211	0.233	0.229	0.228	0.231	0.319	0.237	0.24	0.234	0.229	0.217	0.197	0.2	0.21	0.214	0.221	0.281	0.232	0.228	0.228	0.228	0.225	0.214		940	0.23	0.026
950	0.218	0.217	0.237	0.233	0.233	0.235	0.329	0.242	0.244	0.239	0.234	0.222	0.203	0.205	0.215	0.219	0.226	0.286	0.237	0.233	0.232	0.232	0.23	0.22		950	0.235	0.026
960	0.223	0.223	0.24	0.237	0.236	0.239	0.339	0.246	0.248	0.243	0.239	0.227	0.208	0.209	0.219	0.224	0.231	0.293	0.242	0.238	0.237	0.236	0.235	0.226		960	0.24	0.027
970	0.228	0.229	0.245	0.241	0.239	0.242	0.348	0.25	0.252	0.246	0.244	0.231	0.212	0.213	0.223	0.229	0.235	0.298	0.246	0.242	0.241	0.24	0.24	0.231		970	0.244	0.028
980	0.233	0.233	0.249	0.245	0.243	0.246	0.36	0.254	0.256	0.251	0.249	0.236	0.218	0.218	0.228	0.234	0.24	0.304	0.251	0.246	0.245	0.245	0.244	0.235		980	0.249	0.029
990	0.237	0.237	0.252	0.249	0.245	0.248	0.372	0.258	0.259	0.255	0.252	0.24	0.222	0.222	0.231	0.239	0.244	0.31	0.255	0.251	0.249	0.248	0.248	0.24		990	0.253	0.031
1000	0.24	0.24	0.256	0.252	0.247	0.251	0.385	0.262	0.262	0.257	0.257	0.243	0.227	0.226	0.235	0.242	0.248	0.315	0.258	0.254	0.252	0.25	0.251	0.244		1000	0.257	0.033
1010	0.244	0.243	0.26	0.255	0.25	0.254	0.401	0.265	0.265	0.26	0.26	0.247	0.231	0.23	0.239	0.247	0.251	0.323	0.262	0.258	0.256	0.253	0.255	0.248		1010	0.261	0.035
1020	0.248	0.247	0.264	0.259	0.253	0.257	0.414	0.268	0.268	0.264	0.264	0.254	0.235	0.234	0.243	0.252	0.257	0.33	0.266	0.262	0.26	0.258	0.258	0.254		1020	0.266	0.037
1030	0.251	0.249	0.267	0.262	0.256	0.259	0.429	0.272	0.271	0.267	0.268	0.266	0.239	0.237	0.248	0.255	0.259	0.336	0.269	0.266	0.264	0.262	0.262	0.261		1030	0.27	0.039
1040	0.255	0.253	0.27	0.266	0.258	0.263	0.442	0.276	0.274	0.269	0.271	0.274	0.243	0.242	0.252	0.259	0.262	0.342	0.271	0.269	0.268	0.265	0.266	0.266		1040	0.274	0.041
1050	0.258	0.256	0.273	0.268	0.261	0.265	0.453	0.279	0.276	0.272	0.274	0.284	0.247	0.245	0.254	0.264	0.265	0.351	0.275	0.273	0.271	0.268	0.268	0.275		1050	0.279	0.043
1060	0.262	0.259	0.276	0.271	0.264	0.269	0.466	0.282	0.279	0.276	0.279	0.299	0.252	0.249	0.257	0.268	0.269	0.36	0.278	0.277	0.275	0.272	0.272	0.291		1060	0.284	0.045
1070	0.265	0.263	0.28	0.274	0.268	0.271	0.475	0.285	0.282	0.28	0.282	0.306	0.255	0.253	0.261	0.271	0.271	0.365	0.281	0.279	0.277	0.275	0.275	0.3		1070	0.288	0.046
1080	0.269	0.265	0.282	0.277	0.27	0.277	0.488	0.288	0.285	0.283	0.286	0.318	0.259	0.256	0.264	0.274	0.276	0.373	0.284	0.282	0.281	0.279	0.279	0.311		1080	0.292	0.048
1090	0.271	0.268	0.284	0.279	0.274	0.279	0.499	0.291	0.287	0.288	0.289	0.326	0.263	0.258	0.267	0.278	0.278	0.379	0.288	0.285	0.285	0.281	0.283	0.321		1090	0.296	0.05
1100	0.275	0.27	0.287	0.282	0.278	0.283	0.508	0.294	0.29	0.293	0.292	0.334	0.267	0.262	0.27	0.281	0.281	0.384	0.289	0.288	0.287	0.284	0.288	0.328		1100	0.3	0.052
1110	0.279	0.274	0.29	0.286	0.284	0.288	0.517	0.298	0.293	0.298	0.295	0.338	0.27	0.267	0.273	0.285	0.284	0.392	0.293	0.291	0.288	0.287	0.291	0.335		1110	0.304	0.053
1120	0.282	0.276	0.292	0.287	0.287	0.291	0.527	0.301	0.297	0.299	0.296	0.343	0.274	0.269	0.277	0.287	0.286	0.398	0.294	0.292	0.29	0.291	0.292	0.341		1120	0.308	0.055
1130	0.286	0.279	0.295	0.29	0.291	0.295	0.537	0.304	0.299	0.301	0.299	0.351	0.277	0.272	0.28	0.29	0.289	0.403	0.299	0.296	0.292	0.294	0.294	0.345		1130	0.311	0.056
1140	0.288	0.281	0.298	0.293	0.295	0.299	0.547	0.307	0.302	0.306	0.302	0.355	0.281	0.275	0.284	0.294	0.291	0.408	0.3	0.3	0.297	0.298	0.296	0.348		1140	0.315	0.058
1150	0.292	0.285	0.301	0.297	0.299	0.304	0.557	0.312	0.304	0.309	0.304	0.36	0.284	0.278	0.285	0.297	0.294	0.413	0.304	0.299	0.299	0.302	0.298	0.355		1150	0.318	0.059
1160	0.296	0.288	0.304	0.298	0.305	0.308	0.566	0.316	0.31	0.312	0.308	0.365	0.287	0.281	0.29	0.301	0.296	0.416	0.306	0.302	0.3	0.307	0.3	0.357		1160	0.322	0.06
1170	0.3	0.291	0.307	0.301	0.308	0.311	0.574	0.32	0.312	0.315	0.308	0.369	0.291	0.284	0.293	0.303	0.299	0.42	0.309	0.304	0.302	0.31	0.303	0.362		1170	0.325	0.061
1180	0.304	0.294	0.311	0.303	0.311	0.316	0.582	0.323	0.315	0.318	0.311	0.374	0.294	0.286	0.299	0.307	0.301	0.424	0.313	0.307	0.304	0.314	0.305	0.368		1180	0.329	0.062
1190	0.308	0.296	0.313	0.306	0.315	0.319	0.59	0.327	0.318	0.322	0.314	0.379	0.299	0.29	0.305	0.309	0.306	0.43	0.316	0.309	0.308	0.32	0.308	0.374		1190	0.333	0.063
1200	0.312	0.3	0.319	0.308	0.319	0.323	0.597	0.33	0.321	0.321	0.316	0.384	0.302	0.293	0.31	0.312	0.31	0.432	0.318	0.312	0.311	0.323	0.309	0.376		1200	0.336	0.064
1210	0.313	0.302	0.319	0.312	0.323	0.326	0.601	0.332	0.321	0.324	0.317	0.387	0.306	0.295	0.311	0.315	0.312	0.435	0.32	0.314	0.313	0.325	0.313	0.379		1210	0.339	0.064
1220	0.316	0.304	0.322	0.315	0.325	0.327	0.609	0.336	0.325	0.325	0.319	0.392	0.309	0.296	0.315	0.316	0.313	0.439	0.323	0.317	0.314	0.327	0.313	0.383		1220	0.341	0.066
1230	0.32	0.307	0.324	0.318	0.329	0.33	0.615	0.337	0.328	0.328	0.322	0.393	0.311	0.3	0.317	0.32	0.314	0.441	0.325	0.321	0.316	0.331	0.316	0.382		1230	0.344	0.066
1240	0.323	0.31	0.325	0.319	0.331	0.334	0.621	0.34	0.33	0.33	0.323	0.401	0.314	0.302	0.318	0.322	0.315	0.442	0.328	0.322	0.318	0.333	0.317	0.388		1240	0.347	0.067
1250	0.327	0.312	0.328	0.323	0.334	0.338	0.628	0.343	0.333	0.336	0.325	0.413	0.318	0.305	0.321	0.326	0.318	0.445	0.332	0.324	0.321	0.337	0.321	0.399		1250	0.351	0.068
1260	0.33	0.313	0.331	0.324	0.338	0.341	0.634	0.346	0.335	0.339	0.328	0.422	0.322	0.306	0.322	0.326	0.32	0.448	0.334	0.325	0.324	0.343	0.32	0.407		1260	0.354	0.07
1270	0.333	0.315	0.332	0.328	0.34	0.342	0.638	0.35	0.338	0.343	0.329	0.42	0.326	0.309	0.323	0.329	0.322	0.45	0.335	0.328	0.325	0.344	0.323	0.403		1270	0.356	0.069
1280	0.335	0.319	0.334	0.33	0.341	0.344	0.643	0.351	0.341	0.347	0.332	0.424	0.327	0.31	0.324	0.331	0.323	0.451	0.337	0.331	0.327	0.343	0.325	0.404		1280	0.358	0.07
1290	0.339	0.321	0.337	0.332	0.343	0.348	0.65	0.352	0.344	0.348	0.334	0.431	0.33	0.312	0.326	0.332	0.327	0.453	0.339	0.331	0.331	0.348	0.33	0.41		1290	0.361	0.071
1300	0.342	0.322	0.341	0.335	0.348	0.351	0.653	0.357	0.348	0.353	0.336	0.435	0.333	0.316	0.328	0.336	0.329	0.453	0.344	0.333	0.332	0.347	0.328	0.418		1300	0.364	0.071
1310	0.345	0.325	0.341	0.336	0.349	0.353	0.658	0.361	0.351	0.355	0.338	0.442	0.337	0.317	0.331	0.338	0.332	0.456	0.346	0.335	0.335	0.349	0.331	0.424		1310	0.367	0.072
1320	0.348	0.325	0.344	0.339	0.351	0.354	0.661	0.362	0.355	0.358	0.34	0.449	0.34	0.32	0.332	0.339	0.332	0.458	0.348	0.338	0.339	0.349	0.333	0.427		1320	0.369	0.073
1330	0.351	0.328	0.344	0.34	0.356	0.357	0.664	0.367	0.357	0.363	0.343	0.458	0.343	0.32	0.334	0.341	0.334	0.46	0.351	0.34	0.339	0.352	0.335	0.436		1330	0.372	0.073
1340	0.356	0.33	0.347	0.342	0.357	0.36	0.664	0.369	0.359	0.367	0.344	0.464	0.346	0.323	0.336	0.344	0.337	0.462	0.356	0.341	0.34	0.353	0.336	0.436		1340	0.374	0.073
1350	0.359	0.331	0.348	0.344	0.36	0.362	0.671	0.369	0.363	0.37	0.345	0.47	0.349	0.325	0.337	0.345	0.339	0.464	0.359	0.342	0.342	0.353	0.34	0.44		1350	0.377	0.074
1360	0.362	0.333	0.352	0.345	0.361	0.364	0.672	0.372	0.363	0.375	0.347	0.477	0.35	0.326	0.339	0.347	0.341	0.465	0.363	0.345	0.345	0.355	0.338	0.448		1360	0.379	0.075
1370	0.365	0.335	0.353	0.348	0.361	0.366	0.677	0.372	0.367	0.378	0.348	0.484	0.354	0.327	0.34	0.349	0.343	0.466	0.365	0.348	0.347	0.356	0.341	0.453		1370	0.381	0.076
1380	0.368	0.336	0.356	0.35	0.364	0.367	0.678	0.37	0.368	0.38	0.349	0.49	0.358	0.33	0.343	0.351	0.344	0.466	0.368	0.349	0.347	0.359	0.344	0.457		1380	0.383	0.076
1390	0.373	0.337	0.357	0.352	0.367	0.369	0.681	0.375	0.369	0.384	0.352	0.498	0.36	0.332	0.344	0.355	0.346	0.471	0.37	0.351	0.352	0.362	0.344	0.46		1390	0.386	0.076
1400	0.377	0.339	0.36	0.354	0.366	0.37	0.683	0.376	0.371	0.386	0.352	0.506	0.362	0.334	0.346	0.356	0.347	0.472	0.374	0.354	0.353	0.361	0.345	0.467		1400	0.388	0.077
1410	0.381	0.341	0.362	0.356	0.369	0.372	0.686	0.381	0.373	0.39	0.352	0.513	0.366	0.336	0.347	0.357	0.35	0.474	0.377	0.356	0.355	0.362	0.347	0.475		1410	0.391	0.078
1420	0.385	0.343	0.363	0.358	0.37	0.373	0.687	0.383	0.377	0.394	0.355	0.523	0.369	0.337	0.349	0.36	0.353	0.473	0.379	0.357	0.356	0.364	0.348	0.479		1420	0.394	0.078
1430	0.391	0.345	0.364	0.361	0.373	0.375	0.688	0.386	0.378	0.395	0.357	0.529	0.373	0.339	0.351	0.362	0.354	0.48	0.381	0.359	0.358	0.365	0.351	0.485		1430	0.396	0.079
1440	0.396	0.347	0.366	0.361	0.374	0.376	0.69	0.391	0.379	0.397	0.359	0.537	0.377	0.341	0.352	0.364	0.358	0.48	0.383	0.36	0.359	0.367	0.352	0.491		1440	0.399	0.079
Fig. 1a: Time vs Cell growht (OD600), Type D
	Type D	Type D	Type D	Type D	Type D	Type D	Type D	Type D	Type D	Type D	Type D	Type D	Type D	Type D	Type D	Type D	Type D	Type D	Type D	Type D	Type D	Type D	Type D	Type D		Type D (n=24)
Time (min)	No. 1	No. 2	No. 3	No. 4	No. 5	No. 6	No. 7	No. 8	No. 9	No. 10	No. 11	No. 12	No. 13	No. 14	No. 15	No. 16	No. 17	No. 18	No. 19	No. 20	No. 21	No. 22	No. 23	No. 24		Time (min)	AVE	SD
0	0.086	0.086	0.086	0.088	0.086	0.086	0.087	0.086	0.088	0.087	0.087	0.087	0.086	0.085	0.087	0.087	0.086	0.089	0.086	0.087	0.085	0.087	0.085	0.086		0	0.087	0.001
10	0.086	0.086	0.086	0.088	0.087	0.086	0.087	0.086	0.089	0.087	0.087	0.087	0.086	0.086	0.087	0.087	0.086	0.09	0.086	0.087	0.086	0.087	0.086	0.086		10	0.087	0.002
20	0.086	0.086	0.086	0.088	0.087	0.086	0.088	0.086	0.089	0.087	0.087	0.087	0.086	0.086	0.087	0.087	0.087	0.09	0.086	0.087	0.086	0.087	0.086	0.086		20	0.087	0.002
30	0.086	0.086	0.086	0.088	0.086	0.086	0.087	0.086	0.088	0.087	0.087	0.087	0.086	0.086	0.087	0.087	0.086	0.09	0.086	0.087	0.086	0.087	0.086	0.086		30	0.087	0.001
40	0.086	0.086	0.086	0.088	0.087	0.086	0.087	0.086	0.088	0.087	0.087	0.087	0.086	0.085	0.087	0.087	0.087	0.09	0.086	0.087	0.086	0.087	0.086	0.086		40	0.087	0.001
50	0.087	0.087	0.086	0.088	0.087	0.086	0.088	0.087	0.089	0.088	0.088	0.088	0.086	0.086	0.087	0.087	0.087	0.09	0.086	0.087	0.086	0.087	0.086	0.086		50	0.088	0.002
60	0.086	0.087	0.086	0.088	0.087	0.086	0.087	0.086	0.088	0.087	0.087	0.087	0.086	0.086	0.087	0.087	0.087	0.09	0.086	0.087	0.086	0.087	0.086	0.086		60	0.087	0.001
70	0.086	0.086	0.086	0.088	0.087	0.086	0.087	0.086	0.088	0.087	0.087	0.087	0.086	0.086	0.087	0.087	0.086	0.09	0.086	0.087	0.086	0.087	0.086	0.086		70	0.087	0.001
80	0.086	0.087	0.086	0.088	0.087	0.086	0.087	0.086	0.088	0.087	0.087	0.087	0.086	0.086	0.087	0.087	0.087	0.09	0.086	0.087	0.086	0.087	0.086	0.087		80	0.087	0.001
90	0.086	0.087	0.086	0.088	0.087	0.086	0.087	0.086	0.088	0.087	0.087	0.087	0.086	0.086	0.087	0.087	0.087	0.09	0.086	0.087	0.086	0.087	0.086	0.086		90	0.087	0.001
100	0.087	0.087	0.086	0.088	0.087	0.086	0.087	0.086	0.088	0.087	0.088	0.087	0.086	0.086	0.087	0.087	0.087	0.09	0.086	0.087	0.086	0.087	0.086	0.086		100	0.087	0.001
110	0.086	0.086	0.086	0.088	0.087	0.086	0.087	0.086	0.088	0.087	0.087	0.087	0.086	0.086	0.087	0.087	0.087	0.09	0.086	0.087	0.086	0.087	0.086	0.086		110	0.087	0.001
120	0.087	0.087	0.086	0.088	0.087	0.086	0.087	0.086	0.088	0.087	0.088	0.087	0.086	0.086	0.087	0.087	0.087	0.09	0.086	0.087	0.086	0.087	0.086	0.086		120	0.087	0.001
130	0.086	0.087	0.086	0.088	0.087	0.086	0.087	0.086	0.088	0.087	0.087	0.087	0.086	0.086	0.087	0.087	0.087	0.09	0.086	0.087	0.086	0.087	0.086	0.086		130	0.087	0.001
140	0.087	0.087	0.086	0.088	0.087	0.086	0.087	0.086	0.088	0.087	0.088	0.087	0.086	0.086	0.087	0.087	0.087	0.09	0.086	0.087	0.086	0.087	0.086	0.086		140	0.087	0.001
150	0.087	0.087	0.086	0.088	0.087	0.086	0.088	0.086	0.088	0.087	0.088	0.087	0.086	0.086	0.087	0.087	0.087	0.09	0.086	0.087	0.086	0.087	0.086	0.086		150	0.087	0.001
160	0.086	0.087	0.086	0.088	0.087	0.086	0.088	0.086	0.088	0.087	0.087	0.087	0.086	0.086	0.087	0.087	0.087	0.09	0.086	0.087	0.086	0.087	0.086	0.086		160	0.087	0.001
170	0.087	0.087	0.086	0.088	0.087	0.086	0.088	0.087	0.088	0.088	0.088	0.087	0.087	0.086	0.087	0.087	0.087	0.09	0.087	0.087	0.086	0.087	0.086	0.086		170	0.088	0.001
180	0.087	0.087	0.086	0.088	0.087	0.086	0.088	0.086	0.088	0.087	0.087	0.087	0.086	0.086	0.087	0.087	0.087	0.09	0.086	0.087	0.086	0.087	0.086	0.086		180	0.087	0.001
190	0.087	0.087	0.086	0.088	0.087	0.086	0.087	0.086	0.088	0.087	0.088	0.087	0.086	0.086	0.087	0.087	0.087	0.09	0.087	0.087	0.086	0.087	0.086	0.086		190	0.087	0.001
200	0.087	0.087	0.086	0.088	0.087	0.086	0.088	0.087	0.088	0.087	0.087	0.087	0.086	0.086	0.087	0.087	0.087	0.091	0.086	0.087	0.086	0.087	0.086	0.087		200	0.087	0.002
210	0.087	0.087	0.086	0.088	0.087	0.086	0.088	0.087	0.088	0.088	0.088	0.087	0.087	0.086	0.087	0.087	0.087	0.091	0.087	0.088	0.086	0.088	0.086	0.087		210	0.088	0.002
220	0.087	0.087	0.086	0.088	0.087	0.086	0.088	0.087	0.088	0.088	0.088	0.087	0.087	0.086	0.087	0.087	0.087	0.09	0.087	0.087	0.086	0.087	0.086	0.087		220	0.088	0.001
230	0.087	0.087	0.086	0.088	0.087	0.086	0.088	0.087	0.089	0.087	0.088	0.087	0.086	0.086	0.087	0.087	0.087	0.09	0.087	0.087	0.086	0.088	0.086	0.087		230	0.088	0.001
240	0.087	0.087	0.086	0.088	0.087	0.086	0.088	0.087	0.089	0.088	0.088	0.087	0.087	0.086	0.087	0.087	0.087	0.091	0.087	0.087	0.086	0.087	0.086	0.087		240	0.088	0.002
250	0.087	0.087	0.086	0.088	0.087	0.086	0.088	0.087	0.088	0.087	0.087	0.087	0.086	0.086	0.087	0.087	0.087	0.09	0.086	0.087	0.086	0.087	0.086	0.086		250	0.087	0.001
260	0.087	0.087	0.086	0.088	0.087	0.086	0.088	0.087	0.089	0.088	0.088	0.087	0.087	0.086	0.087	0.087	0.087	0.091	0.087	0.087	0.086	0.088	0.086	0.087		260	0.088	0.002
270	0.087	0.087	0.086	0.088	0.087	0.086	0.088	0.087	0.089	0.088	0.088	0.087	0.087	0.086	0.087	0.087	0.087	0.091	0.087	0.088	0.086	0.088	0.086	0.087		270	0.088	0.002
280	0.087	0.087	0.087	0.089	0.087	0.087	0.088	0.087	0.089	0.088	0.088	0.088	0.087	0.086	0.087	0.088	0.088	0.091	0.087	0.088	0.086	0.088	0.086	0.087		280	0.088	0.002
290	0.087	0.087	0.087	0.089	0.087	0.087	0.088	0.087	0.089	0.088	0.088	0.087	0.087	0.086	0.087	0.087	0.087	0.091	0.087	0.088	0.086	0.088	0.086	0.087		290	0.088	0.002
300	0.087	0.087	0.087	0.089	0.087	0.087	0.088	0.087	0.089	0.088	0.088	0.088	0.087	0.086	0.088	0.088	0.088	0.091	0.087	0.088	0.086	0.088	0.086	0.087		300	0.088	0.002
310	0.087	0.087	0.087	0.089	0.087	0.087	0.088	0.087	0.089	0.088	0.088	0.088	0.087	0.087	0.087	0.088	0.088	0.091	0.087	0.088	0.086	0.088	0.086	0.087		310	0.088	0.002
320	0.087	0.088	0.087	0.089	0.088	0.087	0.088	0.087	0.089	0.088	0.088	0.088	0.087	0.086	0.088	0.088	0.088	0.091	0.087	0.088	0.087	0.088	0.087	0.087		320	0.088	0.001
330	0.088	0.088	0.087	0.089	0.088	0.087	0.089	0.088	0.089	0.089	0.089	0.088	0.087	0.087	0.088	0.088	0.088	0.091	0.087	0.088	0.087	0.088	0.087	0.087		330	0.088	0.001
340	0.087	0.088	0.087	0.089	0.088	0.087	0.088	0.088	0.089	0.088	0.088	0.088	0.087	0.087	0.088	0.088	0.088	0.091	0.087	0.088	0.087	0.088	0.087	0.087		340	0.088	0.001
350	0.088	0.088	0.087	0.089	0.088	0.087	0.089	0.088	0.089	0.088	0.089	0.088	0.087	0.087	0.088	0.088	0.088	0.091	0.088	0.088	0.087	0.088	0.087	0.087		350	0.088	0.001
360	0.088	0.088	0.087	0.089	0.088	0.087	0.089	0.088	0.09	0.089	0.089	0.088	0.088	0.087	0.088	0.088	0.088	0.091	0.088	0.088	0.087	0.089	0.087	0.087		360	0.089	0.002
370	0.088	0.088	0.087	0.089	0.088	0.087	0.089	0.088	0.09	0.089	0.089	0.088	0.087	0.087	0.088	0.088	0.088	0.092	0.087	0.088	0.087	0.089	0.087	0.088		370	0.089	0.002
380	0.088	0.088	0.087	0.089	0.088	0.087	0.089	0.088	0.089	0.089	0.089	0.088	0.088	0.087	0.088	0.088	0.088	0.092	0.088	0.088	0.087	0.089	0.087	0.088		380	0.089	0.002
390	0.088	0.088	0.087	0.089	0.088	0.087	0.089	0.088	0.09	0.089	0.089	0.088	0.088	0.087	0.088	0.088	0.088	0.092	0.088	0.089	0.087	0.089	0.087	0.088		390	0.089	0.002
400	0.088	0.088	0.087	0.089	0.088	0.088	0.089	0.088	0.09	0.089	0.089	0.089	0.088	0.087	0.088	0.089	0.088	0.092	0.088	0.089	0.087	0.089	0.087	0.088		400	0.089	0.002
410	0.088	0.088	0.088	0.09	0.088	0.088	0.089	0.088	0.09	0.089	0.089	0.089	0.088	0.087	0.088	0.089	0.088	0.092	0.088	0.089	0.087	0.089	0.087	0.088		410	0.089	0.002
420	0.088	0.088	0.088	0.09	0.088	0.088	0.09	0.088	0.09	0.089	0.089	0.089	0.088	0.087	0.088	0.089	0.088	0.092	0.088	0.089	0.087	0.089	0.087	0.088		420	0.089	0.002
430	0.088	0.089	0.088	0.09	0.089	0.088	0.09	0.089	0.09	0.09	0.09	0.089	0.088	0.088	0.089	0.089	0.089	0.092	0.088	0.089	0.088	0.089	0.088	0.088		430	0.089	0.001
440	0.089	0.089	0.088	0.09	0.089	0.088	0.09	0.089	0.091	0.09	0.09	0.089	0.088	0.088	0.089	0.089	0.089	0.092	0.089	0.089	0.088	0.089	0.088	0.089		440	0.09	0.001
450	0.089	0.089	0.089	0.091	0.089	0.089	0.091	0.089	0.091	0.09	0.09	0.09	0.089	0.088	0.089	0.09	0.089	0.093	0.089	0.09	0.088	0.09	0.088	0.089		450	0.09	0.002
460	0.089	0.089	0.089	0.091	0.09	0.089	0.091	0.089	0.091	0.09	0.09	0.09	0.088	0.088	0.089	0.09	0.089	0.093	0.089	0.09	0.088	0.09	0.088	0.089		460	0.09	0.002
470	0.089	0.09	0.089	0.091	0.09	0.089	0.091	0.09	0.092	0.091	0.091	0.09	0.089	0.089	0.09	0.09	0.09	0.093	0.089	0.09	0.089	0.09	0.089	0.089		470	0.09	0.002
480	0.089	0.09	0.09	0.092	0.09	0.09	0.092	0.09	0.092	0.091	0.091	0.09	0.089	0.089	0.09	0.09	0.09	0.094	0.09	0.091	0.089	0.091	0.089	0.09		480	0.091	0.002
490	0.09	0.091	0.09	0.092	0.091	0.09	0.092	0.091	0.093	0.092	0.092	0.091	0.09	0.089	0.091	0.091	0.091	0.094	0.09	0.091	0.09	0.091	0.09	0.091		490	0.091	0.002
500	0.091	0.091	0.091	0.093	0.092	0.091	0.093	0.092	0.093	0.092	0.093	0.092	0.09	0.09	0.091	0.092	0.091	0.095	0.091	0.092	0.09	0.092	0.09	0.091		500	0.092	0.002
510	0.091	0.092	0.091	0.094	0.092	0.092	0.094	0.092	0.094	0.093	0.093	0.092	0.091	0.09	0.092	0.092	0.092	0.095	0.091	0.092	0.091	0.092	0.091	0.092		510	0.093	0.002
520	0.091	0.092	0.092	0.094	0.093	0.092	0.094	0.093	0.095	0.094	0.094	0.093	0.091	0.091	0.092	0.093	0.092	0.096	0.092	0.093	0.091	0.093	0.091	0.092		520	0.093	0.002
530	0.092	0.093	0.092	0.095	0.093	0.093	0.095	0.094	0.096	0.095	0.095	0.093	0.092	0.091	0.093	0.093	0.093	0.097	0.093	0.094	0.092	0.094	0.092	0.093		530	0.094	0.002
540	0.093	0.094	0.093	0.096	0.094	0.094	0.096	0.095	0.097	0.096	0.096	0.094	0.092	0.092	0.094	0.094	0.094	0.097	0.093	0.094	0.093	0.095	0.093	0.094		540	0.095	0.002
550	0.093	0.095	0.094	0.097	0.095	0.094	0.097	0.096	0.097	0.097	0.097	0.095	0.093	0.093	0.094	0.095	0.095	0.098	0.094	0.095	0.093	0.095	0.093	0.095		550	0.095	0.002
560	0.095	0.096	0.095	0.098	0.096	0.096	0.098	0.097	0.099	0.098	0.098	0.096	0.094	0.094	0.096	0.096	0.096	0.099	0.095	0.096	0.095	0.096	0.094	0.096		560	0.097	0.002
570	0.095	0.097	0.096	0.099	0.097	0.097	0.099	0.098	0.1	0.099	0.099	0.097	0.095	0.095	0.096	0.097	0.097	0.1	0.096	0.097	0.096	0.097	0.095	0.098		570	0.098	0.002
580	0.096	0.098	0.097	0.101	0.098	0.098	0.1	0.099	0.101	0.1	0.1	0.098	0.096	0.096	0.097	0.098	0.098	0.101	0.097	0.098	0.097	0.098	0.097	0.099		580	0.099	0.002
590	0.097	0.099	0.098	0.102	0.1	0.099	0.102	0.101	0.102	0.102	0.101	0.099	0.097	0.097	0.099	0.099	0.099	0.102	0.099	0.1	0.098	0.1	0.098	0.101		590	0.1	0.002
600	0.099	0.101	0.1	0.104	0.102	0.101	0.104	0.102	0.104	0.103	0.103	0.101	0.098	0.098	0.1	0.101	0.101	0.104	0.1	0.101	0.099	0.101	0.099	0.103		600	0.102	0.002
610	0.1	0.102	0.102	0.105	0.103	0.102	0.105	0.104	0.106	0.105	0.104	0.102	0.099	0.099	0.101	0.102	0.102	0.105	0.102	0.102	0.101	0.103	0.101	0.104		610	0.103	0.002
620	0.102	0.104	0.103	0.107	0.105	0.104	0.108	0.106	0.108	0.107	0.107	0.104	0.101	0.101	0.103	0.104	0.104	0.107	0.103	0.104	0.102	0.104	0.102	0.107		620	0.105	0.003
630	0.103	0.106	0.105	0.109	0.107	0.106	0.11	0.108	0.11	0.109	0.108	0.106	0.103	0.103	0.105	0.106	0.105	0.109	0.105	0.106	0.104	0.106	0.104	0.109		630	0.107	0.003
640	0.105	0.108	0.107	0.112	0.109	0.109	0.112	0.111	0.112	0.111	0.111	0.108	0.104	0.104	0.107	0.108	0.108	0.111	0.107	0.108	0.106	0.108	0.106	0.113		640	0.109	0.003
650	0.107	0.11	0.11	0.114	0.111	0.111	0.114	0.113	0.115	0.114	0.113	0.11	0.106	0.106	0.109	0.11	0.11	0.113	0.11	0.11	0.108	0.111	0.108	0.116		650	0.111	0.003
660	0.109	0.112	0.112	0.116	0.114	0.114	0.117	0.116	0.117	0.116	0.116	0.112	0.108	0.108	0.111	0.112	0.112	0.116	0.112	0.113	0.111	0.113	0.111	0.121		660	0.114	0.004
670	0.112	0.115	0.115	0.119	0.117	0.117	0.12	0.118	0.12	0.119	0.118	0.115	0.11	0.111	0.114	0.114	0.115	0.118	0.115	0.115	0.114	0.115	0.113	0.126		670	0.117	0.004
680	0.114	0.118	0.117	0.122	0.119	0.119	0.123	0.121	0.122	0.122	0.121	0.117	0.113	0.114	0.117	0.117	0.118	0.121	0.118	0.118	0.116	0.118	0.116	0.132		680	0.119	0.004
690	0.116	0.12	0.12	0.125	0.122	0.122	0.126	0.124	0.126	0.125	0.123	0.12	0.115	0.116	0.119	0.12	0.12	0.124	0.121	0.121	0.119	0.121	0.119	0.14		690	0.122	0.005
700	0.119	0.123	0.123	0.128	0.125	0.125	0.13	0.128	0.129	0.128	0.127	0.122	0.118	0.119	0.122	0.123	0.123	0.127	0.123	0.124	0.122	0.124	0.122	0.147		700	0.126	0.006
710	0.122	0.126	0.126	0.132	0.128	0.128	0.133	0.131	0.133	0.132	0.13	0.126	0.121	0.122	0.125	0.126	0.127	0.13	0.127	0.127	0.125	0.127	0.126	0.156		710	0.129	0.007
720	0.125	0.129	0.129	0.135	0.131	0.132	0.137	0.135	0.136	0.136	0.134	0.129	0.124	0.125	0.129	0.129	0.13	0.134	0.131	0.131	0.129	0.131	0.129	0.166		720	0.133	0.008
730	0.127	0.133	0.132	0.139	0.135	0.136	0.141	0.14	0.141	0.141	0.138	0.132	0.127	0.128	0.132	0.132	0.134	0.138	0.134	0.134	0.132	0.135	0.133	0.177		730	0.137	0.01
740	0.131	0.136	0.136	0.143	0.138	0.139	0.146	0.144	0.145	0.145	0.142	0.136	0.13	0.132	0.136	0.136	0.138	0.142	0.139	0.138	0.136	0.139	0.137	0.189		740	0.141	0.012
750	0.134	0.139	0.14	0.146	0.142	0.143	0.15	0.149	0.15	0.15	0.147	0.141	0.134	0.135	0.14	0.139	0.141	0.147	0.143	0.142	0.14	0.143	0.142	0.201		750	0.145	0.013
760	0.138	0.143	0.144	0.151	0.146	0.148	0.155	0.154	0.155	0.156	0.152	0.145	0.138	0.139	0.144	0.144	0.146	0.153	0.148	0.147	0.145	0.149	0.147	0.217		760	0.151	0.016
770	0.142	0.147	0.149	0.156	0.15	0.152	0.161	0.159	0.161	0.162	0.158	0.15	0.142	0.144	0.149	0.148	0.151	0.158	0.154	0.152	0.15	0.154	0.152	0.233		770	0.156	0.018
780	0.146	0.151	0.153	0.16	0.155	0.156	0.166	0.165	0.166	0.167	0.163	0.155	0.147	0.148	0.154	0.152	0.155	0.163	0.16	0.157	0.155	0.16	0.157	0.247		780	0.161	0.02
790	0.15	0.156	0.158	0.165	0.16	0.162	0.172	0.17	0.172	0.173	0.169	0.161	0.152	0.153	0.159	0.157	0.161	0.169	0.166	0.162	0.16	0.166	0.163	0.266		790	0.167	0.023
800	0.155	0.161	0.163	0.17	0.165	0.167	0.178	0.176	0.178	0.179	0.175	0.167	0.157	0.158	0.164	0.162	0.166	0.175	0.172	0.168	0.166	0.171	0.168	0.283		800	0.173	0.025
810	0.16	0.166	0.169	0.175	0.17	0.172	0.184	0.182	0.185	0.186	0.182	0.174	0.163	0.163	0.17	0.167	0.172	0.182	0.178	0.174	0.172	0.178	0.174	0.303		810	0.18	0.028
820	0.165	0.17	0.174	0.18	0.175	0.178	0.19	0.189	0.191	0.192	0.188	0.181	0.169	0.169	0.176	0.172	0.177	0.187	0.184	0.18	0.178	0.184	0.18	0.322		820	0.186	0.031
830	0.171	0.176	0.179	0.186	0.181	0.184	0.196	0.195	0.197	0.199	0.195	0.189	0.175	0.174	0.182	0.178	0.184	0.194	0.191	0.187	0.185	0.19	0.187	0.342		830	0.193	0.033
840	0.176	0.181	0.186	0.192	0.188	0.19	0.203	0.202	0.204	0.205	0.202	0.196	0.181	0.18	0.189	0.184	0.19	0.201	0.198	0.195	0.191	0.196	0.193	0.361		840	0.2	0.036
850	0.182	0.187	0.192	0.198	0.194	0.196	0.21	0.209	0.21	0.211	0.209	0.202	0.187	0.186	0.195	0.19	0.197	0.207	0.204	0.201	0.198	0.203	0.2	0.377		850	0.207	0.038
860	0.189	0.193	0.198	0.204	0.201	0.203	0.217	0.216	0.217	0.218	0.215	0.21	0.195	0.193	0.202	0.197	0.204	0.213	0.211	0.209	0.204	0.209	0.206	0.394		860	0.214	0.04
870	0.195	0.199	0.204	0.211	0.207	0.21	0.224	0.222	0.223	0.223	0.222	0.216	0.202	0.199	0.207	0.204	0.21	0.22	0.218	0.215	0.211	0.216	0.213	0.406		870	0.22	0.041
880	0.202	0.204	0.209	0.217	0.213	0.216	0.23	0.228	0.229	0.23	0.228	0.223	0.212	0.205	0.214	0.21	0.217	0.227	0.225	0.222	0.218	0.221	0.22	0.418		880	0.227	0.042
890	0.208	0.209	0.215	0.222	0.219	0.223	0.237	0.235	0.236	0.236	0.235	0.229	0.221	0.211	0.22	0.216	0.223	0.232	0.231	0.228	0.224	0.227	0.229	0.427		890	0.234	0.043
900	0.214	0.214	0.221	0.227	0.225	0.228	0.242	0.24	0.241	0.241	0.241	0.235	0.229	0.216	0.225	0.222	0.229	0.237	0.237	0.233	0.23	0.233	0.24	0.435		900	0.239	0.043
910	0.22	0.22	0.227	0.232	0.231	0.233	0.247	0.245	0.247	0.245	0.246	0.242	0.239	0.222	0.23	0.228	0.234	0.241	0.241	0.238	0.235	0.238	0.251	0.445		910	0.245	0.044
920	0.225	0.225	0.233	0.238	0.236	0.238	0.252	0.249	0.252	0.249	0.25	0.251	0.246	0.227	0.235	0.233	0.24	0.246	0.246	0.243	0.24	0.244	0.259	0.455		920	0.251	0.045
930	0.231	0.231	0.238	0.243	0.241	0.243	0.257	0.255	0.257	0.254	0.255	0.264	0.256	0.232	0.24	0.239	0.245	0.251	0.25	0.248	0.244	0.25	0.268	0.464		930	0.257	0.046
940	0.237	0.237	0.242	0.249	0.246	0.247	0.263	0.26	0.262	0.259	0.259	0.279	0.27	0.237	0.244	0.245	0.25	0.255	0.256	0.253	0.25	0.257	0.277	0.472		940	0.263	0.047
950	0.241	0.242	0.248	0.255	0.251	0.253	0.267	0.265	0.266	0.263	0.263	0.289	0.28	0.243	0.249	0.251	0.255	0.26	0.262	0.258	0.256	0.263	0.286	0.483		950	0.269	0.048
960	0.248	0.247	0.253	0.261	0.256	0.257	0.272	0.27	0.271	0.268	0.267	0.297	0.294	0.248	0.255	0.258	0.261	0.267	0.269	0.264	0.262	0.271	0.295	0.486		960	0.275	0.048
970	0.254	0.254	0.259	0.266	0.262	0.262	0.278	0.275	0.275	0.273	0.27	0.303	0.306	0.254	0.26	0.265	0.265	0.272	0.274	0.269	0.268	0.277	0.303	0.492		970	0.281	0.048
980	0.261	0.26	0.264	0.272	0.267	0.268	0.284	0.281	0.28	0.277	0.274	0.309	0.318	0.259	0.266	0.271	0.272	0.278	0.281	0.275	0.273	0.282	0.312	0.5		980	0.287	0.048
990	0.266	0.267	0.27	0.278	0.274	0.273	0.288	0.286	0.285	0.282	0.278	0.312	0.33	0.265	0.27	0.277	0.276	0.282	0.283	0.278	0.277	0.286	0.32	0.506		990	0.293	0.049
1000	0.271	0.274	0.276	0.284	0.28	0.28	0.293	0.291	0.289	0.286	0.283	0.314	0.343	0.27	0.275	0.283	0.282	0.288	0.287	0.283	0.28	0.292	0.328	0.513		1000	0.298	0.049
1010	0.278	0.279	0.28	0.29	0.286	0.285	0.298	0.297	0.294	0.292	0.286	0.318	0.36	0.276	0.28	0.29	0.288	0.293	0.295	0.289	0.285	0.298	0.335	0.521		1010	0.304	0.05
1020	0.284	0.284	0.285	0.295	0.292	0.29	0.304	0.301	0.299	0.297	0.291	0.327	0.374	0.282	0.286	0.297	0.296	0.299	0.302	0.293	0.292	0.305	0.342	0.53		1020	0.311	0.052
1030	0.29	0.288	0.292	0.3	0.297	0.296	0.31	0.307	0.304	0.301	0.297	0.336	0.387	0.287	0.293	0.306	0.304	0.304	0.31	0.299	0.297	0.31	0.349	0.537		1030	0.317	0.052
1040	0.296	0.295	0.297	0.307	0.303	0.302	0.315	0.313	0.308	0.306	0.3	0.342	0.402	0.291	0.296	0.312	0.311	0.311	0.316	0.303	0.303	0.317	0.357	0.546		1040	0.323	0.054
1050	0.303	0.3	0.301	0.312	0.308	0.306	0.32	0.319	0.314	0.313	0.306	0.348	0.419	0.296	0.305	0.32	0.317	0.319	0.323	0.31	0.311	0.325	0.364	0.552		1050	0.33	0.054
1060	0.311	0.304	0.306	0.317	0.314	0.311	0.325	0.324	0.319	0.316	0.311	0.357	0.433	0.302	0.312	0.326	0.326	0.327	0.333	0.317	0.319	0.333	0.372	0.562		1060	0.337	0.056
1070	0.316	0.311	0.311	0.323	0.32	0.317	0.33	0.328	0.324	0.322	0.316	0.363	0.448	0.307	0.317	0.331	0.331	0.334	0.34	0.323	0.326	0.339	0.38	0.568		1070	0.343	0.057
1080	0.322	0.315	0.315	0.33	0.325	0.323	0.336	0.334	0.329	0.327	0.321	0.369	0.464	0.311	0.323	0.34	0.337	0.34	0.348	0.329	0.332	0.346	0.386	0.58		1080	0.35	0.059
1090	0.327	0.321	0.32	0.334	0.329	0.327	0.339	0.338	0.333	0.332	0.325	0.377	0.479	0.316	0.329	0.344	0.343	0.347	0.357	0.336	0.339	0.352	0.394	0.587		1090	0.356	0.06
1100	0.332	0.325	0.324	0.338	0.336	0.332	0.345	0.346	0.338	0.337	0.33	0.385	0.493	0.323	0.334	0.349	0.35	0.354	0.363	0.343	0.346	0.359	0.402	0.595		1100	0.362	0.061
1110	0.337	0.329	0.33	0.343	0.341	0.336	0.35	0.348	0.34	0.341	0.334	0.39	0.507	0.328	0.341	0.355	0.355	0.359	0.369	0.35	0.352	0.365	0.409	0.601		1110	0.368	0.063
1120	0.341	0.334	0.333	0.346	0.345	0.342	0.353	0.352	0.345	0.344	0.337	0.395	0.52	0.333	0.348	0.358	0.357	0.363	0.374	0.355	0.358	0.369	0.418	0.606		1120	0.372	0.064
1130	0.346	0.339	0.338	0.351	0.349	0.346	0.357	0.356	0.349	0.347	0.341	0.403	0.532	0.336	0.353	0.363	0.364	0.371	0.382	0.363	0.365	0.374	0.425	0.615		1130	0.378	0.065
1140	0.349	0.342	0.343	0.355	0.352	0.35	0.361	0.361	0.351	0.352	0.347	0.408	0.548	0.342	0.359	0.367	0.368	0.378	0.389	0.371	0.372	0.382	0.435	0.623		1140	0.384	0.067
1150	0.355	0.347	0.348	0.36	0.358	0.355	0.366	0.366	0.358	0.356	0.352	0.416	0.56	0.347	0.368	0.373	0.374	0.383	0.396	0.379	0.379	0.39	0.446	0.634		1150	0.391	0.069
1160	0.359	0.352	0.352	0.363	0.362	0.359	0.371	0.369	0.361	0.36	0.355	0.422	0.574	0.352	0.376	0.376	0.379	0.391	0.402	0.386	0.387	0.395	0.454	0.641		1160	0.396	0.071
1170	0.365	0.356	0.356	0.368	0.367	0.363	0.375	0.374	0.365	0.363	0.358	0.429	0.586	0.358	0.384	0.38	0.383	0.397	0.406	0.393	0.394	0.403	0.466	0.648		1170	0.402	0.072
1180	0.369	0.36	0.36	0.372	0.37	0.367	0.377	0.378	0.369	0.368	0.364	0.435	0.6	0.363	0.39	0.384	0.388	0.405	0.413	0.399	0.401	0.407	0.476	0.652		1180	0.407	0.074
1190	0.374	0.366	0.366	0.376	0.374	0.371	0.382	0.382	0.373	0.371	0.371	0.446	0.612	0.368	0.398	0.389	0.396	0.412	0.42	0.406	0.408	0.411	0.484	0.66		1190	0.414	0.075
1200	0.379	0.368	0.37	0.38	0.378	0.375	0.387	0.386	0.377	0.375	0.374	0.448	0.623	0.373	0.405	0.394	0.4	0.419	0.425	0.412	0.414	0.416	0.489	0.665		1200	0.418	0.076
1210	0.383	0.373	0.374	0.383	0.382	0.379	0.388	0.39	0.381	0.38	0.379	0.453	0.633	0.378	0.411	0.397	0.403	0.424	0.428	0.417	0.418	0.421	0.5	0.671		1210	0.423	0.077
1220	0.388	0.376	0.379	0.386	0.383	0.382	0.392	0.392	0.384	0.384	0.384	0.458	0.644	0.382	0.418	0.402	0.406	0.429	0.433	0.423	0.424	0.425	0.508	0.677		1220	0.428	0.079
1230	0.393	0.38	0.381	0.39	0.388	0.384	0.394	0.397	0.387	0.387	0.387	0.466	0.656	0.389	0.428	0.408	0.411	0.436	0.439	0.43	0.43	0.43	0.52	0.685		1230	0.434	0.081
1240	0.397	0.384	0.384	0.392	0.39	0.387	0.399	0.398	0.39	0.39	0.391	0.474	0.662	0.398	0.435	0.412	0.415	0.444	0.445	0.438	0.437	0.436	0.53	0.692		1240	0.439	0.082
1250	0.402	0.39	0.388	0.396	0.393	0.391	0.401	0.403	0.392	0.395	0.395	0.483	0.675	0.403	0.444	0.417	0.424	0.453	0.458	0.447	0.444	0.442	0.54	0.702		1250	0.445	0.084
1260	0.407	0.395	0.394	0.4	0.398	0.393	0.405	0.406	0.396	0.399	0.399	0.493	0.686	0.409	0.451	0.422	0.428	0.462	0.465	0.455	0.451	0.448	0.552	0.709		1260	0.451	0.086
1270	0.412	0.398	0.394	0.403	0.398	0.397	0.406	0.407	0.4	0.403	0.403	0.501	0.695	0.416	0.459	0.427	0.434	0.469	0.469	0.461	0.458	0.453	0.562	0.713		1270	0.456	0.087
1280	0.418	0.4	0.397	0.408	0.402	0.398	0.41	0.411	0.4	0.402	0.403	0.51	0.704	0.421	0.463	0.431	0.437	0.478	0.475	0.466	0.463	0.458	0.57	0.721		1280	0.461	0.089
1290	0.423	0.401	0.402	0.41	0.403	0.403	0.413	0.414	0.403	0.407	0.407	0.516	0.713	0.428	0.469	0.435	0.442	0.484	0.482	0.473	0.47	0.461	0.575	0.726		1290	0.465	0.09
1300	0.429	0.406	0.403	0.414	0.41	0.404	0.415	0.416	0.407	0.412	0.411	0.524	0.725	0.434	0.477	0.443	0.447	0.492	0.486	0.479	0.474	0.465	0.584	0.734		1300	0.471	0.092
1310	0.437	0.409	0.407	0.415	0.412	0.407	0.418	0.419	0.41	0.415	0.413	0.532	0.735	0.441	0.484	0.449	0.455	0.5	0.494	0.488	0.48	0.47	0.593	0.742		1310	0.477	0.094
1320	0.446	0.41	0.409	0.419	0.412	0.409	0.42	0.42	0.411	0.416	0.414	0.547	0.744	0.453	0.497	0.455	0.461	0.512	0.503	0.494	0.492	0.477	0.605	0.751		1320	0.483	0.096
1330	0.455	0.412	0.411	0.422	0.416	0.414	0.422	0.424	0.415	0.418	0.419	0.555	0.755	0.463	0.506	0.464	0.47	0.524	0.512	0.504	0.499	0.483	0.614	0.757		1330	0.489	0.098
1340	0.465	0.417	0.413	0.423	0.418	0.413	0.427	0.427	0.419	0.421	0.421	0.568	0.762	0.472	0.516	0.471	0.475	0.535	0.522	0.514	0.508	0.489	0.624	0.763		1340	0.496	0.1
1350	0.473	0.417	0.414	0.425	0.42	0.415	0.428	0.426	0.419	0.424	0.425	0.58	0.77	0.484	0.524	0.476	0.48	0.541	0.529	0.52	0.518	0.495	0.63	0.772		1350	0.501	0.102
1360	0.477	0.421	0.414	0.424	0.42	0.418	0.429	0.43	0.422	0.426	0.425	0.591	0.779	0.492	0.529	0.483	0.484	0.551	0.537	0.525	0.522	0.501	0.637	0.776		1360	0.505	0.104
1370	0.485	0.422	0.417	0.429	0.421	0.419	0.431	0.431	0.423	0.428	0.425	0.601	0.787	0.5	0.534	0.487	0.49	0.558	0.545	0.533	0.53	0.508	0.645	0.788		1370	0.51	0.107
1380	0.492	0.425	0.42	0.428	0.423	0.417	0.429	0.434	0.424	0.428	0.426	0.613	0.795	0.514	0.546	0.496	0.499	0.568	0.554	0.54	0.539	0.516	0.653	0.798		1380	0.516	0.11
1390	0.503	0.426	0.421	0.428	0.426	0.421	0.434	0.434	0.428	0.429	0.429	0.623	0.805	0.526	0.553	0.503	0.506	0.577	0.562	0.549	0.544	0.523	0.66	0.813		1390	0.522	0.113
1400	0.512	0.427	0.422	0.432	0.425	0.422	0.434	0.436	0.429	0.433	0.431	0.634	0.814	0.539	0.565	0.51	0.513	0.585	0.573	0.557	0.555	0.53	0.668	0.829		1400	0.529	0.117
1410	0.521	0.43	0.424	0.436	0.431	0.425	0.436	0.438	0.43	0.434	0.432	0.645	0.823	0.55	0.574	0.517	0.52	0.594	0.581	0.566	0.559	0.534	0.675	0.841		1410	0.534	0.119
1420	0.53	0.428	0.425	0.436	0.428	0.426	0.436	0.438	0.432	0.435	0.434	0.658	0.829	0.558	0.579	0.523	0.528	0.601	0.589	0.573	0.57	0.544	0.683	0.859		1420	0.54	0.123
1430	0.542	0.429	0.426	0.438	0.432	0.427	0.437	0.438	0.438	0.438	0.437	0.667	0.836	0.574	0.59	0.534	0.536	0.611	0.601	0.582	0.577	0.552	0.69	0.871		1430	0.546	0.126
1440	0.554	0.431	0.426	0.437	0.428	0.426	0.439	0.44	0.437	0.442	0.436	0.677	0.842	0.586	0.6	0.542	0.546	0.619	0.609	0.59	0.586	0.559	0.699	0.888		1440	0.552	0.13

## Sheet: Table S11
Table S11. Data for Fig. 1b, c (μ)
Specific cell growth rate was calculated for two consecutive measurement interval in Table S10 (n=24).
Six consecutive specifc growth rates was used for moving average and they were shown in following each table.
Each calculated moving average was stored for the time point that was the midpoint of the six consecutive interval.
Fig. 1a: Time vs 6 point moving average specific growth rate (μ) (h-1), Type A
μ (h-1)	Type A	Type A	Type A	Type A	Type A	Type A	Type A	Type A	Type A	Type A	Type A	Type A	Type A	Type A	Type A	Type A	Type A	Type A	Type A	Type A	Type A	Type A	Type A	Type A		Type A (n=24)					Fig. 1c: Maximum spefic growth rate (μmax) (h-1)
Time (min)	No. 1	No. 2	No. 3	No. 4	No. 5	No. 6	No. 7	No. 8	No. 9	No. 10	No. 11	No. 12	No. 13	No. 14	No. 15	No. 16	No. 17	No. 18	No. 19	No. 20	No. 21	No. 22	No. 23	No. 24		INDEX	Time (min)	AVE	SD		INDEX	Time (min)	AVE	SD
30	0	0	0.012	0.012	0.012	0	0.001	0.012	0.012	0.001	0.012	0	0	0.012	0.001	0	0.012	0.012	0.001	0.001	0.001	0.001	-0.001	0		1	30	0.005	0.006		78	800	0.323	0.144
40	0	0	0	0.012	0	0	0.001	0.001	0	-0.012	0.001	0	0	0.012	0.012	0	0.001	0.001	0.001	0.001	0.001	0.001	-0.001	0		2	40	0.002	0.005
50	0	0	0	0	0	0	0.001	0.001	0	0.001	0.001	0	0	0	0	0	0.001	-0.012	0.001	0.012	-0.012	0.012	-0.001	0		3	50	0.001	0.006
60	0	0	0	0	0	0	0.001	0.012	0	0.012	0.012	0	0	0	0	0	0.012	0.001	0.001	0.012	0.001	0.001	-0.001	0		4	60	0.003	0.005
70	0	0	0	0	0	0	0.012	0	0	0.012	0.012	0	0	0	0	0	0	0.001	0.012	0.012	0.012	0.012	-0.001	0		5	70	0.004	0.006
80	0	0	0	0	0	0	-0.012	0	0	-0.012	-0.012	0	0	0	0	0	0	-0.012	-0.012	-0.012	-0.012	-0.012	-0.012	0		6	80	-0.005	0.006
90	0	0	0	0	0	0	0.001	0	0	0.001	-0.012	0	0	0	0	0	0	0.001	0.012	0.012	0.012	0.001	0	0		7	90	0.002	0.005
100	0	0	0	0	0	0	0.001	0	0	0.001	0.012	0	0	0	0	0	0	0.001	0.012	0.001	0.001	0.012	0	0		8	100	0.002	0.004
110	0	0	0	0	0	0	0.001	0	0	0.001	0.012	0	0	0	0	0	0	0.001	-0.012	0.001	0.001	-0.012	0.012	0		9	110	0.001	0.006
120	0.012	0	0	0	0	0	0.001	0	0	0.001	0.001	0	0	0	0	0	0	0.012	0.012	0.001	0.012	0.012	-0.001	0		10	120	0.003	0.005
130	-0.001	0	0	0	0	0	-0.012	0	0	0.001	-0.012	0	0	0	0	0	0	0.001	0.001	0.001	-0.012	0.001	-0.001	0		11	130	-0.002	0.005
140	0.012	0	0	0	0	0	0.012	0	0	0.012	0.012	0	0	0	0	0	0	0.012	0.012	0.012	0.012	0.012	0.012	0		12	140	0.005	0.007
150	-0.001	0	0	0	0	0	0.012	0	0	0.001	0.012	0	0	0	0	0	0	-0.012	0.001	0.001	0.001	0.012	0.012	0		13	150	0.002	0.006
160	-0.001	0	0	0	0	0	0.001	0	0	0.012	0.001	0	0	0	0	0	0	0.012	0.001	0.012	0.012	0.001	0.012	0		14	160	0.003	0.005
170	-0.001	0	0	0	0	0	0.001	0	0	0.012	0.001	0	0	0	0	0	0	0.012	0.012	0	0.012	0.012	-0.001	0		15	170	0.003	0.005
180	-0.001	0	0	0	0	0	0.012	0	0	0.001	0.001	0	0.012	0	0	0	0	0.001	0	0	0.001	0	0.012	0		16	180	0.002	0.005
190	0.012	0	0	0	0	0	0.012	0	0	0.001	0.012	0	0.001	0	0	0.023	0	0.001	0	0	0.012	0	0.012	0		17	190	0.004	0.007
200	-0.001	0	0	0	0	0	0.001	0	0	0.001	0	0	0.001	0	0	-0.001	0	0.001	0	0	0	0	0	0		18	200	0.001	0.001
210	0.012	0	0	0	0	0	0.001	0	0	0.012	0	0	0.012	0	0	-0.001	0	0.012	0	0	0	0	0	0		19	210	0.002	0.005
220	0.012	0	0	0	0	0	0.001	0	0	0	0	0	0.001	0	0	-0.001	0	0	0	0	0	0	0	0		20	220	0.001	0.003
230	0.012	0	0	0	0	0	0.012	0	0	0	0	0	0.001	0	0	-0.001	0	0	0	0	0	0	0	0		21	230	0.001	0.004
240	0	0	0.012	0	0	0	0.001	0	0	0	0	0	-0.012	0	0	-0.001	0	0	0	0	0	0	0	0		22	240	0.001	0.004
250	0	0.012	0.012	0	0	0	0.001	0.012	0	0	0	0.012	0.012	0.012	0.012	-0.012	0	0	0	0	0	0	0	0		23	250	0.004	0.007
260	0	0.012	0.012	0	0	0	0.001	0.001	0.012	0	0	0.012	0.012	0.001	0.012	0.012	0	0	0	0	0	0	0	0		24	260	0.004	0.006
270	0	0.012	0.012	0	0	0	0.001	0.001	0.001	0	0	0.012	0.001	0.012	0.001	0.023	0	0	0	0	0	0	0	0		25	270	0.004	0.007
280	0	0.012	0.012	0	0	0.012	0.012	0.001	0.012	0	0	0.012	0.012	0.012	0.012	0.012	0.012	0	0	0	0	0	0	0		26	280	0.006	0.007
290	0	0.012	0.012	0	0.012	0.012	0	0.012	0.012	0	0	0.012	0.012	0.012	0.012	0.012	0.012	0	0	0.012	0	0.012	0	0.012		27	290	0.008	0.006
300	0	0.012	0	0.012	0.012	0.012	0	0.012	0.012	0	0.012	0.012	0.012	0.012	0.012	0.012	0.012	0.012	0	0.012	0.012	0.012	0	0.012		28	300	0.009	0.006
310	0	0	0	0.001	0.012	0.012	0	0.001	0.012	0	0.012	0	0	0.001	0.001	0.001	0.012	0.001	0.012	0.012	0.001	0.012	0	0.012		29	310	0.005	0.006
320	0	0	0	0.012	0.012	0.012	0.012	0.012	0.001	0.012	0.012	0	0	0.012	0.001	0.001	0.012	0.012	0.012	0.012	0.012	0.012	0.012	0.012		30	320	0.009	0.006
330	0.012	0	0	0.012	0.012	0.012	0.012	0.012	0.012	0.012	0.012	0	0	0	0.012	-0.012	0.012	0.012	0.012	0.012	0.012	0.012	0.012	0.012		31	330	0.009	0.007
340	0.001	0	0	0.012	0.012	0	0.012	0.012	0	0.012	0.012	0	0	0	0	0	0	0.012	0.012	0.012	0.012	0.012	0.012	0.012		32	340	0.007	0.007
350	0.012	0.012	0	0.012	0	0	0.012	0	0	0.012	0.012	0	0.012	0	0	0	0	0.012	0.012	0	0.012	0	0.012	0		33	350	0.006	0.007
360	0.012	0.001	0	0.001	0	0	0.012	0	0	0.012	0	0	0.012	0	0.012	0.012	0	0.001	0.012	0	0.001	0	0.012	0		34	360	0.005	0.006
370	0.012	0.001	0	0.012	0	0	0.012	0	0	0.012	0	0.012	0.012	0	0.012	0.012	0	0.012	0	0	0.012	0.012	0.012	0		35	370	0.007	0.007
380	0.012	0.012	0.012	0	0.012	0.012	0	0	0.012	0	0	0.012	0.012	0.012	0.012	0.012	0.012	0	0	0.012	0.012	0.012	0	0.012		36	380	0.008	0.006
390	0.001	0.012	0.012	0	0.012	0.012	0	0.012	0.012	0	0	0.012	0.012	0.012	0.012	0.012	0.012	0	0.012	0.012	0.012	0.012	0.012	0.012		37	390	0.01	0.006
400	0.023	0.012	0.012	0.012	0.012	0.012	0.012	0.012	0.012	0.012	0.012	0.012	0.012	0.012	0.023	0.012	0.012	0.012	0.012	0.012	0.012	0.023	0.012	0.012		38	400	0.014	0.004
410	0.012	0.012	0.023	0.012	0.012	0.012	0.012	0.012	0.012	0.012	0.012	0.023	0	0.012	0.023	0.023	0.023	0.012	0.012	0.012	0.012	0.023	0.012	0.012		39	410	0.015	0.006
420	0.012	0.023	0.023	0.023	0.023	0.023	0.012	0.023	0.023	0.012	0.023	0.023	0.012	0.022	0.012	0.012	0.023	0.023	0.023	0.023	0.023	0.034	0.023	0.023		40	420	0.021	0.006
430	0.012	0.023	0.023	0.023	0.023	0.023	0.012	0.023	0.023	0.012	0.012	0.012	0.012	0.022	0.012	0.012	0.023	0.023	0.023	0.023	0.023	0.022	0.023	0.023		41	430	0.02	0.006
440	0.023	0.012	0.012	0.023	0.012	0.012	0.023	0.023	0.012	0.023	0.023	0.012	0.012	0.011	0.022	0.023	0.023	0.034	0.023	0.012	0.023	0.022	0.034	0.012		42	440	0.02	0.008
450	0.023	0.023	0.023	0.023	0.023	0.023	0.023	0.023	0.022	0.023	0.034	0.023	0.023	0.022	0.033	0.023	0.023	0.034	0.023	0.023	0.023	0.033	0.023	0.023		43	450	0.025	0.005
460	0.023	0.023	0.034	0.023	0.023	0.023	0.023	0.023	0.022	0.023	0.023	0.034	0.023	0.022	0.022	0.034	0.034	0.034	0.023	0.034	0.034	0.033	0.034	0.023		44	460	0.027	0.006
470	0.023	0.022	0.022	0.034	0.034	0.034	0.023	0.034	0.033	0.034	0.034	0.023	0.034	0.033	0.033	0.033	0.033	0.044	0.034	0.034	0.044	0.044	0.045	0.034		45	470	0.034	0.007
480	0.034	0.033	0.022	0.023	0.022	0.023	0.034	0.022	0.022	0.034	0.022	0.034	0.023	0.033	0.044	0.033	0.044	0.033	0.033	0.033	0.044	0.033	0.044	0.034		46	480	0.032	0.008
490	0.034	0.033	0.033	0.034	0.033	0.034	0.044	0.033	0.033	0.044	0.044	0.034	0.034	0.033	0.044	0.044	0.055	0.044	0.044	0.044	0.044	0.043	0.055	0.044		47	490	0.041	0.007
500	0.034	0.044	0.044	0.044	0.044	0.044	0.033	0.044	0.044	0.044	0.044	0.044	0.044	0.043	0.043	0.044	0.054	0.044	0.044	0.055	0.044	0.064	0.055	0.044		48	500	0.046	0.007
510	0.044	0.044	0.044	0.055	0.044	0.044	0.055	0.044	0.043	0.055	0.044	0.044	0.044	0.043	0.043	0.054	0.064	0.054	0.054	0.054	0.054	0.063	0.065	0.044		49	510	0.05	0.008
520	0.044	0.054	0.043	0.055	0.054	0.055	0.044	0.054	0.053	0.054	0.044	0.044	0.055	0.053	0.053	0.053	0.064	0.053	0.054	0.053	0.053	0.062	0.064	0.055		50	520	0.053	0.006
530	0.055	0.053	0.053	0.054	0.053	0.054	0.064	0.053	0.053	0.053	0.053	0.054	0.054	0.052	0.062	0.063	0.063	0.063	0.064	0.074	0.063	0.072	0.074	0.054		51	530	0.059	0.008
540	0.054	0.053	0.064	0.064	0.064	0.064	0.064	0.064	0.063	0.064	0.064	0.053	0.064	0.062	0.062	0.073	0.072	0.073	0.063	0.073	0.062	0.081	0.073	0.064		52	540	0.065	0.007
550	0.064	0.063	0.063	0.064	0.063	0.064	0.063	0.063	0.062	0.063	0.063	0.064	0.064	0.072	0.072	0.072	0.072	0.082	0.072	0.082	0.082	0.09	0.082	0.063		53	550	0.07	0.009
560	0.074	0.072	0.072	0.063	0.062	0.063	0.083	0.062	0.072	0.062	0.062	0.073	0.063	0.071	0.081	0.081	0.081	0.081	0.082	0.081	0.081	0.079	0.081	0.073		54	560	0.074	0.008
570	0.073	0.072	0.072	0.072	0.072	0.072	0.072	0.072	0.071	0.072	0.072	0.072	0.072	0.08	0.089	0.09	0.089	0.09	0.081	0.09	0.09	0.097	0.09	0.082		55	570	0.08	0.009
580	0.082	0.081	0.081	0.081	0.071	0.081	0.091	0.081	0.08	0.081	0.091	0.081	0.072	0.088	0.098	0.089	0.088	0.099	0.1	0.099	0.099	0.105	0.099	0.091		56	580	0.088	0.01
590	0.091	0.089	0.089	0.09	0.089	0.09	0.089	0.089	0.088	0.089	0.089	0.09	0.081	0.097	0.096	0.088	0.106	0.097	0.098	0.097	0.106	0.112	0.106	0.1		57	590	0.094	0.008
600	0.1	0.098	0.098	0.089	0.098	0.099	0.098	0.098	0.097	0.098	0.098	0.099	0.089	0.095	0.104	0.105	0.104	0.114	0.115	0.114	0.114	0.119	0.123	0.098		58	600	0.103	0.01
610	0.108	0.106	0.106	0.107	0.106	0.107	0.106	0.106	0.114	0.115	0.115	0.116	0.098	0.112	0.12	0.113	0.12	0.12	0.122	0.12	0.12	0.134	0.129	0.106		59	610	0.114	0.009
620	0.115	0.104	0.104	0.115	0.114	0.115	0.113	0.123	0.112	0.123	0.123	0.114	0.106	0.119	0.127	0.119	0.127	0.136	0.129	0.128	0.136	0.149	0.145	0.123		60	620	0.122	0.012
630	0.123	0.12	0.12	0.122	0.12	0.122	0.129	0.129	0.128	0.129	0.129	0.139	0.113	0.126	0.133	0.126	0.133	0.142	0.144	0.142	0.151	0.145	0.159	0.129		61	630	0.132	0.012
640	0.129	0.127	0.127	0.128	0.136	0.128	0.135	0.127	0.134	0.144	0.144	0.153	0.129	0.132	0.147	0.141	0.156	0.156	0.149	0.148	0.156	0.159	0.172	0.135		62	640	0.142	0.013
650	0.135	0.141	0.133	0.134	0.141	0.142	0.149	0.141	0.148	0.157	0.157	0.167	0.135	0.145	0.16	0.155	0.16	0.169	0.163	0.169	0.16	0.162	0.183	0.149		63	650	0.153	0.014
660	0.157	0.155	0.155	0.157	0.155	0.156	0.163	0.163	0.169	0.178	0.178	0.195	0.149	0.159	0.18	0.166	0.18	0.18	0.174	0.172	0.18	0.189	0.2	0.163		64	660	0.17	0.014
670	0.17	0.175	0.168	0.169	0.175	0.177	0.183	0.175	0.172	0.189	0.189	0.22	0.163	0.162	0.19	0.186	0.19	0.19	0.184	0.19	0.19	0.19	0.217	0.175		65	670	0.183	0.015
680	0.181	0.195	0.187	0.189	0.195	0.196	0.2	0.193	0.199	0.208	0.215	0.252	0.183	0.189	0.2	0.196	0.207	0.207	0.21	0.215	0.207	0.206	0.239	0.186		66	680	0.203	0.017
690	0.208	0.211	0.204	0.206	0.204	0.206	0.217	0.21	0.208	0.231	0.237	0.277	0.193	0.205	0.222	0.219	0.229	0.229	0.217	0.222	0.22	0.227	0.251	0.196		67	690	0.219	0.019
700	0.231	0.227	0.22	0.222	0.227	0.229	0.232	0.24	0.23	0.237	0.25	0.301	0.203	0.227	0.241	0.233	0.241	0.241	0.238	0.249	0.241	0.245	0.262	0.205		68	700	0.237	0.02
710	0.258	0.24	0.242	0.243	0.24	0.242	0.245	0.253	0.243	0.255	0.262	0.322	0.225	0.239	0.265	0.252	0.253	0.259	0.256	0.259	0.259	0.262	0.265	0.219		69	710	0.253	0.02
720	0.268	0.252	0.246	0.255	0.246	0.254	0.256	0.256	0.247	0.259	0.271	0.315	0.238	0.257	0.273	0.255	0.262	0.262	0.259	0.275	0.267	0.257	0.255	0.244		70	720	0.26	0.016
730	0.29	0.267	0.263	0.265	0.261	0.263	0.265	0.273	0.263	0.267	0.284	0.322	0.256	0.284	0.286	0.27	0.276	0.276	0.279	0.281	0.276	0.271	0.256	0.29		71	730	0.275	0.015
740	0.309	0.281	0.271	0.279	0.27	0.266	0.266	0.268	0.259	0.276	0.301	0.324	0.265	0.29	0.299	0.288	0.281	0.281	0.285	0.286	0.286	0.277	0.246	0.366		72	740	0.285	0.025
750	0.324	0.286	0.277	0.279	0.277	0.279	0.272	0.274	0.272	0.274	0.313	0.317	0.273	0.305	0.296	0.286	0.28	0.285	0.295	0.291	0.285	0.275	0.246	0.427		73	750	0.292	0.034
760	0.34	0.297	0.283	0.29	0.281	0.278	0.278	0.273	0.271	0.285	0.32	0.32	0.286	0.317	0.288	0.296	0.283	0.288	0.298	0.288	0.288	0.278	0.246	0.51		74	760	0.3	0.049
770	0.362	0.309	0.291	0.293	0.28	0.282	0.277	0.267	0.271	0.282	0.322	0.314	0.28	0.301	0.275	0.288	0.287	0.281	0.29	0.285	0.281	0.271	0.247	0.65		75	770	0.304	0.078
780	0.418	0.316	0.294	0.301	0.294	0.28	0.281	0.271	0.274	0.285	0.326	0.372	0.283	0.293	0.268	0.291	0.275	0.28	0.288	0.278	0.278	0.27	0.257	0.727		76	780	0.313	0.095
790	0.573	0.327	0.3	0.301	0.285	0.278	0.274	0.26	0.268	0.274	0.34	0.505	0.276	0.27	0.265	0.274	0.255	0.259	0.27	0.262	0.267	0.259	0.247	0.757		77	790	0.319	0.122
800	0.688	0.325	0.313	0.297	0.287	0.277	0.263	0.26	0.267	0.259	0.394	0.642	0.265	0.25	0.27	0.253	0.24	0.244	0.255	0.247	0.243	0.245	0.243	0.714		78	800	0.323	0.144
810	0.719	0.3	0.328	0.294	0.28	0.261	0.252	0.241	0.252	0.252	0.529	0.684	0.254	0.222	0.256	0.235	0.223	0.222	0.232	0.23	0.23	0.227	0.226	0.698		79	810	0.319	0.161
820	0.715	0.264	0.307	0.296	0.271	0.258	0.242	0.231	0.242	0.283	0.66	0.757	0.227	0.191	0.231	0.213	0.202	0.201	0.21	0.208	0.212	0.206	0.213	0.632		80	820	0.312	0.178
830	0.696	0.221	0.275	0.283	0.276	0.255	0.24	0.234	0.236	0.344	0.738	0.789	0.214	0.19	0.215	0.197	0.182	0.186	0.195	0.189	0.197	0.192	0.198	0.494		81	830	0.302	0.183
840	0.629	0.189	0.246	0.274	0.264	0.249	0.237	0.221	0.226	0.436	0.756	0.741	0.193	0.175	0.197	0.178	0.176	0.172	0.181	0.175	0.178	0.178	0.179	0.377		82	840	0.285	0.178
850	0.461	0.138	0.217	0.286	0.284	0.249	0.264	0.225	0.236	0.554	0.741	0.58	0.174	0.159	0.172	0.169	0.179	0.167	0.167	0.166	0.169	0.168	0.174	0.292		83	850	0.267	0.158
860	0.321	0.111	0.192	0.284	0.298	0.267	0.307	0.244	0.271	0.637	0.668	0.423	0.165	0.158	0.143	0.164	0.173	0.162	0.162	0.161	0.168	0.164	0.165	0.255		84	860	0.253	0.144
870	0.262	0.101	0.155	0.286	0.312	0.291	0.351	0.286	0.342	0.661	0.507	0.353	0.152	0.151	0.136	0.173	0.169	0.165	0.165	0.16	0.164	0.166	0.164	0.195		85	870	0.245	0.132
880	0.232	0.107	0.154	0.267	0.309	0.289	0.382	0.319	0.419	0.626	0.349	0.239	0.16	0.147	0.143	0.189	0.168	0.164	0.164	0.163	0.162	0.168	0.16	0.173		86	880	0.236	0.119
890	0.198	0.115	0.154	0.253	0.291	0.286	0.405	0.341	0.468	0.548	0.254	0.178	0.156	0.143	0.14	0.203	0.177	0.166	0.166	0.162	0.165	0.176	0.159	0.144		87	890	0.227	0.112
900	0.186	0.12	0.167	0.262	0.31	0.321	0.436	0.381	0.511	0.449	0.2	0.146	0.159	0.143	0.143	0.213	0.187	0.169	0.166	0.171	0.167	0.178	0.161	0.152		88	900	0.23	0.112
910	0.176	0.138	0.193	0.264	0.308	0.336	0.431	0.4	0.527	0.328	0.169	0.131	0.159	0.147	0.15	0.223	0.19	0.177	0.165	0.173	0.169	0.179	0.16	0.166		89	910	0.228	0.106
920	0.167	0.147	0.217	0.283	0.308	0.337	0.41	0.392	0.501	0.236	0.142	0.113	0.161	0.146	0.149	0.229	0.203	0.178	0.166	0.174	0.168	0.181	0.163	0.156		90	920	0.222	0.1
930	0.161	0.179	0.26	0.293	0.31	0.334	0.382	0.38	0.439	0.197	0.123	0.103	0.164	0.149	0.149	0.224	0.209	0.17	0.162	0.178	0.172	0.181	0.161	0.16		91	930	0.219	0.091
940	0.15	0.215	0.31	0.316	0.312	0.337	0.357	0.359	0.359	0.171	0.11	0.1	0.16	0.152	0.148	0.21	0.212	0.166	0.161	0.179	0.168	0.176	0.157	0.152		92	940	0.215	0.085
950	0.148	0.256	0.347	0.333	0.32	0.337	0.329	0.33	0.307	0.161	0.096	0.095	0.168	0.151	0.151	0.205	0.211	0.162	0.156	0.183	0.171	0.168	0.159	0.154		93	950	0.213	0.083
960	0.14	0.299	0.371	0.318	0.301	0.299	0.283	0.293	0.251	0.141	0.096	0.093	0.183	0.145	0.152	0.196	0.196	0.16	0.158	0.172	0.169	0.161	0.15	0.146		94	960	0.204	0.078
970	0.128	0.321	0.365	0.29	0.268	0.269	0.252	0.263	0.212	0.127	0.087	0.089	0.201	0.15	0.146	0.19	0.187	0.15	0.155	0.163	0.163	0.155	0.143	0.128		95	970	0.192	0.074
980	0.121	0.346	0.349	0.263	0.239	0.248	0.221	0.244	0.19	0.126	0.087	0.088	0.228	0.144	0.143	0.181	0.169	0.141	0.148	0.153	0.156	0.141	0.135	0.122		96	980	0.183	0.072
990	0.117	0.348	0.32	0.242	0.219	0.229	0.194	0.216	0.175	0.12	0.083	0.085	0.255	0.138	0.137	0.174	0.157	0.138	0.144	0.142	0.142	0.13	0.129	0.116		97	990	0.173	0.069
1000	0.114	0.333	0.277	0.213	0.204	0.208	0.174	0.192	0.163	0.116	0.083	0.084	0.277	0.137	0.129	0.169	0.148	0.133	0.141	0.135	0.134	0.124	0.129	0.111		98	1000	0.164	0.063
1010	0.108	0.31	0.245	0.199	0.191	0.19	0.154	0.182	0.151	0.11	0.077	0.08	0.292	0.134	0.121	0.161	0.139	0.132	0.138	0.122	0.128	0.11	0.121	0.11		99	1010	0.155	0.06
1020	0.105	0.287	0.225	0.187	0.176	0.181	0.149	0.172	0.144	0.106	0.071	0.076	0.291	0.134	0.116	0.16	0.136	0.122	0.13	0.12	0.118	0.115	0.119	0.111		100	1020	0.148	0.056
1030	0.101	0.265	0.206	0.175	0.165	0.174	0.134	0.165	0.135	0.102	0.073	0.077	0.289	0.126	0.109	0.151	0.133	0.122	0.129	0.115	0.111	0.11	0.116	0.112		101	1030	0.142	0.053
1040	0.101	0.242	0.189	0.166	0.155	0.155	0.125	0.154	0.124	0.097	0.069	0.077	0.273	0.114	0.105	0.148	0.13	0.119	0.12	0.116	0.111	0.106	0.121	0.102		102	1040	0.135	0.048
1050	0.094	0.225	0.173	0.153	0.143	0.141	0.116	0.141	0.111	0.091	0.069	0.075	0.259	0.112	0.101	0.142	0.134	0.117	0.117	0.107	0.109	0.102	0.117	0.102		103	1050	0.128	0.044
1060	0.088	0.207	0.157	0.142	0.131	0.135	0.108	0.13	0.101	0.084	0.065	0.07	0.239	0.102	0.097	0.137	0.129	0.115	0.109	0.098	0.108	0.094	0.11	0.098		104	1060	0.119	0.04
1070	0.084	0.186	0.148	0.131	0.123	0.121	0.1	0.12	0.093	0.083	0.069	0.07	0.219	0.094	0.095	0.132	0.138	0.106	0.104	0.103	0.096	0.103	0.108	0.091		105	1070	0.114	0.035
1080	0.077	0.165	0.13	0.124	0.111	0.116	0.091	0.113	0.087	0.076	0.063	0.067	0.198	0.092	0.091	0.127	0.137	0.1	0.1	0.09	0.093	0.093	0.108	0.082		106	1080	0.106	0.031
1090	0.069	0.15	0.118	0.114	0.105	0.104	0.086	0.1	0.083	0.075	0.061	0.064	0.179	0.083	0.096	0.13	0.14	0.094	0.096	0.093	0.092	0.089	0.102	0.075		107	1090	0.1	0.028
1100	0.062	0.131	0.106	0.097	0.095	0.097	0.079	0.09	0.075	0.07	0.062	0.062	0.163	0.087	0.095	0.122	0.141	0.097	0.095	0.088	0.088	0.092	0.092	0.077		108	1100	0.095	0.025
1110	0.053	0.114	0.096	0.088	0.086	0.09	0.075	0.086	0.073	0.063	0.055	0.057	0.146	0.081	0.102	0.121	0.138	0.093	0.095	0.089	0.079	0.095	0.09	0.066		109	1110	0.089	0.024
1120	0.049	0.107	0.095	0.087	0.082	0.083	0.07	0.085	0.071	0.066	0.056	0.056	0.136	0.072	0.105	0.117	0.143	0.086	0.098	0.085	0.077	0.094	0.091	0.059		110	1120	0.087	0.024
1130	0.044	0.098	0.084	0.081	0.073	0.082	0.07	0.079	0.063	0.059	0.051	0.051	0.126	0.075	0.107	0.108	0.125	0.079	0.092	0.074	0.066	0.08	0.08	0.052		111	1130	0.08	0.022
1140	0.042	0.087	0.079	0.073	0.069	0.075	0.063	0.067	0.056	0.056	0.053	0.05	0.114	0.07	0.105	0.106	0.127	0.078	0.091	0.077	0.068	0.081	0.072	0.053		112	1140	0.076	0.022
1150	0.039	0.083	0.075	0.065	0.066	0.07	0.061	0.069	0.053	0.052	0.049	0.047	0.106	0.073	0.105	0.097	0.119	0.077	0.092	0.074	0.069	0.084	0.075	0.049		113	1150	0.073	0.021
1160	0.035	0.076	0.072	0.062	0.058	0.068	0.058	0.063	0.051	0.048	0.043	0.043	0.097	0.068	0.108	0.096	0.114	0.066	0.092	0.065	0.056	0.083	0.073	0.044		114	1160	0.069	0.022
1170	0.032	0.068	0.063	0.061	0.054	0.058	0.051	0.057	0.049	0.047	0.043	0.041	0.085	0.067	0.094	0.089	0.109	0.072	0.091	0.07	0.06	0.081	0.072	0.042		115	1170	0.065	0.02
1180	0.028	0.058	0.055	0.047	0.049	0.052	0.046	0.051	0.044	0.036	0.038	0.036	0.079	0.069	0.097	0.083	0.1	0.07	0.089	0.069	0.051	0.08	0.061	0.039		116	1180	0.06	0.021
1190	0.025	0.057	0.052	0.044	0.047	0.048	0.041	0.045	0.042	0.038	0.036	0.037	0.069	0.072	0.099	0.079	0.099	0.071	0.09	0.069	0.059	0.087	0.066	0.037		117	1190	0.059	0.022
1200	0.022	0.052	0.045	0.037	0.044	0.041	0.042	0.041	0.04	0.033	0.032	0.034	0.067	0.069	0.097	0.074	0.089	0.072	0.091	0.068	0.054	0.084	0.069	0.031		118	1200	0.056	0.022
1210	0.018	0.045	0.042	0.04	0.041	0.04	0.035	0.037	0.038	0.025	0.032	0.032	0.061	0.06	0.094	0.07	0.086	0.069	0.091	0.067	0.05	0.083	0.068	0.024		119	1210	0.052	0.023
1220	0.015	0.047	0.039	0.034	0.038	0.036	0.034	0.037	0.034	0.027	0.028	0.03	0.055	0.069	0.094	0.066	0.077	0.076	0.086	0.076	0.053	0.083	0.075	0.02		120	1220	0.052	0.024
1230	0.014	0.047	0.036	0.03	0.034	0.036	0.031	0.033	0.025	0.022	0.026	0.028	0.054	0.073	0.103	0.066	0.076	0.064	0.078	0.064	0.051	0.085	0.076	0.018		121	1230	0.049	0.025
1240	0.009	0.045	0.033	0.028	0.029	0.033	0.024	0.026	0.023	0.019	0.022	0.027	0.047	0.079	0.096	0.063	0.071	0.077	0.079	0.072	0.061	0.093	0.089	0.018		122	1240	0.049	0.028
1250	0.007	0.037	0.03	0.029	0.028	0.025	0.024	0.022	0.017	0.015	0.021	0.02	0.044	0.073	0.085	0.063	0.07	0.08	0.084	0.08	0.061	0.096	0.095	0.013		123	1250	0.047	0.03
1260	0.005	0.035	0.03	0.026	0.024	0.026	0.017	0.022	0.018	0.018	0.021	0.022	0.038	0.076	0.079	0.062	0.064	0.084	0.085	0.086	0.069	0.097	0.092	0.014		124	1260	0.047	0.031
1270	0.005	0.034	0.026	0.02	0.02	0.021	0.019	0.018	0.013	0.015	0.018	0.02	0.036	0.077	0.069	0.056	0.059	0.088	0.082	0.085	0.075	0.095	0.096	0.011		125	1270	0.045	0.032
1280	0.001	0.026	0.024	0.022	0.02	0.017	0.013	0.017	0.009	0.008	0.016	0.016	0.031	0.072	0.067	0.054	0.057	0.079	0.084	0.08	0.08	0.092	0.095	0.014		126	1280	0.042	0.032
1290	0.001	0.027	0.025	0.017	0.016	0.012	0.01	0.013	0.007	0.009	0.016	0.013	0.027	0.064	0.058	0.043	0.045	0.083	0.076	0.086	0.081	0.085	0.09	0.007		127	1290	0.038	0.032
1300	0.001	0.025	0.021	0.016	0.013	0.009	0.013	0.014	0.005	0.007	0.016	0.016	0.026	0.063	0.054	0.044	0.045	0.075	0.073	0.077	0.076	0.071	0.084	0.007		128	1300	0.036	0.029
1310	0.001	0.028	0.017	0.006	0.009	0.011	0.007	0.009	0.003	-0.002	0.012	0.014	0.024	0.059	0.058	0.041	0.032	0.071	0.069	0.074	0.082	0.069	0.078	0.003		129	1310	0.033	0.03
1320	0.003	0.026	0.014	0.004	0.007	0.004	0.003	0.006	-0.003	-0.005	0.006	0.011	0.023	0.057	0.05	0.029	0.029	0.07	0.06	0.07	0.081	0.063	0.074	-0.004		130	1320	0.029	0.03
1330	0.002	0.025	0.008	0.004	0.006	-0.001	-0.003	-0.002	-0.009	-0.008	0.002	0.008	0.018	0.058	0.056	0.029	0.023	0.061	0.055	0.067	0.072	0.052	0.058	0.001		131	1330	0.025	0.028
1340	0.004	0.021	0.004	-0.006	-0.001	-0.003	-0.008	-0.006	-0.01	-0.011	-0.001	0.006	0.016	0.056	0.046	0.023	0.02	0.064	0.053	0.065	0.066	0.049	0.051	-0.004		132	1340	0.021	0.028
1350	0.004	0.017	-0.003	-0.008	-0.007	-0.007	-0.01	-0.009	-0.014	-0.014	-0.006	0.003	0.014	0.06	0.046	0.022	0.019	0.06	0.056	0.06	0.072	0.047	0.051	-0.005		133	1350	0.019	0.03
1360	0.007	0.016	-0.003	-0.008	-0.006	-0.007	-0.012	-0.011	-0.013	-0.012	-0.01	0.005	0.013	0.05	0.041	0.016	0.016	0.053	0.051	0.059	0.069	0.045	0.038	-0.009		134	1360	0.017	0.028
1370	0.005	0.009	-0.003	-0.004	-0.009	-0.006	-0.01	-0.008	-0.013	-0.014	-0.011	0.007	0.01	0.056	0.033	0.015	0.013	0.053	0.037	0.05	0.058	0.029	0.033	-0.007		135	1370	0.014	0.025
1380	0.005	0.011	-0.008	-0.008	-0.011	-0.004	-0.009	-0.008	-0.014	-0.013	-0.01	0.011	0.007	0.052	0.039	0.012	0.012	0.045	0.039	0.04	0.046	0.025	0.027	-0.01		136	1380	0.012	0.023
1390	0.005	0.009	-0.004	-0.008	-0.013	-0.004	-0.01	-0.008	-0.013	-0.013	-0.012	0.011	0.01	0.052	0.034	0.01	0.01	0.037	0.033	0.038	0.044	0.028	0.028	-0.013		137	1390	0.011	0.022
1400	0.007	0.011	-0.007	-0.004	-0.011	-0.008	-0.004	-0.014	-0.008	-0.009	-0.01	0.017	0.009	0.05	0.032	0.012	0.006	0.04	0.033	0.029	0.041	0.022	0.023	-0.018		138	1400	0.01	0.02
1410	0.005	0.004	-0.006	-0.003	-0.006	-0.003	-0.007	-0.009	-0.004	-0.01	-0.009	0.021	0.006	0.043	0.03	0.01	0.007	0.03	0.026	0.029	0.031	0.012	0.019	-0.017		139	1410	0.009	0.017
Fig. 1a: Time vs 6 point moving average specific growth rate (μ) (h-1), Type B
μ (h-1)	Type B	Type B	Type B	Type B	Type B	Type B	Type B	Type B	Type B	Type B	Type B	Type B	Type B	Type B	Type B	Type B	Type B	Type B	Type B	Type B	Type B	Type B	Type B	Type B		Type B (n=24)					Fig. 1c: Maximum spefic growth rate (μmax) (h-1)
Time (min)	No. 1	No. 2	No. 3	No. 4	No. 5	No. 6	No. 7	No. 8	No. 9	No. 10	No. 11	No. 12	No. 13	No. 14	No. 15	No. 16	No. 17	No. 18	No. 19	No. 20	No. 21	No. 22	No. 23	No. 24		INDEX	Time (min)	AVE	SD		INDEX	Time (min)	AVE	SD
30	0	0	0.012	0.012	0.012	0	0.012	0	0	-0.001	0	0.012	0.012	0	0.012	0.001	0.001	0	0.012	0	0	-0.001	0.012	0.012		1	30	0.005	0.007		76	780	0.271	0.095
40	0	0	0.001	0.001	0	0	-0.012	0	0	-0.001	0	0	-0.001	0	0.012	-0.012	-0.012	0	0	0	0	-0.001	0.001	0.012		2	40	-0.001	0.006
50	0	0	0.001	0.001	0	0	-0.012	0	0	-0.001	0	0	-0.001	0	0	-0.012	-0.012	0	-0.012	0	0	0.012	-0.012	0.012		3	50	-0.002	0.007
60	0	0	0.001	0.012	0	0	0.001	0	0	-0.001	0	0	-0.001	0	0	0.001	0	0	0	0	0	-0.012	0	0.012		4	60	0.001	0.005
70	0	0	0.012	0.012	0	0	-0.023	0	0	-0.001	0	0	0.012	0.012	0	0.001	0	0	0	0	0	0.012	0	0.012		5	70	0.003	0.008
80	0	0	0	-0.012	0	0	-0.023	0	0	-0.012	0	0	-0.001	0.001	0	-0.012	0	0	-0.012	0	0	-0.012	0	0		6	80	-0.004	0.007
90	0	0	0	0.001	0	0	-0.012	0	0	0.012	0	0	-0.001	0.001	0	0.001	0	0	-0.012	0	0	-0.001	0	0		7	90	-0.001	0.005
100	0	0	0	0.012	0	0	0	0	0	-0.001	0	0	0.012	0.001	0	0.012	0	0	0	0	0	0.012	0	0		8	100	0.002	0.005
110	0	0	0	0.001	0	0	0	0	0	-0.001	0	0	-0.001	0.012	0	0.001	0	0	0	0	0	-0.001	0	0		9	110	0.001	0.003
120	0	0	0	0.001	0	0	0	0	0	0.012	0	0	0.012	0.001	0	0.012	0	0	0.012	0	0	0.012	0	0		10	120	0.003	0.005
130	0	0	0	0.001	0	0	0	0	0	0.012	0	0	0	-0.012	0	-0.012	0	0	0.012	0	0	-0.001	0	0		11	130	0.001	0.006
140	0	0	0	0.012	0	0	0	0	0	0.012	0	0	0	0.012	0	0.012	0	0	0.012	0	0.012	0.012	0	0		12	140	0.004	0.006
150	0	0	0	0	0	0	0	0	0	-0.012	0	0	0	0.012	0	0.001	0	0	0.012	0	-0.001	0.012	0	0		13	150	0.001	0.005
160	0	0	0	0	0	0	0	0	0	-0.001	0	0	0	0.012	0	0.001	0	0	0.012	0	-0.001	0	0	0		14	160	0.001	0.004
170	0	0	0	0	0	0	0	0	0	0.012	0	0	0	0.001	0	0.012	0	0	0.012	0	-0.001	0	0	0		15	170	0.002	0.005
180	0	0	0	0	0	0	0	0	0.012	-0.001	0.012	0	0	0.012	0	0.001	0.012	0	0	0	0.012	0	0	0		16	180	0.003	0.005
190	0	0	0	0	0	0	0.012	0	0.012	-0.001	0.001	0	0	0.012	0	0.012	0.001	0	0	0	-0.001	0	0	0		17	190	0.002	0.005
200	0	0	0	0	0	0	0.001	0	0.012	-0.001	0.001	0	0	0	0	0	0.001	0	0	0	-0.001	0	0	0		18	200	0.001	0.003
210	0	0	0	0	0	0	0.001	0	0.012	0.012	0.012	0	0	0	0	0	0.001	0	0	0	0.012	0	0	0		19	210	0.003	0.005
220	0	0	0	0	0	0	0.001	0	0.012	0.012	0.001	0	0	0	0	0	0.001	0	0	0.012	0.012	0	0	0		20	220	0.003	0.005
230	0	0.012	0	0	0	0	0.001	0.012	0.012	0	0.012	0	0	0	0	0	0.012	0	0	0.012	0.012	0	0	0		21	230	0.004	0.006
240	0	0.001	0	0	0	0	0.001	0.012	0	0	0.001	0	0	0	0	0	0.001	0.012	0	0.012	-0.001	0	0	0		22	240	0.002	0.005
250	0.012	0.012	0.012	0	0.012	0.012	0.001	0.012	0	0	0.012	0	0	0	0	0	0.012	0.012	0	0.012	0.012	0	0	0		23	250	0.006	0.007
260	0.012	0.012	0.012	0.012	0.012	0.012	0.012	0.012	0	0	0.012	0	0	0	0	0	0.012	0.012	0	0.012	0	0	0	0		24	260	0.006	0.007
270	0.012	0.012	0.012	0.012	0.012	0.012	0.012	0.012	0	0	0.001	0	0	0	0.012	0	0.012	0.012	0.012	0.012	0	0	0	0		25	270	0.007	0.007
280	0.012	0.012	0.012	0.012	0.012	0.012	0.012	0.012	0.012	0	0.012	0.012	0	0	0.012	0.012	0.012	0.012	0.012	0	0	0	0.012	0		26	280	0.009	0.006
290	0.012	0.001	0.012	0.012	0.012	0.012	0.012	0	0.012	0.012	0	0.012	0.012	0	0.012	0.012	0	0.012	0.012	0	0	0	0.012	0		27	290	0.008	0.006
300	0.012	0.012	0.012	0.012	0.012	0.012	0.023	0	0.012	0.012	0	0.012	0.012	0	0.012	0.012	0	0	0.012	0	0.012	0.012	0.012	0.012		28	300	0.01	0.007
310	0	0	0	0.012	0	0	0	0	0.012	0.012	0	0.012	0.012	0	0.012	0.012	0	0	0.012	0	0.001	0.012	0.012	0.001		29	310	0.006	0.006
320	0	0	0	0	0	0.012	0.012	0	0.012	0.012	0.012	0.012	0.012	0.012	0.012	0.012	0.012	0	0.012	0.012	0.012	0.012	0.012	0.012		30	320	0.009	0.006
330	0	0	0	0.012	0.012	0.012	0.012	0.012	0.012	0.012	0.012	0.012	0.012	0.012	0	0.012	0.012	0.012	0	0.012	0.012	0.012	0.012	0.012		31	330	0.01	0.005
340	0	0	0.012	0.012	0.012	0.012	0.012	0.012	0	0.012	0.012	0	0.012	0.012	0	0	0.012	0.012	0	0.012	0.012	0.012	0	0.012		32	340	0.008	0.006
350	0	0.012	0.001	0.012	0.012	0.012	0.012	0.012	0.012	0.012	0.012	0	0	0.012	0	0.012	0.012	0.012	0.012	0.012	0.012	0.012	0.012	0.012		33	350	0.01	0.005
360	0	0.001	0.012	0.012	0.012	0.012	0	0.012	0.012	0.012	0.012	0	0	0.012	0.012	0.012	0.012	0.012	0.012	0.012	0.001	0	0.001	0.001		34	360	0.008	0.006
370	0.012	0.012	0.012	0.012	0.012	0.023	0.022	0.023	0.012	0.012	0.012	0	0	0.012	0.012	0.012	0.023	0.023	0.012	0.023	0.023	0	0.012	0.012		35	370	0.014	0.008
380	0.012	0.012	0.012	0.023	0.012	0.012	0.011	0.023	0.023	0.023	0.012	0.012	0	0	0.012	0.012	0.012	0.023	0.023	0.012	0.012	0.012	0.012	0		36	380	0.014	0.007
390	0.012	0.012	0.012	0.012	0.012	0.012	0.011	0.012	0.023	0.023	0.012	0.012	0.012	0	0.012	0.023	0.023	0.023	0.023	0.012	0.012	0.012	0.012	0		37	390	0.014	0.007
400	0.012	0.012	0.012	0.012	0.012	0.023	0.022	0.023	0.034	0.023	0.012	0.012	0.012	0.012	0.023	0.023	0.023	0.023	0.023	0.023	0.023	0.012	0.012	0		38	400	0.018	0.008
410	0.012	0.001	0.023	0.022	0.023	0.023	0.033	0.023	0.023	0.023	0.012	0.023	0.012	0.012	0.023	0.022	0.023	0.034	0.023	0.023	0.023	0.023	0.012	0.012		39	410	0.021	0.008
420	0.023	0.023	0.022	0.022	0.023	0.034	0.044	0.034	0.034	0.034	0.023	0.023	0.012	0.012	0.012	0.022	0.034	0.045	0.034	0.034	0.034	0.023	0.023	0.012		40	420	0.027	0.01
430	0.012	0.012	0.022	0.033	0.023	0.023	0.033	0.023	0.044	0.034	0.023	0.023	0.012	0.012	0.023	0.022	0.033	0.034	0.034	0.023	0.023	0.034	0.012	0.012		41	430	0.025	0.01
440	0.012	0.023	0.022	0.033	0.034	0.034	0.043	0.034	0.033	0.034	0.023	0.023	0.023	0.023	0.023	0.033	0.033	0.044	0.034	0.034	0.034	0.023	0.023	0.023		42	440	0.03	0.008
450	0.023	0.023	0.033	0.033	0.033	0.044	0.053	0.044	0.044	0.044	0.023	0.023	0.012	0.023	0.034	0.033	0.033	0.044	0.045	0.045	0.034	0.034	0.023	0.023		43	450	0.034	0.011
460	0.023	0.034	0.033	0.044	0.033	0.033	0.053	0.044	0.044	0.055	0.034	0.034	0.023	0.023	0.022	0.044	0.054	0.055	0.056	0.044	0.034	0.034	0.034	0.034		44	460	0.039	0.011
470	0.034	0.034	0.033	0.043	0.033	0.044	0.052	0.055	0.054	0.055	0.044	0.023	0.023	0.034	0.033	0.043	0.064	0.064	0.055	0.055	0.044	0.034	0.034	0.023		45	470	0.043	0.013
480	0.023	0.034	0.033	0.053	0.044	0.044	0.052	0.064	0.064	0.054	0.033	0.034	0.034	0.034	0.044	0.053	0.064	0.064	0.055	0.055	0.044	0.044	0.044	0.034		46	480	0.046	0.012
490	0.034	0.044	0.043	0.053	0.054	0.054	0.062	0.075	0.063	0.064	0.055	0.044	0.034	0.044	0.033	0.053	0.063	0.084	0.065	0.065	0.055	0.044	0.066	0.034		47	490	0.054	0.014
500	0.034	0.033	0.053	0.062	0.053	0.053	0.071	0.084	0.083	0.064	0.044	0.044	0.034	0.033	0.054	0.063	0.083	0.093	0.075	0.075	0.054	0.055	0.055	0.034		48	500	0.058	0.019
510	0.044	0.044	0.053	0.072	0.063	0.063	0.08	0.083	0.092	0.073	0.064	0.055	0.044	0.044	0.053	0.062	0.092	0.102	0.084	0.074	0.075	0.054	0.055	0.044		49	510	0.066	0.018
520	0.044	0.044	0.052	0.072	0.073	0.073	0.088	0.092	0.101	0.072	0.064	0.054	0.044	0.044	0.064	0.072	0.081	0.11	0.083	0.083	0.074	0.064	0.054	0.044		50	520	0.069	0.019
530	0.044	0.064	0.072	0.081	0.072	0.082	0.097	0.101	0.109	0.091	0.063	0.064	0.055	0.053	0.063	0.071	0.099	0.117	0.092	0.092	0.073	0.074	0.064	0.055		51	530	0.077	0.02
540	0.054	0.064	0.072	0.089	0.072	0.081	0.105	0.108	0.107	0.09	0.073	0.074	0.054	0.064	0.062	0.08	0.107	0.134	0.11	0.101	0.082	0.073	0.063	0.054		52	540	0.083	0.022
550	0.064	0.063	0.071	0.098	0.081	0.09	0.113	0.116	0.124	0.099	0.072	0.073	0.064	0.063	0.082	0.099	0.124	0.14	0.118	0.118	0.091	0.082	0.062	0.064		53	550	0.091	0.025
560	0.074	0.073	0.08	0.096	0.089	0.099	0.119	0.114	0.122	0.116	0.081	0.082	0.064	0.073	0.071	0.097	0.13	0.146	0.125	0.125	0.1	0.091	0.072	0.074		54	560	0.097	0.024
570	0.062	0.082	0.088	0.104	0.088	0.097	0.117	0.13	0.128	0.123	0.08	0.091	0.063	0.082	0.08	0.114	0.145	0.168	0.14	0.15	0.098	0.1	0.091	0.073		55	570	0.104	0.029
580	0.082	0.091	0.097	0.12	0.096	0.105	0.123	0.136	0.134	0.13	0.088	0.1	0.072	0.091	0.088	0.112	0.168	0.181	0.165	0.156	0.115	0.108	0.1	0.082		56	580	0.115	0.03
590	0.081	0.089	0.095	0.127	0.104	0.112	0.137	0.142	0.148	0.127	0.106	0.117	0.081	0.089	0.106	0.128	0.172	0.192	0.178	0.17	0.132	0.106	0.098	0.091		57	590	0.122	0.032
600	0.09	0.098	0.112	0.133	0.12	0.119	0.143	0.147	0.161	0.142	0.114	0.115	0.09	0.098	0.114	0.134	0.192	0.209	0.181	0.175	0.129	0.123	0.115	0.1		58	600	0.132	0.033
610	0.088	0.106	0.128	0.139	0.127	0.126	0.163	0.168	0.172	0.156	0.12	0.14	0.099	0.106	0.12	0.148	0.202	0.225	0.201	0.186	0.144	0.129	0.113	0.108		59	610	0.143	0.036
620	0.106	0.123	0.134	0.152	0.133	0.132	0.167	0.18	0.184	0.16	0.145	0.146	0.107	0.123	0.136	0.153	0.218	0.247	0.211	0.196	0.149	0.127	0.138	0.106		60	620	0.154	0.037
630	0.114	0.12	0.148	0.165	0.147	0.145	0.186	0.19	0.201	0.163	0.151	0.16	0.115	0.129	0.142	0.165	0.225	0.263	0.225	0.197	0.155	0.141	0.144	0.123		61	630	0.164	0.038
640	0.112	0.135	0.153	0.161	0.152	0.151	0.188	0.193	0.203	0.183	0.164	0.173	0.122	0.135	0.156	0.177	0.238	0.28	0.239	0.213	0.159	0.147	0.141	0.129		62	640	0.171	0.041
650	0.128	0.141	0.174	0.171	0.172	0.162	0.183	0.202	0.211	0.193	0.168	0.177	0.128	0.141	0.16	0.194	0.262	0.299	0.263	0.214	0.17	0.16	0.163	0.135		63	650	0.183	0.044
660	0.142	0.155	0.184	0.188	0.176	0.181	0.192	0.189	0.217	0.209	0.187	0.204	0.142	0.155	0.18	0.21	0.282	0.315	0.274	0.241	0.189	0.171	0.166	0.149		64	660	0.196	0.045
670	0.156	0.168	0.194	0.197	0.186	0.191	0.179	0.176	0.216	0.222	0.197	0.204	0.156	0.168	0.19	0.23	0.301	0.334	0.288	0.251	0.19	0.174	0.186	0.163		65	670	0.205	0.047
680	0.16	0.178	0.21	0.211	0.202	0.2	0.186	0.178	0.21	0.241	0.212	0.227	0.169	0.178	0.207	0.256	0.321	0.349	0.301	0.266	0.219	0.2	0.187	0.175		66	680	0.219	0.049
690	0.18	0.197	0.224	0.218	0.216	0.214	0.186	0.172	0.197	0.263	0.233	0.24	0.189	0.189	0.222	0.271	0.324	0.363	0.278	0.263	0.246	0.2	0.203	0.186		67	690	0.229	0.047
700	0.199	0.205	0.25	0.243	0.236	0.234	0.199	0.179	0.203	0.272	0.252	0.252	0.199	0.205	0.235	0.281	0.331	0.349	0.291	0.221	0.275	0.222	0.233	0.196		68	700	0.241	0.043
710	0.215	0.227	0.259	0.246	0.246	0.238	0.21	0.179	0.196	0.285	0.275	0.275	0.215	0.22	0.247	0.26	0.306	0.352	0.31	0.214	0.294	0.234	0.231	0.212		69	710	0.248	0.041
720	0.222	0.239	0.273	0.248	0.257	0.242	0.22	0.198	0.189	0.27	0.294	0.281	0.222	0.227	0.256	0.224	0.261	0.308	0.303	0.22	0.285	0.244	0.237	0.219		70	720	0.248	0.033
730	0.235	0.251	0.292	0.261	0.27	0.256	0.245	0.215	0.188	0.269	0.301	0.304	0.235	0.245	0.27	0.198	0.24	0.269	0.327	0.225	0.292	0.277	0.247	0.231		71	730	0.256	0.034
740	0.253	0.26	0.307	0.256	0.276	0.27	0.251	0.224	0.198	0.308	0.288	0.312	0.247	0.254	0.271	0.209	0.202	0.233	0.371	0.187	0.283	0.283	0.25	0.243		72	740	0.26	0.042
750	0.256	0.268	0.318	0.267	0.275	0.269	0.266	0.237	0.207	0.315	0.277	0.332	0.25	0.263	0.271	0.199	0.174	0.179	0.367	0.181	0.285	0.275	0.252	0.247		73	750	0.26	0.048
760	0.265	0.274	0.314	0.26	0.274	0.268	0.283	0.243	0.215	0.295	0.288	0.368	0.265	0.269	0.266	0.215	0.142	0.167	0.345	0.226	0.288	0.259	0.247	0.256		74	760	0.263	0.049
770	0.266	0.273	0.297	0.256	0.267	0.267	0.306	0.258	0.226	0.271	0.266	0.423	0.26	0.27	0.265	0.245	0.122	0.13	0.336	0.246	0.283	0.244	0.248	0.268		75	770	0.263	0.058
780	0.266	0.272	0.292	0.258	0.262	0.267	0.336	0.307	0.3	0.307	0.236	0.467	0.261	0.271	0.254	0.269	0.148	0.138	0.304	0.23	0.292	0.225	0.245	0.278		76	780	0.271	0.062
790	0.261	0.262	0.267	0.236	0.243	0.247	0.333	0.315	0.346	0.324	0.214	0.494	0.246	0.259	0.23	0.271	0.147	0.145	0.227	0.215	0.278	0.19	0.231	0.296		77	790	0.262	0.071
800	0.245	0.247	0.25	0.224	0.225	0.229	0.317	0.293	0.386	0.249	0.207	0.497	0.232	0.244	0.217	0.214	0.136	0.148	0.196	0.224	0.259	0.169	0.218	0.334		78	800	0.249	0.077
810	0.241	0.22	0.215	0.199	0.212	0.212	0.29	0.268	0.403	0.181	0.197	0.472	0.214	0.221	0.197	0.174	0.112	0.161	0.237	0.203	0.222	0.165	0.205	0.359		79	810	0.233	0.08
820	0.218	0.194	0.184	0.192	0.204	0.196	0.257	0.244	0.413	0.16	0.159	0.467	0.182	0.195	0.178	0.135	0.092	0.176	0.229	0.17	0.173	0.156	0.194	0.384		80	820	0.215	0.088
830	0.192	0.174	0.168	0.196	0.204	0.181	0.218	0.233	0.413	0.146	0.142	0.417	0.167	0.175	0.159	0.102	0.088	0.193	0.177	0.144	0.144	0.148	0.175	0.406		81	830	0.199	0.089
840	0.168	0.155	0.136	0.175	0.204	0.164	0.167	0.166	0.341	0.098	0.135	0.388	0.138	0.165	0.146	0.088	0.052	0.202	0.185	0.128	0.121	0.14	0.161	0.419		82	840	0.177	0.088
850	0.15	0.142	0.122	0.16	0.192	0.167	0.142	0.132	0.313	0.052	0.132	0.359	0.13	0.147	0.135	0.078	0.037	0.205	0.19	0.12	0.108	0.136	0.149	0.429		83	850	0.164	0.09
860	0.133	0.126	0.097	0.146	0.18	0.169	0.141	0.127	0.298	0.058	0.118	0.344	0.118	0.131	0.128	0.092	0.04	0.21	0.132	0.128	0.098	0.129	0.141	0.41		84	860	0.154	0.086
870	0.116	0.128	0.084	0.14	0.158	0.181	0.147	0.128	0.317	0.085	0.108	0.338	0.116	0.132	0.129	0.11	0.064	0.212	0.07	0.143	0.107	0.126	0.13	0.399		85	870	0.153	0.085
880	0.114	0.125	0.083	0.116	0.133	0.199	0.155	0.129	0.335	0.097	0.102	0.3	0.122	0.13	0.126	0.112	0.078	0.217	0.039	0.158	0.109	0.12	0.115	0.374		86	880	0.15	0.082
890	0.112	0.111	0.082	0.092	0.098	0.213	0.166	0.106	0.339	0.109	0.104	0.267	0.119	0.127	0.124	0.113	0.084	0.216	0.025	0.158	0.1	0.118	0.12	0.349		87	890	0.144	0.08
900	0.118	0.105	0.081	0.084	0.089	0.232	0.173	0.11	0.326	0.111	0.102	0.23	0.126	0.113	0.121	0.118	0.103	0.225	0.022	0.148	0.099	0.119	0.114	0.323		88	900	0.142	0.075
910	0.112	0.107	0.086	0.089	0.087	0.226	0.19	0.12	0.296	0.112	0.1	0.202	0.123	0.118	0.129	0.123	0.098	0.246	0.03	0.132	0.101	0.109	0.116	0.286		89	910	0.14	0.067
920	0.117	0.109	0.088	0.094	0.089	0.219	0.198	0.164	0.258	0.113	0.102	0.184	0.132	0.12	0.133	0.124	0.1	0.267	0.032	0.119	0.099	0.111	0.114	0.264		90	920	0.14	0.062
930	0.115	0.107	0.094	0.093	0.091	0.201	0.207	0.225	0.202	0.108	0.107	0.171	0.13	0.12	0.13	0.115	0.095	0.283	0.037	0.114	0.091	0.116	0.122	0.246		91	930	0.139	0.06
940	0.117	0.105	0.092	0.098	0.096	0.182	0.217	0.271	0.152	0.112	0.109	0.153	0.127	0.125	0.131	0.116	0.1	0.285	0.05	0.106	0.089	0.117	0.123	0.238		92	940	0.138	0.06
950	0.122	0.114	0.094	0.102	0.105	0.16	0.232	0.302	0.124	0.107	0.113	0.146	0.128	0.123	0.129	0.117	0.105	0.286	0.065	0.101	0.094	0.125	0.114	0.22		93	950	0.139	0.061
960	0.116	0.118	0.099	0.095	0.099	0.134	0.265	0.309	0.118	0.108	0.108	0.136	0.129	0.134	0.126	0.115	0.1	0.284	0.075	0.102	0.093	0.123	0.125	0.22		94	960	0.139	0.064
970	0.121	0.116	0.094	0.094	0.106	0.148	0.284	0.309	0.102	0.101	0.107	0.122	0.127	0.125	0.123	0.109	0.104	0.261	0.086	0.103	0.094	0.127	0.126	0.217		95	970	0.138	0.063
980	0.118	0.111	0.099	0.086	0.113	0.157	0.306	0.285	0.088	0.099	0.108	0.11	0.12	0.119	0.118	0.11	0.108	0.241	0.097	0.096	0.093	0.128	0.114	0.204		96	980	0.135	0.061
990	0.119	0.118	0.097	0.088	0.134	0.172	0.322	0.24	0.084	0.103	0.106	0.104	0.122	0.114	0.124	0.118	0.115	0.22	0.115	0.097	0.094	0.122	0.112	0.187		97	990	0.135	0.057
1000	0.12	0.119	0.099	0.092	0.148	0.177	0.326	0.207	0.076	0.098	0.101	0.101	0.119	0.111	0.125	0.116	0.113	0.201	0.125	0.09	0.093	0.12	0.107	0.174		98	1000	0.132	0.054
1010	0.118	0.12	0.103	0.085	0.159	0.193	0.321	0.197	0.063	0.104	0.096	0.095	0.117	0.118	0.125	0.116	0.114	0.184	0.128	0.079	0.091	0.114	0.111	0.157		99	1010	0.13	0.054
1020	0.119	0.109	0.101	0.097	0.173	0.209	0.289	0.191	0.055	0.1	0.095	0.09	0.114	0.113	0.12	0.114	0.107	0.166	0.132	0.077	0.101	0.106	0.103	0.142		100	1020	0.126	0.05
1030	0.123	0.11	0.103	0.101	0.186	0.206	0.26	0.19	0.06	0.106	0.096	0.089	0.113	0.114	0.113	0.112	0.108	0.157	0.129	0.076	0.094	0.105	0.103	0.126		101	1030	0.125	0.046
1040	0.126	0.114	0.093	0.11	0.189	0.205	0.227	0.172	0.056	0.097	0.1	0.086	0.111	0.115	0.111	0.107	0.1	0.14	0.133	0.073	0.096	0.097	0.1	0.115		102	1040	0.12	0.041
1050	0.13	0.103	0.091	0.116	0.194	0.199	0.193	0.158	0.052	0.1	0.093	0.08	0.108	0.113	0.098	0.092	0.093	0.126	0.13	0.074	0.099	0.093	0.095	0.113		103	1050	0.115	0.038
1060	0.138	0.099	0.093	0.119	0.194	0.191	0.167	0.148	0.048	0.099	0.089	0.078	0.104	0.106	0.091	0.094	0.087	0.114	0.128	0.071	0.095	0.094	0.097	0.101		104	1060	0.111	0.036
1070	0.149	0.089	0.086	0.129	0.191	0.176	0.142	0.13	0.046	0.092	0.088	0.074	0.102	0.095	0.092	0.092	0.085	0.105	0.121	0.078	0.094	0.089	0.092	0.1		105	1070	0.106	0.033
1080	0.162	0.096	0.085	0.134	0.185	0.17	0.125	0.12	0.051	0.096	0.089	0.069	0.097	0.091	0.093	0.085	0.084	0.093	0.115	0.069	0.082	0.086	0.091	0.09		106	1080	0.103	0.033
1090	0.171	0.088	0.083	0.138	0.171	0.152	0.112	0.111	0.05	0.094	0.088	0.065	0.093	0.089	0.089	0.084	0.078	0.078	0.111	0.061	0.081	0.079	0.086	0.086		107	1090	0.098	0.032
1100	0.175	0.084	0.082	0.142	0.169	0.137	0.099	0.108	0.052	0.1	0.074	0.064	0.091	0.086	0.085	0.078	0.072	0.07	0.105	0.07	0.08	0.081	0.094	0.083		108	1100	0.096	0.032
1110	0.188	0.078	0.081	0.152	0.155	0.125	0.09	0.099	0.047	0.089	0.073	0.062	0.093	0.077	0.084	0.082	0.069	0.064	0.099	0.062	0.069	0.077	0.089	0.076		109	1110	0.091	0.034
1120	0.182	0.077	0.071	0.162	0.153	0.123	0.08	0.085	0.045	0.094	0.072	0.057	0.086	0.081	0.081	0.079	0.073	0.057	0.093	0.069	0.071	0.078	0.088	0.074		110	1120	0.089	0.034
1130	0.189	0.079	0.072	0.17	0.164	0.114	0.071	0.08	0.051	0.093	0.066	0.057	0.082	0.077	0.075	0.068	0.067	0.048	0.09	0.061	0.068	0.065	0.08	0.073		111	1130	0.086	0.038
1140	0.181	0.068	0.066	0.168	0.149	0.1	0.067	0.076	0.049	0.091	0.063	0.059	0.086	0.071	0.067	0.067	0.067	0.037	0.086	0.063	0.065	0.069	0.066	0.069		112	1140	0.082	0.036
1150	0.176	0.062	0.058	0.172	0.151	0.098	0.056	0.07	0.044	0.088	0.057	0.057	0.093	0.065	0.066	0.062	0.068	0.036	0.082	0.067	0.069	0.069	0.06	0.068		113	1150	0.079	0.037
1160	0.173	0.063	0.06	0.174	0.145	0.094	0.05	0.068	0.049	0.093	0.054	0.057	0.094	0.065	0.054	0.061	0.07	0.026	0.076	0.064	0.065	0.063	0.057	0.066		114	1160	0.077	0.038
1170	0.162	0.068	0.055	0.165	0.136	0.084	0.046	0.069	0.05	0.096	0.056	0.051	0.092	0.064	0.047	0.061	0.073	0.018	0.075	0.059	0.063	0.062	0.056	0.06		115	1170	0.074	0.036
1180	0.156	0.065	0.057	0.15	0.126	0.074	0.039	0.068	0.05	0.088	0.056	0.052	0.103	0.054	0.049	0.06	0.072	0.013	0.07	0.051	0.06	0.054	0.051	0.06		116	1180	0.07	0.034
1190	0.138	0.057	0.045	0.133	0.106	0.074	0.034	0.066	0.042	0.089	0.053	0.05	0.105	0.056	0.043	0.048	0.072	0.008	0.073	0.053	0.055	0.059	0.044	0.054		117	1190	0.065	0.031
1200	0.135	0.059	0.047	0.13	0.105	0.071	0.027	0.062	0.038	0.086	0.052	0.048	0.11	0.055	0.045	0.048	0.071	0.007	0.072	0.053	0.052	0.056	0.051	0.054		118	1200	0.064	0.031
1210	0.124	0.056	0.046	0.12	0.091	0.07	0.025	0.057	0.039	0.085	0.05	0.047	0.115	0.052	0.041	0.047	0.068	0.002	0.068	0.048	0.049	0.053	0.045	0.051		119	1210	0.061	0.029
1220	0.121	0.046	0.035	0.108	0.09	0.063	0.019	0.055	0.033	0.081	0.052	0.046	0.117	0.052	0.045	0.047	0.065	-0.002	0.067	0.049	0.044	0.048	0.043	0.049		120	1220	0.058	0.029
1230	0.11	0.043	0.043	0.099	0.085	0.061	0.012	0.049	0.034	0.08	0.044	0.05	0.124	0.054	0.042	0.042	0.068	-0.002	0.068	0.055	0.046	0.043	0.047	0.051		121	1230	0.057	0.029
1240	0.102	0.033	0.047	0.095	0.079	0.057	0.01	0.05	0.032	0.079	0.044	0.046	0.122	0.049	0.04	0.031	0.062	-0.005	0.063	0.061	0.046	0.04	0.04	0.047		122	1240	0.053	0.028
1250	0.099	0.033	0.054	0.089	0.072	0.051	0.004	0.041	0.031	0.075	0.039	0.045	0.126	0.037	0.033	0.038	0.061	-0.007	0.057	0.067	0.046	0.035	0.051	0.048		123	1250	0.052	0.029
1260	0.092	0.031	0.053	0.08	0.067	0.051	0.003	0.04	0.036	0.077	0.034	0.041	0.12	0.037	0.029	0.041	0.056	-0.009	0.054	0.07	0.058	0.03	0.037	0.044		124	1260	0.049	0.028
1270	0.089	0.028	0.059	0.075	0.065	0.039	-0.004	0.038	0.029	0.076	0.041	0.04	0.115	0.03	0.022	0.031	0.064	-0.012	0.051	0.087	0.057	0.028	0.039	0.042		125	1270	0.048	0.029
1280	0.084	0.021	0.076	0.076	0.055	0.037	-0.005	0.036	0.03	0.072	0.036	0.036	0.115	0.023	0.02	0.032	0.061	-0.012	0.048	0.084	0.067	0.028	0.03	0.038		126	1280	0.046	0.03
1290	0.079	0.017	0.073	0.069	0.051	0.034	-0.005	0.035	0.027	0.076	0.042	0.033	0.11	0.018	0.02	0.03	0.056	-0.014	0.043	0.087	0.068	0.03	0.027	0.035		127	1290	0.044	0.03
1300	0.083	0.023	0.072	0.062	0.042	0.033	-0.01	0.031	0.031	0.077	0.042	0.033	0.109	0.025	0.009	0.036	0.06	-0.013	0.047	0.093	0.08	0.025	0.021	0.036		128	1300	0.044	0.031
1310	0.077	0.023	0.075	0.058	0.04	0.027	-0.01	0.028	0.033	0.073	0.046	0.029	0.109	0.029	0.015	0.036	0.061	-0.014	0.042	0.098	0.083	0.03	0.025	0.032		129	1310	0.044	0.031
1320	0.07	0.025	0.083	0.05	0.037	0.023	-0.012	0.024	0.027	0.069	0.05	0.024	0.101	0.018	0.015	0.032	0.061	-0.014	0.042	0.093	0.085	0.029	0.029	0.029		130	1320	0.042	0.031
1330	0.067	0.019	0.082	0.043	0.037	0.023	-0.008	0.022	0.034	0.066	0.05	0.024	0.096	0.016	0.015	0.042	0.056	-0.016	0.039	0.082	0.088	0.036	0.016	0.027		131	1330	0.04	0.03
1340	0.052	0.028	0.071	0.034	0.027	0.018	-0.009	0.018	0.028	0.064	0.058	0.019	0.083	0.02	0.015	0.039	0.06	-0.016	0.04	0.085	0.083	0.034	0.025	0.025		132	1340	0.038	0.028
1350	0.052	0.032	0.075	0.034	0.021	0.016	-0.009	0.011	0.028	0.056	0.063	0.018	0.073	0.02	0.019	0.043	0.053	-0.016	0.031	0.08	0.084	0.029	0.009	0.018		133	1350	0.035	0.028
1360	0.046	0.036	0.077	0.033	0.022	0.011	-0.01	0.009	0.022	0.051	0.071	0.012	0.074	0.003	0.03	0.049	0.053	-0.017	0.027	0.075	0.081	0.04	0.02	0.015		134	1360	0.035	0.028
1370	0.045	0.04	0.068	0.033	0.022	0.013	-0.012	0.01	0.022	0.049	0.076	0.012	0.062	0.007	0.015	0.047	0.056	-0.013	0.027	0.067	0.086	0.037	0.007	0.015		135	1370	0.033	0.028
1380	0.047	0.033	0.063	0.032	0.019	0.014	-0.007	0.009	0.024	0.046	0.074	0.015	0.068	0.005	0.015	0.05	0.056	-0.014	0.029	0.072	0.079	0.041	0.005	0.015		136	1380	0.033	0.027
1390	0.044	0.044	0.07	0.027	0.013	0.006	-0.009	0.006	0.018	0.044	0.067	0.009	0.064	0.02	0.028	0.048	0.052	-0.011	0.021	0.068	0.076	0.039	0.007	0.014		137	1390	0.032	0.026
1400	0.048	0.042	0.071	0.033	0.022	0.01	-0.008	0.004	0.017	0.039	0.068	0.01	0.07	0.013	0.031	0.046	0.053	-0.011	0.023	0.062	0.07	0.051	0.005	0.013		138	1400	0.033	0.026
1410	0.051	0.046	0.072	0.028	0.02	0.006	-0.01	0.007	0.015	0.035	0.064	0.004	0.068	0.003	0.035	0.047	0.053	-0.006	0.027	0.058	0.068	0.053	0.007	0.018		139	1410	0.033	0.026
Fig. 1a: Time vs 6 point moving average specific growth rate (μ) (h-1), Type C																															Fig. 1c: Maximum spefic growth rate (μmax) (h-1)
μ (h-1)	Type C	Type C	Type C	Type C	Type C	Type C	Type C	Type C	Type C	Type C	Type C	Type C	Type C	Type C	Type C	Type C	Type C	Type C	Type C	Type C	Type C	Type C	Type C	Type C		Type C (n=24)
Time (min)	No. 1	No. 2	No. 3	No. 4	No. 5	No. 6	No. 7	No. 8	No. 9	No. 10	No. 11	No. 12	No. 13	No. 14	No. 15	No. 16	No. 17	No. 18	No. 19	No. 20	No. 21	No. 22	No. 23	No. 24		INDEX	Time (min)	AVE	SD		INDEX	Time (min)	AVE	SD
30	0	0.012	0.012	0	0	0.012	0	0.012	0.001	0	0	0	-0.001	0	0	0	0	0	0	0	0	0.001	0	0.001		1	30	0.003	0.005		81	830	0.172	0.183
40	0	0.012	-0.012	0	-0.012	0	0	0.001	0.001	0	0	0	-0.001	0	0	0	0	0	0	0	0	0.012	0	0.001		2	40	0.001	0.006
50	0	-0.001	-0.001	0	0.012	0	0	0.001	0.001	0	0	0	-0.001	0	0	0	0	0	0	0	0	0.001	0	0.001		3	50	0.001	0.003
60	0	0.012	0.012	0	0.012	0	0	0.001	0.001	0	0	0	-0.001	0	0	0	0	0	0	0	0	0.012	0	0.001		4	60	0.003	0.005
70	0	0.012	-0.001	0	0.012	0.012	0	0.012	0.012	0	0	0	0.012	0	0	0	0	0	0	0	0	0.012	0	0.001		5	70	0.004	0.006
80	0	-0.012	-0.012	0	-0.012	0	0	0	-0.012	0	0	0	0	0	0	0	0	0	0	0	0	0.001	0	-0.012		6	80	-0.003	0.006
90	0	-0.001	-0.001	0	0.012	0	0	0	0.012	0	0	0	0	0	0	0	0	0	0	0	0	0.012	0	0		7	90	0.002	0.005
100	0	-0.001	0.012	0	0.012	0	0	0	0.001	0	0	0	0	0	0	0	0.012	0	0	0	0	0	0	0		8	100	0.002	0.005
110	0	-0.001	-0.001	0	0	0	0	0	0.012	0	0	0	0	0	0	0	0.012	0	0	0	0	0	0	0		9	110	0.001	0.004
120	0	-0.001	-0.001	0	0	0	0	0	0.001	0	0	0	0	0	0	0	0.012	0	0	0	0	0	0	0		10	120	0.001	0.003
130	0	-0.001	-0.001	0	0	0	0	0	-0.012	0	0	0	0	0	0	0	0.012	0	0	0	0	0	0	0		11	130	-0.001	0.004
140	0	0.012	0.012	0	0.012	0	0	0	0.012	0	0	0	0	0	0	0	0.012	0.012	0	0	0	0	0	0		12	140	0.003	0.006
150	0	0	0	0	0	0	0	0	0.001	0	0	0	0	0	0	0	0.012	0.001	0	0	0	0	0	0		13	150	0.001	0.003
160	0	0	0	0	0	0	0	0	0.012	0	0	0	0	0	0	0	0	0.001	0	0.012	0	0	0	0		14	160	0.002	0.004
170	0	0	0	0	0	0	0	0	0.001	0	0	0	0	0	0	0.012	0	0.001	0	0.001	0	0	0	0		15	170	0.001	0.003
180	0	0	0	0.012	0	0	0	0	0.012	0	0	0	0	0	0	-0.001	0	0.012	0	0.012	0.012	0	0	0.012		16	180	0.003	0.006
190	0	0	0	0.012	0	0	0	0	0.012	0	0	0	0	0	0	-0.001	0	0.012	0	0.012	0.012	0	0	0.012		17	190	0.003	0.006
200	0	0	0	0.012	0	0	0	0	0	0.012	0	0	0	0	0	-0.001	0	0.001	0	0.012	0.012	0	0	0.001		18	200	0.003	0.005
210	0	0	0	0.012	0	0	0	0	0	0.012	0	0	0	0	0	-0.001	0	0.012	0	0.012	0.001	0	0	0.012		19	210	0.003	0.005
220	0	-0.012	0	0.012	0	0	0	0	0	0.001	0	0	0	0	0	-0.001	0	0.012	0	0.001	0.001	0	0	0.001		20	220	0.001	0.005
230	0	-0.001	0	0.012	0	0	0	0	0	0.012	0.012	0	0	0	0	-0.012	0	0.012	0	0.012	0.012	0	0	0.012		21	230	0.003	0.007
240	0	-0.001	0	0	0	0.012	0.012	0	0	0.012	0.001	0	0	0	0.012	0.012	0	0	0	0	0.001	0	0	0.001		22	240	0.003	0.005
250	0.012	-0.001	0	0	0	0.012	0.012	0.012	0	0.012	0.012	0.012	0	0.012	0.012	0.012	0	0	0	0	0.001	0.012	0.012	0.001		23	250	0.007	0.007
260	0.012	-0.001	0	0	0.012	0.012	0.012	0.012	0	0.001	0.012	0.001	0	0.012	0.012	0.012	0	0	0	0	0.001	0.001	0.012	0.012		24	260	0.006	0.007
270	0.012	-0.001	0	0	-0.001	0.012	0.012	0.012	0	0.001	0.012	0.012	0	0.012	0.012	0.012	0	0	0.012	0	0.012	0.012	0.012	0.001		25	270	0.007	0.007
280	0.012	0.012	0.012	0	0.012	0.012	0.012	0.012	0	0.012	0.012	0.012	0	0.012	0.012	0.012	0	0	0.012	0	0.012	0.012	0.012	0.012		26	280	0.009	0.006
290	0.012	0	0.012	0	0.012	0.012	0.012	0.012	0.012	0	0.001	0.012	0.012	0.012	0.012	0.012	0	0	0.012	0	0	0.012	0.012	0		27	290	0.008	0.006
300	0.012	0.012	0.012	0.012	0.012	0	0.012	0.012	0.012	0	0.012	0.012	0.012	0.012	0	0	0.012	0.012	0.012	0.012	0.012	0.012	0.012	0		28	300	0.01	0.005
310	0	0.001	0.012	0.001	0.012	0	0.001	0	0.012	0	0	0.001	0.012	0	0	0	0.001	0.001	0.012	0.001	0.001	0.001	0	0		29	310	0.003	0.005
320	0	0.012	0.012	0.012	-0.001	0	0.012	0	0.012	0	0	0.012	0.012	0	0	0	0.012	0.012	0.012	0.012	0.012	0.012	0	0		30	320	0.007	0.007
330	0	0.012	0.012	0.012	0.012	0	0.012	0.012	0.012	0.012	0.012	0	0.012	0	0.012	0.012	0.012	0.012	0	0.012	0.012	0	0	0		31	330	0.008	0.006
340	0	0.012	0	0.012	0	0.012	0.012	0.012	0.012	0.012	0.001	0	0.012	0	0.001	0.012	0.012	0.012	0	0.012	0.012	0	0	0		32	340	0.007	0.007
350	0	0.012	0	0.012	0.012	0.012	0.012	0.012	0	0.012	0.012	0	0	0	0.001	0.001	0.012	0.012	0	0.012	0.012	0	0	0.012		33	350	0.007	0.007
360	0	0.001	0	0.001	0.012	0.012	0.001	0.012	0.012	0.012	0.012	0	0	0	0.012	0.012	0.001	0.001	0	0.001	0.001	0	0.012	0.001		34	360	0.005	0.006
370	0	0.012	0	0.023	0.012	0.012	0.023	0.012	0.012	0.012	0.012	0	0	0	0.012	0.012	0.012	0.012	0.012	0.012	0.012	0.012	0.012	0.012		35	370	0.011	0.007
380	0.012	0	0.012	0.012	0.012	0.012	0.012	0.023	0.012	0.012	0.012	0.012	0	0	0.012	0.012	0	0	0.012	0	0	0.012	0.012	0.012		36	380	0.009	0.007
390	0.012	0	0.012	0.012	0.023	0.023	0.012	0.012	0.012	0.012	0.001	0.012	0	0.012	0.001	0.001	0.012	0	0.012	0.012	0.012	0.012	0.012	0.012		37	390	0.011	0.007
400	0.012	0.012	0.012	0.012	0.023	0.012	0.023	0.012	0.023	0.012	0.023	0.012	0.012	0.012	0.012	0.001	0.012	0.012	0.023	0.012	0.012	0.012	0.012	0.012		38	400	0.014	0.006
410	0.012	0.012	0.012	0.023	0.012	0.023	0.023	0.023	0.023	0.012	0.012	0.012	0.012	0.012	0.023	0.023	0.012	0.012	0.023	0.012	0.012	0.022	0.023	0.001		39	410	0.017	0.007
420	0.023	0.012	0.023	0.023	0.023	0.023	0.034	0.023	0.022	0.023	0.012	0.012	0.012	0.012	0.012	0.012	0.012	0.023	0.023	0.023	0.023	0.022	0.012	0.023		40	420	0.02	0.007
430	0.023	0.012	0.023	0.023	0.023	0.023	0.023	0.034	0.022	0.023	0.012	0.023	0.012	0.023	0.012	0.012	0.023	0.023	0.012	0.023	0.023	0.011	0.012	0.012		41	430	0.02	0.007
440	0.012	0.023	0.023	0.023	0.034	0.034	0.034	0.022	0.033	0.034	0.023	0.012	0.023	0.023	0.023	0.023	0.023	0.023	0.023	0.023	0.023	0.022	0.023	0.012		42	440	0.024	0.007
450	0.023	0.023	0.023	0.034	0.034	0.034	0.045	0.033	0.033	0.023	0.023	0.023	0.023	0.012	0.023	0.023	0.023	0.034	0.023	0.023	0.022	0.022	0.023	0.023		43	450	0.027	0.007
460	0.023	0.023	0.034	0.045	0.045	0.045	0.044	0.044	0.033	0.034	0.022	0.023	0.023	0.023	0.023	0.034	0.023	0.034	0.023	0.023	0.033	0.033	0.034	0.023		44	460	0.031	0.009
470	0.023	0.023	0.045	0.044	0.045	0.044	0.055	0.044	0.044	0.044	0.033	0.023	0.023	0.023	0.023	0.023	0.034	0.034	0.034	0.034	0.033	0.033	0.022	0.034		45	470	0.035	0.01
480	0.023	0.034	0.034	0.044	0.044	0.055	0.055	0.054	0.043	0.033	0.033	0.034	0.034	0.034	0.034	0.034	0.034	0.033	0.034	0.033	0.033	0.033	0.033	0.023		46	480	0.037	0.009
490	0.034	0.034	0.044	0.044	0.066	0.055	0.065	0.043	0.053	0.044	0.044	0.034	0.034	0.023	0.034	0.045	0.033	0.044	0.044	0.044	0.044	0.043	0.044	0.034		47	490	0.043	0.01
500	0.034	0.034	0.044	0.055	0.065	0.065	0.064	0.064	0.053	0.044	0.044	0.034	0.034	0.034	0.033	0.034	0.044	0.055	0.044	0.055	0.054	0.043	0.044	0.034		48	500	0.047	0.012
510	0.033	0.044	0.055	0.064	0.064	0.064	0.074	0.063	0.063	0.064	0.054	0.033	0.044	0.044	0.044	0.055	0.044	0.054	0.055	0.054	0.053	0.053	0.054	0.033		49	510	0.053	0.011
520	0.044	0.044	0.054	0.064	0.064	0.064	0.073	0.062	0.062	0.053	0.053	0.044	0.033	0.044	0.055	0.044	0.054	0.053	0.054	0.064	0.053	0.052	0.043	0.044		50	520	0.054	0.01
530	0.055	0.055	0.053	0.063	0.084	0.073	0.082	0.062	0.072	0.063	0.053	0.055	0.044	0.044	0.054	0.065	0.053	0.064	0.064	0.064	0.063	0.052	0.064	0.044		51	530	0.061	0.011
540	0.054	0.054	0.064	0.073	0.093	0.082	0.081	0.071	0.071	0.073	0.073	0.054	0.044	0.054	0.053	0.064	0.064	0.073	0.074	0.063	0.062	0.062	0.063	0.054		52	540	0.066	0.012
550	0.053	0.064	0.063	0.082	0.081	0.092	0.09	0.081	0.07	0.082	0.072	0.053	0.054	0.064	0.064	0.064	0.073	0.072	0.073	0.072	0.072	0.061	0.062	0.053		53	550	0.07	0.012
560	0.064	0.064	0.072	0.091	0.09	0.09	0.099	0.079	0.079	0.081	0.072	0.064	0.053	0.064	0.073	0.074	0.072	0.081	0.082	0.072	0.071	0.07	0.062	0.064		54	560	0.075	0.011
570	0.073	0.073	0.081	0.089	0.099	0.099	0.106	0.088	0.088	0.08	0.081	0.073	0.053	0.063	0.072	0.072	0.072	0.09	0.081	0.081	0.08	0.079	0.071	0.073		55	570	0.08	0.012
580	0.072	0.072	0.081	0.098	0.116	0.107	0.123	0.096	0.096	0.099	0.08	0.072	0.073	0.062	0.081	0.082	0.081	0.099	0.09	0.08	0.079	0.078	0.09	0.072		56	580	0.087	0.016
590	0.072	0.081	0.089	0.106	0.114	0.114	0.129	0.113	0.094	0.097	0.088	0.081	0.072	0.082	0.09	0.081	0.089	0.107	0.088	0.088	0.088	0.087	0.079	0.081		57	590	0.093	0.015
600	0.081	0.09	0.098	0.114	0.112	0.112	0.136	0.111	0.102	0.096	0.087	0.09	0.081	0.081	0.089	0.089	0.098	0.114	0.097	0.097	0.096	0.095	0.088	0.081		58	600	0.098	0.014
610	0.089	0.099	0.106	0.112	0.128	0.119	0.151	0.118	0.11	0.094	0.095	0.099	0.081	0.089	0.098	0.098	0.096	0.122	0.105	0.095	0.103	0.103	0.096	0.099		59	610	0.105	0.015
620	0.098	0.098	0.104	0.11	0.134	0.126	0.164	0.116	0.108	0.102	0.103	0.107	0.089	0.088	0.096	0.106	0.104	0.128	0.103	0.103	0.102	0.101	0.104	0.098		60	620	0.108	0.017
630	0.096	0.096	0.102	0.116	0.14	0.132	0.168	0.122	0.106	0.109	0.101	0.096	0.098	0.097	0.104	0.104	0.112	0.142	0.111	0.101	0.1	0.099	0.102	0.096		61	630	0.111	0.019
640	0.104	0.104	0.11	0.114	0.136	0.129	0.171	0.128	0.104	0.098	0.109	0.104	0.096	0.105	0.102	0.112	0.11	0.148	0.109	0.109	0.108	0.107	0.1	0.104		62	640	0.114	0.018
650	0.112	0.102	0.108	0.12	0.142	0.126	0.167	0.117	0.11	0.105	0.107	0.102	0.104	0.103	0.1	0.11	0.108	0.169	0.115	0.107	0.106	0.105	0.108	0.102		63	650	0.115	0.019
660	0.101	0.1	0.106	0.126	0.147	0.132	0.179	0.123	0.108	0.112	0.105	0.1	0.102	0.101	0.108	0.108	0.106	0.172	0.113	0.105	0.112	0.103	0.106	0.11		64	660	0.117	0.022
670	0.099	0.098	0.104	0.132	0.144	0.137	0.173	0.129	0.114	0.11	0.103	0.09	0.101	0.099	0.106	0.106	0.104	0.192	0.119	0.103	0.101	0.101	0.104	0.09		65	670	0.115	0.026
680	0.097	0.106	0.11	0.137	0.14	0.141	0.188	0.134	0.12	0.116	0.101	0.097	0.099	0.098	0.104	0.104	0.102	0.208	0.117	0.109	0.108	0.1	0.102	0.097		66	680	0.119	0.029
690	0.104	0.104	0.108	0.134	0.144	0.138	0.196	0.131	0.126	0.106	0.1	0.096	0.097	0.097	0.102	0.102	0.101	0.215	0.123	0.108	0.114	0.098	0.101	0.096		67	690	0.119	0.031
700	0.102	0.102	0.107	0.139	0.148	0.143	0.209	0.121	0.124	0.12	0.106	0.094	0.088	0.095	0.101	0.101	0.099	0.23	0.121	0.114	0.113	0.104	0.099	0.094		68	700	0.12	0.035
710	0.101	0.101	0.113	0.136	0.151	0.14	0.228	0.126	0.128	0.117	0.112	0.101	0.086	0.093	0.099	0.107	0.105	0.234	0.126	0.119	0.118	0.103	0.105	0.093		69	710	0.123	0.037
720	0.108	0.099	0.118	0.133	0.148	0.13	0.239	0.123	0.133	0.123	0.117	0.099	0.085	0.092	0.097	0.105	0.111	0.24	0.131	0.125	0.123	0.108	0.111	0.091		70	720	0.125	0.039
730	0.121	0.105	0.131	0.137	0.151	0.127	0.26	0.127	0.137	0.135	0.123	0.114	0.092	0.09	0.103	0.111	0.124	0.249	0.135	0.137	0.128	0.121	0.116	0.106		71	730	0.133	0.041
740	0.127	0.111	0.128	0.141	0.142	0.117	0.25	0.125	0.141	0.146	0.135	0.111	0.098	0.105	0.116	0.116	0.129	0.246	0.147	0.134	0.14	0.133	0.129	0.104		72	740	0.137	0.038
750	0.131	0.116	0.133	0.144	0.126	0.115	0.246	0.129	0.15	0.157	0.147	0.125	0.097	0.111	0.122	0.122	0.134	0.242	0.15	0.146	0.137	0.138	0.134	0.11		73	750	0.141	0.036
760	0.143	0.129	0.151	0.135	0.117	0.113	0.237	0.145	0.167	0.166	0.15	0.13	0.111	0.116	0.127	0.127	0.146	0.239	0.168	0.149	0.155	0.148	0.146	0.123		74	760	0.148	0.033
770	0.155	0.141	0.155	0.138	0.108	0.117	0.233	0.155	0.169	0.169	0.154	0.134	0.116	0.122	0.139	0.131	0.149	0.225	0.163	0.159	0.158	0.159	0.149	0.128		75	770	0.152	0.03
780	0.172	0.152	0.158	0.142	0.112	0.133	0.229	0.163	0.183	0.178	0.163	0.146	0.129	0.127	0.144	0.143	0.153	0.222	0.172	0.168	0.16	0.162	0.159	0.14		76	780	0.159	0.027
790	0.168	0.149	0.16	0.138	0.109	0.142	0.206	0.171	0.184	0.185	0.172	0.149	0.134	0.139	0.147	0.146	0.155	0.204	0.173	0.17	0.169	0.164	0.168	0.144		77	790	0.161	0.023
800	0.17	0.159	0.169	0.135	0.119	0.151	0.196	0.178	0.19	0.179	0.179	0.165	0.138	0.143	0.149	0.156	0.164	0.193	0.175	0.178	0.17	0.171	0.17	0.161		78	800	0.165	0.019
810	0.172	0.174	0.177	0.137	0.134	0.159	0.185	0.18	0.19	0.186	0.186	0.174	0.149	0.153	0.159	0.159	0.172	0.182	0.176	0.179	0.178	0.179	0.184	0.17		79	810	0.171	0.016
820	0.168	0.17	0.172	0.147	0.137	0.167	0.172	0.18	0.185	0.181	0.187	0.183	0.159	0.156	0.162	0.168	0.168	0.168	0.171	0.181	0.173	0.174	0.185	0.172		80	820	0.171	0.012
830	0.169	0.171	0.178	0.148	0.145	0.174	0.162	0.175	0.185	0.187	0.188	0.184	0.168	0.159	0.158	0.163	0.17	0.163	0.178	0.175	0.174	0.175	0.186	0.18		81	830	0.172	0.012
840	0.164	0.173	0.185	0.15	0.147	0.169	0.153	0.17	0.174	0.182	0.183	0.191	0.164	0.162	0.166	0.165	0.171	0.146	0.178	0.17	0.169	0.177	0.186	0.182		82	840	0.17	0.013
850	0.16	0.175	0.185	0.152	0.144	0.164	0.153	0.165	0.17	0.176	0.183	0.192	0.166	0.158	0.162	0.167	0.166	0.138	0.173	0.171	0.165	0.172	0.181	0.183		83	850	0.168	0.013
860	0.162	0.17	0.19	0.159	0.146	0.16	0.16	0.156	0.16	0.176	0.177	0.19	0.162	0.159	0.157	0.162	0.162	0.131	0.168	0.166	0.16	0.166	0.176	0.183		84	860	0.165	0.013
870	0.157	0.159	0.19	0.15	0.142	0.152	0.163	0.152	0.151	0.166	0.167	0.19	0.164	0.155	0.153	0.163	0.157	0.12	0.169	0.162	0.161	0.162	0.17	0.183		85	870	0.161	0.015
880	0.159	0.161	0.194	0.156	0.139	0.143	0.171	0.139	0.143	0.162	0.167	0.185	0.159	0.156	0.155	0.159	0.159	0.117	0.165	0.158	0.157	0.158	0.166	0.178		86	880	0.159	0.016
890	0.155	0.156	0.193	0.152	0.136	0.13	0.17	0.132	0.135	0.153	0.158	0.18	0.149	0.153	0.151	0.165	0.155	0.111	0.155	0.154	0.153	0.154	0.162	0.178		87	890	0.154	0.018
900	0.146	0.152	0.192	0.144	0.124	0.127	0.172	0.129	0.127	0.145	0.155	0.17	0.151	0.15	0.147	0.161	0.151	0.116	0.147	0.15	0.145	0.15	0.152	0.173		88	900	0.149	0.018
910	0.148	0.154	0.173	0.141	0.122	0.12	0.171	0.117	0.125	0.133	0.146	0.165	0.148	0.151	0.149	0.157	0.152	0.121	0.139	0.142	0.142	0.147	0.149	0.174		89	910	0.146	0.017
920	0.149	0.155	0.155	0.129	0.119	0.113	0.169	0.119	0.118	0.125	0.138	0.151	0.155	0.147	0.145	0.153	0.148	0.119	0.136	0.138	0.134	0.134	0.145	0.168		90	920	0.141	0.016
930	0.145	0.155	0.139	0.126	0.108	0.111	0.171	0.112	0.111	0.118	0.135	0.142	0.151	0.139	0.137	0.149	0.145	0.128	0.128	0.135	0.126	0.127	0.137	0.164		91	930	0.135	0.017
940	0.142	0.156	0.126	0.115	0.102	0.105	0.169	0.11	0.109	0.108	0.127	0.135	0.142	0.131	0.13	0.146	0.137	0.125	0.121	0.128	0.119	0.12	0.134	0.16		92	940	0.13	0.018
950	0.138	0.148	0.111	0.108	0.095	0.103	0.176	0.108	0.103	0.105	0.129	0.132	0.149	0.133	0.132	0.138	0.134	0.127	0.119	0.121	0.113	0.117	0.127	0.147		93	950	0.126	0.019
960	0.136	0.141	0.092	0.106	0.09	0.089	0.18	0.102	0.098	0.104	0.118	0.125	0.14	0.13	0.12	0.135	0.127	0.124	0.112	0.119	0.111	0.107	0.12	0.144		94	960	0.12	0.021
970	0.125	0.129	0.095	0.096	0.081	0.084	0.189	0.101	0.088	0.094	0.116	0.114	0.142	0.123	0.113	0.123	0.116	0.115	0.107	0.108	0.101	0.093	0.11	0.132		95	970	0.113	0.023
980	0.113	0.114	0.093	0.091	0.071	0.078	0.198	0.091	0.083	0.085	0.106	0.107	0.13	0.116	0.106	0.121	0.105	0.122	0.101	0.102	0.099	0.087	0.104	0.12		96	980	0.106	0.025
990	0.107	0.103	0.096	0.089	0.07	0.073	0.2	0.086	0.078	0.083	0.1	0.113	0.123	0.113	0.104	0.118	0.107	0.119	0.095	0.097	0.093	0.09	0.094	0.117		97	990	0.103	0.026
1000	0.097	0.084	0.086	0.084	0.069	0.068	0.21	0.085	0.073	0.082	0.094	0.142	0.12	0.107	0.107	0.108	0.098	0.121	0.09	0.095	0.092	0.088	0.088	0.123		98	1000	0.101	0.03
1010	0.091	0.083	0.081	0.083	0.06	0.067	0.206	0.084	0.068	0.07	0.085	0.15	0.109	0.105	0.101	0.102	0.088	0.118	0.077	0.09	0.09	0.079	0.087	0.124		99	1010	0.096	0.031
1020	0.085	0.078	0.081	0.074	0.064	0.067	0.197	0.079	0.064	0.065	0.084	0.169	0.107	0.099	0.095	0.1	0.083	0.125	0.076	0.085	0.085	0.078	0.078	0.137		100	1020	0.094	0.033
1030	0.088	0.077	0.076	0.073	0.067	0.07	0.191	0.074	0.063	0.072	0.083	0.208	0.105	0.097	0.09	0.103	0.082	0.134	0.075	0.087	0.088	0.085	0.081	0.177		101	1030	0.098	0.04
1040	0.083	0.08	0.075	0.072	0.07	0.065	0.17	0.073	0.063	0.075	0.082	0.215	0.099	0.096	0.089	0.093	0.077	0.123	0.071	0.079	0.079	0.084	0.076	0.191		102	1040	0.095	0.041
1050	0.082	0.071	0.066	0.068	0.066	0.075	0.165	0.072	0.062	0.07	0.081	0.225	0.098	0.09	0.083	0.084	0.072	0.123	0.066	0.074	0.078	0.079	0.079	0.203		103	1050	0.093	0.044
1060	0.077	0.074	0.062	0.063	0.068	0.075	0.152	0.068	0.058	0.076	0.076	0.204	0.096	0.085	0.074	0.087	0.071	0.121	0.069	0.069	0.077	0.071	0.078	0.207		104	1060	0.09	0.041
1070	0.076	0.066	0.062	0.059	0.075	0.074	0.14	0.064	0.057	0.086	0.075	0.199	0.095	0.08	0.069	0.082	0.071	0.116	0.065	0.069	0.069	0.07	0.08	0.21		105	1070	0.088	0.041
1080	0.079	0.068	0.061	0.066	0.085	0.084	0.133	0.066	0.06	0.092	0.074	0.175	0.09	0.086	0.073	0.077	0.07	0.111	0.064	0.064	0.061	0.069	0.083	0.198		106	1080	0.088	0.036
1090	0.074	0.064	0.057	0.058	0.084	0.079	0.124	0.066	0.063	0.081	0.06	0.138	0.084	0.078	0.075	0.069	0.062	0.101	0.056	0.053	0.054	0.068	0.071	0.159		107	1090	0.079	0.028
1100	0.077	0.06	0.053	0.057	0.083	0.085	0.123	0.065	0.059	0.073	0.059	0.138	0.083	0.073	0.071	0.068	0.065	0.1	0.063	0.06	0.053	0.067	0.067	0.14		108	1100	0.077	0.025
1110	0.069	0.059	0.056	0.057	0.089	0.077	0.115	0.064	0.058	0.079	0.055	0.111	0.082	0.072	0.074	0.071	0.053	0.09	0.055	0.062	0.056	0.066	0.06	0.113		109	1110	0.073	0.019
1120	0.075	0.062	0.059	0.063	0.088	0.086	0.11	0.07	0.058	0.071	0.051	0.1	0.077	0.075	0.066	0.067	0.056	0.086	0.055	0.048	0.048	0.073	0.052	0.101		110	1120	0.071	0.018
1130	0.074	0.065	0.058	0.056	0.093	0.085	0.109	0.073	0.067	0.063	0.054	0.089	0.073	0.071	0.072	0.069	0.053	0.081	0.058	0.048	0.045	0.078	0.041	0.085		111	1130	0.07	0.017
1140	0.073	0.061	0.057	0.052	0.082	0.077	0.105	0.072	0.063	0.056	0.044	0.088	0.075	0.062	0.071	0.062	0.052	0.069	0.054	0.044	0.048	0.078	0.041	0.078		112	1140	0.066	0.016
1150	0.076	0.064	0.064	0.055	0.081	0.083	0.1	0.071	0.059	0.062	0.05	0.087	0.071	0.062	0.077	0.068	0.052	0.064	0.063	0.051	0.048	0.077	0.044	0.077		113	1150	0.067	0.014
1160	0.075	0.06	0.06	0.054	0.08	0.079	0.095	0.073	0.062	0.068	0.049	0.077	0.077	0.065	0.086	0.064	0.058	0.065	0.056	0.043	0.054	0.085	0.047	0.081		114	1160	0.068	0.014
1170	0.081	0.066	0.069	0.05	0.079	0.078	0.088	0.073	0.062	0.048	0.046	0.079	0.073	0.064	0.088	0.06	0.064	0.058	0.059	0.04	0.047	0.081	0.043	0.078		115	1170	0.066	0.015
1180	0.07	0.058	0.059	0.05	0.078	0.07	0.077	0.063	0.055	0.048	0.042	0.073	0.075	0.06	0.088	0.059	0.06	0.052	0.052	0.049	0.046	0.074	0.05	0.066		116	1180	0.062	0.013
1190	0.066	0.055	0.058	0.056	0.064	0.06	0.074	0.062	0.048	0.041	0.036	0.072	0.074	0.053	0.083	0.049	0.056	0.054	0.055	0.049	0.046	0.064	0.043	0.071		117	1190	0.058	0.012
1200	0.065	0.054	0.054	0.055	0.066	0.06	0.069	0.052	0.051	0.041	0.045	0.064	0.067	0.055	0.079	0.055	0.049	0.049	0.051	0.055	0.046	0.066	0.043	0.054		118	1200	0.057	0.01
1210	0.061	0.053	0.045	0.052	0.063	0.056	0.065	0.052	0.047	0.038	0.038	0.07	0.066	0.055	0.062	0.048	0.046	0.042	0.047	0.048	0.046	0.059	0.039	0.053		119	1210	0.053	0.01
1220	0.06	0.053	0.047	0.055	0.059	0.058	0.063	0.048	0.047	0.043	0.035	0.086	0.062	0.051	0.052	0.054	0.039	0.035	0.05	0.048	0.042	0.052	0.042	0.065		120	1220	0.052	0.012
1230	0.057	0.043	0.037	0.051	0.058	0.055	0.061	0.048	0.043	0.055	0.038	0.095	0.065	0.044	0.038	0.044	0.032	0.037	0.05	0.041	0.041	0.061	0.035	0.08		121	1230	0.051	0.015
1240	0.062	0.043	0.04	0.051	0.052	0.048	0.06	0.053	0.052	0.057	0.038	0.082	0.064	0.047	0.038	0.044	0.032	0.034	0.046	0.044	0.038	0.057	0.032	0.062		122	1240	0.049	0.012
1250	0.059	0.049	0.037	0.047	0.049	0.051	0.055	0.044	0.049	0.066	0.04	0.079	0.057	0.047	0.029	0.047	0.032	0.027	0.043	0.044	0.041	0.048	0.038	0.054		123	1250	0.048	0.012
1260	0.058	0.045	0.04	0.044	0.042	0.054	0.056	0.044	0.048	0.06	0.037	0.093	0.06	0.04	0.028	0.037	0.041	0.027	0.043	0.031	0.047	0.051	0.044	0.071		124	1260	0.048	0.015
1270	0.058	0.038	0.049	0.049	0.051	0.05	0.051	0.049	0.054	0.068	0.04	0.082	0.059	0.046	0.031	0.043	0.044	0.025	0.048	0.034	0.044	0.042	0.035	0.075		125	1270	0.049	0.014
1280	0.054	0.041	0.039	0.04	0.044	0.044	0.047	0.052	0.053	0.056	0.04	0.068	0.059	0.039	0.031	0.037	0.044	0.025	0.042	0.034	0.043	0.035	0.031	0.061		126	1280	0.045	0.011
1290	0.054	0.038	0.039	0.046	0.038	0.038	0.042	0.046	0.058	0.055	0.036	0.063	0.055	0.045	0.031	0.04	0.037	0.023	0.042	0.04	0.046	0.018	0.04	0.048		127	1290	0.043	0.011
1300	0.053	0.041	0.036	0.036	0.046	0.043	0.04	0.048	0.055	0.057	0.042	0.087	0.051	0.035	0.034	0.036	0.037	0.022	0.047	0.036	0.043	0.023	0.037	0.079		128	1300	0.045	0.015
1310	0.061	0.034	0.039	0.036	0.046	0.046	0.033	0.051	0.052	0.057	0.036	0.091	0.057	0.042	0.037	0.039	0.043	0.025	0.055	0.03	0.039	0.029	0.034	0.077		129	1310	0.046	0.016
1320	0.058	0.031	0.033	0.036	0.049	0.04	0.032	0.048	0.054	0.062	0.033	0.087	0.056	0.041	0.034	0.039	0.037	0.024	0.058	0.033	0.033	0.015	0.03	0.071		130	1320	0.044	0.017
1330	0.057	0.034	0.032	0.03	0.037	0.037	0.029	0.042	0.043	0.061	0.033	0.093	0.05	0.032	0.033	0.033	0.036	0.027	0.054	0.036	0.039	0.023	0.031	0.07		131	1330	0.042	0.016
1340	0.057	0.031	0.035	0.036	0.034	0.037	0.029	0.031	0.045	0.063	0.03	0.091	0.05	0.032	0.027	0.033	0.033	0.022	0.054	0.039	0.036	0.02	0.03	0.067		132	1340	0.041	0.017
1350	0.056	0.034	0.035	0.032	0.037	0.037	0.026	0.022	0.036	0.06	0.027	0.088	0.052	0.031	0.033	0.035	0.036	0.018	0.056	0.033	0.024	0.029	0.033	0.068		133	1350	0.04	0.017
1360	0.061	0.028	0.038	0.035	0.031	0.034	0.026	0.022	0.034	0.057	0.026	0.084	0.049	0.037	0.03	0.041	0.036	0.024	0.053	0.032	0.038	0.029	0.027	0.054		134	1360	0.039	0.015
1370	0.058	0.027	0.037	0.035	0.025	0.028	0.029	0.019	0.033	0.051	0.023	0.087	0.046	0.034	0.03	0.035	0.03	0.022	0.05	0.038	0.038	0.023	0.027	0.069		135	1370	0.038	0.017
1380	0.06	0.03	0.04	0.035	0.025	0.028	0.023	0.033	0.028	0.053	0.021	0.088	0.048	0.034	0.03	0.035	0.032	0.022	0.049	0.041	0.038	0.026	0.021	0.077		136	1380	0.039	0.018
1390	0.062	0.03	0.031	0.037	0.025	0.025	0.023	0.03	0.038	0.05	0.023	0.093	0.053	0.034	0.03	0.037	0.035	0.018	0.044	0.035	0.032	0.026	0.03	0.067		137	1390	0.038	0.017
1400	0.069	0.03	0.031	0.037	0.033	0.025	0.017	0.037	0.03	0.044	0.026	0.089	0.053	0.037	0.032	0.037	0.032	0.03	0.043	0.032	0.032	0.025	0.029	0.069		138	1400	0.039	0.017
1410	0.074	0.033	0.028	0.031	0.028	0.025	0.018	0.056	0.03	0.044	0.029	0.092	0.052	0.033	0.026	0.037	0.04	0.03	0.04	0.032	0.034	0.023	0.023	0.072		139	1410	0.039	0.019
Fig. 1a: Time vs 6 point moving average specific growth rate (μ) (h-1), Type D																															Fig. 1c: Maximum spefic growth rate (μmax) (h-1)
μ (h-1)	Type D	Type D	Type D	Type D	Type D	Type D	Type D	Type D	Type D	Type D	Type D	Type D	Type D	Type D	Type D	Type D	Type D	Type D	Type D	Type D	Type D	Type D	Type D	Type D		Type D (n=24)
Time (min)	No. 1	No. 2	No. 3	No. 4	No. 5	No. 6	No. 7	No. 8	No. 9	No. 10	No. 11	No. 12	No. 13	No. 14	No. 15	No. 16	No. 17	No. 18	No. 19	No. 20	No. 21	No. 22	No. 23	No. 24		INDEX	Time (min)	AVE	SD		INDEX	Time (min)	AVE	SD
30	0.001	0.012	0	0	0.012	0	0.001	0.001	0.001	0.001	0.001	0.001	0	0.012	0	0	0.012	0.012	0	0	0.012	0	0.012	0		1	30	0.004	0.006		79	810	0.211	0.161
40	0.001	0.001	0	0	0.001	0	0.001	0.001	-0.012	0.001	0.001	0.001	0	-0.001	0	0	0.001	0	0	0	0	0	0	0		2	40	-0.001	0.003
50	0.001	0.012	0	0	0.001	0	-0.012	0.001	-0.012	0.001	0.001	0.001	0	-0.001	0	0	0.001	0	0	0	0	0	0	0.012		3	50	0.001	0.006
60	0.001	0.012	0	0	0.012	0	0.001	0.001	0.001	0.001	0.001	0.001	0	-0.001	0	0	0.012	0	0	0	0	0	0	0.001		4	60	0.002	0.004
70	0.012	0.012	0	0	0	0	0.001	0.001	0.001	0.001	0.012	0.001	0	0.012	0	0	0.001	0	0	0	0	0	0	0.001		5	70	0.003	0.005
80	-0.012	-0.012	0	0	0	0	-0.012	-0.012	-0.012	-0.012	-0.012	-0.012	0	0	0	0	0.001	0	0	0	0	0	0	0.001		6	80	-0.004	0.006
90	0.012	0.001	0	0	0	0	0	0	0	0	0.012	0	0	0	0	0	0.001	0	0	0	0	0	0	0.001		7	90	0.002	0.004
100	0.001	0.012	0	0	0	0	0	0	0	0	0.001	0	0	0	0	0	0.012	0	0	0	0	0	0	0.001		8	100	0.002	0.004
110	0.012	0.001	0	0	0	0	0	0	0	0	0.012	0	0	0	0	0	0	0	0	0	0	0	0	-0.012		9	110	0.001	0.005
120	0.012	0.001	0	0	0	0	0.012	0	0	0	0.012	0	0	0	0	0	0	0	0	0	0	0	0	0		10	120	0.002	0.005
130	-0.012	0.001	0	0	0	0	0.012	0	0	0	-0.012	0	0	0	0	0	0	0	0	0	0	0	0	0		11	130	-0.001	0.005
140	0.012	0.012	0	0	0	0	0.012	0.012	0	0.012	0.012	0	0.012	0	0	0	0	0	0.012	0	0	0	0	0		12	140	0.004	0.006
150	0.001	0	0	0	0	0	0.012	0.001	0	0.001	-0.012	0	0.001	0	0	0	0	0	0.001	0	0	0	0	0		13	150	0.001	0.004
160	0.012	0	0	0	0	0	0.001	0.001	0	0.001	0.012	0	0.001	0	0	0	0	0	0.012	0	0	0	0	0		14	160	0.002	0.005
170	0.001	0	0	0	0	0	0.012	0.012	0	0.001	-0.012	0	0.001	0	0	0	0	0.012	0.001	0	0	0	0	0.012		15	170	0.002	0.006
180	0.001	0	0	0	0	0	0.001	0.012	0	0.012	0.001	0	0.012	0	0	0	0	0.012	0.012	0.012	0	0.012	0	0.012		16	180	0.005	0.006
190	0.012	0	0	0	0	0	0.001	0.012	0	0.012	0.012	0	0.012	0	0	0	0	0	0.012	0.001	0	0.001	0	0.012		17	190	0.004	0.006
200	0	0	0	0	0	0	0.001	0.001	0.012	-0.012	0.001	0	-0.012	0	0	0	0	0	0.001	0.001	0	0.012	0	0.012		18	200	0.001	0.006
210	0	0	0	0	0	0	0.001	0.012	0.012	0.012	0.012	0	0.012	0	0	0	0	0.012	0.012	0.001	0	0.001	0	0.012		19	210	0.005	0.006
220	0	0	0	0	0	0	0.012	0.012	0.001	0.001	-0.012	0	0.001	0	0	0	0	0	-0.012	0.001	0	0.001	0	0.001		20	220	0.001	0.006
230	0	0	0	0	0	0	0	0	0.012	0.012	0.012	0	0.012	0	0	0	0	0	0.012	0.001	0	0.012	0	0.001		21	230	0.004	0.006
240	0	0	0	0	0	0	0	0	0.012	0.001	0.001	0	0.001	0	0	0	0	0	0.001	0.001	0	0.001	0	0.001		22	240	0.001	0.003
250	0	0	0.012	0.012	0	0.012	0	0	0.012	0.001	0.001	0.012	0.001	0	0	0.012	0.012	0.012	0.001	0.012	0	0.012	0	0.001		23	250	0.006	0.006
260	0	0	0.012	0.012	0	0.012	0	0	0.001	0.012	0.001	0.001	0.012	0	0	0.001	0.001	0.012	0.001	0.012	0	0.001	0	0.001		24	260	0.004	0.006
270	0	0	0.012	0.012	0	0.012	0	0	0.001	0.001	0.001	0.012	0.001	0	0.012	0.012	0.012	0	0.001	0.012	0	0.012	0	0.001		25	270	0.005	0.006
280	0	0	0.012	0.012	0	0.012	0	0	0.012	0.012	0.012	0.012	0.012	0.012	0.001	0.012	0.012	0.012	0.012	0.012	0	0.012	0	0.012		26	280	0.009	0.006
290	0	0.012	0.012	0.012	0.012	0.012	0	0	0	0	0	0.012	0	0.001	0.012	0.012	0.012	0	0	0.012	0.012	0	0.012	0		27	290	0.007	0.007
300	0.012	0.012	0.012	0.012	0.012	0.012	0.012	0.012	0	0.012	0.012	0.012	0	0.012	0.012	0.012	0.012	0	0	0	0.012	0	0.012	0		28	300	0.009	0.006
310	0.001	0.012	0	0	0.012	0	0.001	0.012	0	0.001	0.001	0.001	0	0.012	0.012	0.001	0.001	0	0	0	0.012	0	0.012	0		29	310	0.004	0.006
320	0.012	0.012	0	0	0.012	0	0.012	0.012	0	0.001	0.012	0.012	0	0.012	0.012	0.012	0.012	0	0.012	0	0.012	0	0.012	0		30	320	0.008	0.006
330	0.012	0.012	0	0	0.012	0	0.012	0.012	0.012	0.012	0.012	0	0.012	0.012	0.001	0	0	0	0.012	0	0.012	0.012	0.012	0		31	330	0.008	0.006
340	0.012	0.012	0	0	0.012	0	0.012	0.012	0.012	0.012	0.012	0	0.001	0.001	0.012	0	0	0.011	0.001	0	0.012	0.012	0.012	0.012		32	340	0.008	0.006
350	0.012	0	0	0	0	0	0.012	0.012	0.001	0.012	0.012	0	0.012	0.012	0	0	0	0.011	0.012	0	0	0.012	0	0.012		33	350	0.006	0.007
360	0.001	0	0	0	0	0	0.001	0	0.012	0.001	0.001	0	0.012	0	0	0	0	0.011	0.012	0.012	0	0.012	0	0.012		34	360	0.004	0.006
370	0.012	0	0	0	0	0.012	0.012	0	0.012	0.012	0.012	0.012	0.012	0	0	0.012	0	0.011	0.012	0.012	0	0.012	0	0.012		35	370	0.007	0.007
380	0	0	0.012	0.012	0	0.012	0	0	0.012	0.012	0	0.012	0.012	0	0	0.012	0	0.011	0.001	0.012	0	0.012	0	0.012		36	380	0.006	0.007
390	0	0	0.012	0.012	0	0.012	0.012	0	0.001	0	0	0.012	0.001	0	0	0.012	0	0.011	0.001	0.012	0	0	0	0.012		37	390	0.005	0.006
400	0	0.012	0.012	0.012	0.012	0.012	0.012	0.012	0.001	0.012	0.012	0.012	0.012	0.012	0.012	0.012	0.012	0	0.012	0.012	0.012	0	0.012	0		38	400	0.01	0.005
410	0.012	0.012	0.012	0.012	0.012	0.012	0.012	0.012	0.023	0.012	0.012	0.012	0	0.012	0.012	0.012	0.012	0	0.012	0.012	0.012	0	0.012	0.012		39	410	0.011	0.005
420	0.012	0.012	0.023	0.023	0.012	0.023	0.023	0.012	0.012	0.012	0.012	0.023	0.012	0.012	0.012	0.023	0.012	0.011	0.012	0.012	0.012	0.012	0.012	0.012		40	420	0.015	0.005
430	0.012	0.012	0.023	0.023	0.023	0.012	0.023	0.012	0.012	0.012	0.012	0.012	0.001	0.012	0.012	0.012	0.012	0.011	0.012	0.012	0.012	0.012	0.012	0.012		41	430	0.014	0.005
440	0.012	0.023	0.012	0.012	0.023	0.012	0.023	0.023	0.022	0.023	0.023	0.012	0.012	0.023	0.023	0.012	0.023	0.011	0.012	0.012	0.023	0.012	0.023	0.012		42	440	0.018	0.006
450	0.012	0.023	0.023	0.022	0.023	0.023	0.022	0.023	0.022	0.023	0.023	0.012	0.012	0.023	0.023	0.012	0.023	0.022	0.023	0.023	0.023	0.023	0.023	0.023		43	450	0.021	0.005
460	0.023	0.023	0.023	0.022	0.023	0.023	0.022	0.023	0.033	0.022	0.022	0.023	0.023	0.012	0.023	0.023	0.023	0.022	0.023	0.023	0.023	0.023	0.023	0.034		44	460	0.024	0.004
470	0.023	0.023	0.034	0.033	0.034	0.034	0.033	0.034	0.022	0.022	0.033	0.034	0.023	0.023	0.023	0.034	0.023	0.033	0.023	0.034	0.023	0.034	0.023	0.023		45	470	0.029	0.006
480	0.023	0.034	0.023	0.033	0.034	0.034	0.033	0.034	0.033	0.033	0.033	0.022	0.023	0.023	0.034	0.022	0.034	0.022	0.023	0.022	0.034	0.022	0.034	0.034		46	480	0.029	0.006
490	0.023	0.034	0.034	0.033	0.033	0.034	0.033	0.044	0.044	0.044	0.044	0.033	0.034	0.034	0.034	0.033	0.034	0.032	0.034	0.033	0.034	0.033	0.034	0.034		47	490	0.035	0.005
500	0.034	0.033	0.034	0.044	0.033	0.044	0.044	0.044	0.043	0.044	0.044	0.033	0.034	0.023	0.033	0.033	0.033	0.043	0.044	0.044	0.034	0.044	0.034	0.044		48	500	0.039	0.007
510	0.044	0.044	0.033	0.043	0.044	0.044	0.043	0.055	0.053	0.054	0.054	0.044	0.034	0.034	0.044	0.044	0.044	0.032	0.033	0.033	0.044	0.044	0.044	0.044		49	510	0.043	0.007
520	0.033	0.044	0.044	0.053	0.044	0.044	0.053	0.054	0.043	0.053	0.053	0.044	0.033	0.044	0.033	0.044	0.044	0.042	0.044	0.044	0.033	0.044	0.033	0.044		50	520	0.044	0.007
530	0.044	0.054	0.044	0.053	0.043	0.054	0.053	0.053	0.063	0.064	0.053	0.043	0.044	0.044	0.054	0.043	0.054	0.042	0.044	0.043	0.055	0.043	0.044	0.054		51	530	0.05	0.007
540	0.044	0.053	0.054	0.052	0.053	0.053	0.052	0.064	0.062	0.063	0.063	0.053	0.044	0.055	0.043	0.053	0.053	0.052	0.054	0.053	0.054	0.053	0.044	0.064		52	540	0.054	0.007
550	0.054	0.064	0.053	0.072	0.053	0.064	0.062	0.063	0.062	0.062	0.062	0.053	0.054	0.054	0.053	0.053	0.064	0.051	0.053	0.053	0.064	0.053	0.064	0.074		53	550	0.059	0.007
560	0.053	0.063	0.064	0.072	0.073	0.063	0.072	0.072	0.061	0.072	0.062	0.063	0.053	0.064	0.063	0.063	0.063	0.051	0.063	0.062	0.064	0.062	0.064	0.083		54	560	0.065	0.008
570	0.063	0.072	0.073	0.081	0.082	0.072	0.081	0.072	0.07	0.071	0.071	0.072	0.064	0.064	0.062	0.072	0.072	0.07	0.073	0.072	0.063	0.062	0.063	0.092		55	570	0.072	0.008
580	0.073	0.072	0.082	0.08	0.081	0.082	0.08	0.081	0.089	0.08	0.07	0.072	0.063	0.063	0.072	0.072	0.072	0.069	0.082	0.072	0.083	0.081	0.083	0.091		56	580	0.077	0.008
590	0.072	0.081	0.081	0.088	0.09	0.081	0.098	0.089	0.088	0.088	0.088	0.081	0.072	0.072	0.071	0.081	0.081	0.078	0.081	0.081	0.072	0.081	0.082	0.109		57	590	0.083	0.009
600	0.081	0.089	0.09	0.097	0.099	0.089	0.106	0.098	0.096	0.097	0.088	0.089	0.081	0.081	0.09	0.089	0.08	0.087	0.09	0.089	0.081	0.089	0.091	0.107		58	600	0.091	0.008
610	0.09	0.098	0.099	0.104	0.107	0.107	0.114	0.115	0.104	0.105	0.105	0.098	0.081	0.081	0.099	0.098	0.098	0.095	0.099	0.098	0.089	0.098	0.089	0.133		59	610	0.101	0.012
620	0.099	0.106	0.116	0.112	0.105	0.115	0.112	0.113	0.12	0.112	0.113	0.106	0.089	0.089	0.097	0.106	0.106	0.103	0.106	0.096	0.098	0.105	0.098	0.139		60	620	0.107	0.011
630	0.097	0.104	0.114	0.11	0.112	0.122	0.118	0.129	0.118	0.119	0.119	0.104	0.098	0.098	0.105	0.104	0.104	0.11	0.114	0.113	0.115	0.113	0.115	0.162		61	630	0.114	0.014
640	0.114	0.12	0.12	0.126	0.128	0.138	0.134	0.127	0.125	0.126	0.127	0.12	0.106	0.115	0.122	0.112	0.12	0.117	0.12	0.12	0.122	0.111	0.113	0.192		62	640	0.124	0.017
650	0.112	0.127	0.128	0.132	0.126	0.135	0.131	0.133	0.122	0.132	0.123	0.118	0.113	0.122	0.128	0.118	0.127	0.123	0.136	0.127	0.129	0.127	0.129	0.21		63	650	0.13	0.019
660	0.119	0.125	0.134	0.137	0.132	0.141	0.136	0.139	0.136	0.137	0.131	0.125	0.111	0.119	0.126	0.125	0.134	0.129	0.142	0.133	0.135	0.133	0.135	0.251		64	660	0.137	0.026
670	0.126	0.131	0.14	0.134	0.137	0.137	0.15	0.143	0.142	0.143	0.135	0.122	0.127	0.135	0.132	0.131	0.131	0.135	0.14	0.139	0.141	0.139	0.141	0.264		65	670	0.142	0.027
680	0.132	0.136	0.136	0.147	0.143	0.143	0.155	0.148	0.146	0.147	0.141	0.136	0.133	0.141	0.137	0.136	0.144	0.141	0.144	0.144	0.147	0.135	0.155	0.297		66	680	0.149	0.033
690	0.137	0.142	0.142	0.152	0.139	0.147	0.158	0.152	0.151	0.16	0.145	0.142	0.139	0.147	0.151	0.142	0.15	0.145	0.157	0.148	0.151	0.148	0.151	0.317		67	690	0.155	0.036
700	0.126	0.146	0.138	0.156	0.144	0.151	0.162	0.171	0.162	0.17	0.157	0.138	0.144	0.143	0.147	0.147	0.153	0.157	0.153	0.153	0.147	0.161	0.163	0.34		68	700	0.16	0.04
710	0.139	0.142	0.151	0.159	0.149	0.156	0.172	0.175	0.173	0.173	0.161	0.151	0.141	0.147	0.151	0.151	0.157	0.161	0.164	0.157	0.16	0.164	0.167	0.359		69	710	0.166	0.043
720	0.145	0.147	0.155	0.156	0.152	0.159	0.175	0.184	0.175	0.183	0.179	0.162	0.153	0.152	0.163	0.147	0.162	0.171	0.168	0.161	0.163	0.168	0.177	0.362		70	720	0.172	0.043
730	0.149	0.151	0.158	0.166	0.156	0.169	0.176	0.185	0.184	0.198	0.18	0.173	0.157	0.156	0.166	0.158	0.172	0.187	0.186	0.171	0.173	0.184	0.187	0.39		71	730	0.181	0.047
740	0.152	0.155	0.168	0.168	0.159	0.172	0.192	0.194	0.192	0.205	0.196	0.175	0.161	0.166	0.176	0.161	0.174	0.196	0.193	0.18	0.183	0.193	0.188	0.402		72	740	0.188	0.049
750	0.156	0.158	0.171	0.17	0.169	0.168	0.193	0.201	0.2	0.206	0.196	0.184	0.171	0.169	0.178	0.165	0.176	0.196	0.2	0.182	0.184	0.2	0.197	0.398		73	750	0.192	0.047
760	0.167	0.16	0.18	0.172	0.17	0.175	0.199	0.195	0.199	0.205	0.203	0.199	0.18	0.179	0.187	0.174	0.184	0.203	0.215	0.19	0.193	0.207	0.204	0.408		74	760	0.198	0.048
770	0.169	0.169	0.182	0.173	0.179	0.184	0.199	0.201	0.206	0.211	0.209	0.206	0.189	0.18	0.188	0.175	0.185	0.209	0.214	0.197	0.2	0.208	0.204	0.404		75	770	0.202	0.046
780	0.178	0.178	0.189	0.182	0.18	0.185	0.205	0.201	0.21	0.216	0.214	0.211	0.196	0.189	0.195	0.184	0.199	0.214	0.219	0.204	0.206	0.219	0.204	0.411		76	780	0.208	0.046
790	0.179	0.173	0.19	0.176	0.182	0.185	0.204	0.205	0.209	0.208	0.213	0.222	0.203	0.196	0.201	0.178	0.193	0.201	0.218	0.203	0.206	0.211	0.203	0.395		77	790	0.207	0.043
800	0.186	0.181	0.184	0.176	0.188	0.192	0.197	0.205	0.202	0.206	0.211	0.232	0.209	0.19	0.201	0.185	0.198	0.206	0.216	0.208	0.21	0.211	0.208	0.384		78	800	0.208	0.04
810	0.187	0.182	0.196	0.183	0.194	0.198	0.202	0.203	0.207	0.206	0.215	0.235	0.209	0.196	0.205	0.192	0.204	0.21	0.214	0.217	0.209	0.203	0.207	0.38		79	810	0.211	0.038
820	0.194	0.182	0.195	0.183	0.193	0.191	0.2	0.207	0.2	0.199	0.213	0.227	0.208	0.196	0.205	0.191	0.202	0.203	0.207	0.216	0.214	0.202	0.205	0.349		80	820	0.208	0.032
830	0.199	0.182	0.195	0.183	0.198	0.196	0.199	0.205	0.199	0.198	0.206	0.23	0.217	0.201	0.209	0.196	0.207	0.197	0.205	0.219	0.207	0.201	0.204	0.331		81	830	0.208	0.029
840	0.198	0.182	0.189	0.188	0.197	0.2	0.197	0.199	0.187	0.182	0.199	0.217	0.215	0.2	0.197	0.201	0.2	0.19	0.203	0.212	0.205	0.194	0.203	0.293		82	840	0.202	0.022
850	0.203	0.183	0.184	0.187	0.197	0.194	0.192	0.188	0.182	0.181	0.193	0.209	0.227	0.194	0.196	0.2	0.204	0.194	0.202	0.21	0.203	0.184	0.201	0.261		83	850	0.199	0.018
860	0.196	0.172	0.184	0.177	0.191	0.193	0.19	0.187	0.181	0.171	0.187	0.192	0.234	0.193	0.19	0.194	0.193	0.179	0.191	0.199	0.192	0.178	0.203	0.222		84	860	0.192	0.015
870	0.196	0.168	0.173	0.168	0.18	0.183	0.176	0.173	0.167	0.162	0.177	0.182	0.236	0.183	0.175	0.188	0.187	0.165	0.18	0.179	0.186	0.173	0.218	0.187		85	870	0.182	0.017
880	0.19	0.163	0.168	0.159	0.175	0.173	0.163	0.159	0.163	0.15	0.163	0.181	0.246	0.177	0.166	0.183	0.173	0.153	0.167	0.169	0.172	0.16	0.228	0.166		86	880	0.174	0.022
890	0.175	0.154	0.163	0.155	0.161	0.16	0.15	0.143	0.15	0.133	0.151	0.179	0.233	0.163	0.152	0.168	0.163	0.145	0.154	0.151	0.163	0.155	0.229	0.144		87	890	0.163	0.024
900	0.17	0.15	0.155	0.142	0.153	0.146	0.138	0.139	0.142	0.131	0.139	0.201	0.237	0.154	0.148	0.159	0.155	0.132	0.137	0.143	0.146	0.147	0.23	0.134		88	900	0.156	0.029
910	0.16	0.15	0.147	0.138	0.145	0.135	0.135	0.132	0.135	0.119	0.128	0.225	0.242	0.146	0.132	0.155	0.142	0.117	0.13	0.131	0.137	0.151	0.231	0.122		89	910	0.15	0.035
920	0.148	0.147	0.143	0.139	0.137	0.127	0.12	0.121	0.12	0.109	0.113	0.233	0.237	0.142	0.124	0.151	0.135	0.114	0.126	0.124	0.134	0.148	0.223	0.124		90	920	0.144	0.036
930	0.148	0.144	0.136	0.14	0.13	0.12	0.117	0.118	0.118	0.107	0.103	0.235	0.25	0.139	0.126	0.151	0.131	0.12	0.127	0.125	0.131	0.152	0.207	0.111		91	930	0.142	0.038
940	0.144	0.144	0.132	0.137	0.126	0.118	0.119	0.116	0.108	0.109	0.094	0.225	0.248	0.135	0.123	0.151	0.125	0.122	0.129	0.123	0.132	0.152	0.189	0.101		92	940	0.138	0.037
950	0.149	0.145	0.125	0.134	0.124	0.119	0.12	0.121	0.106	0.107	0.092	0.208	0.257	0.132	0.124	0.152	0.126	0.123	0.134	0.124	0.129	0.145	0.187	0.095		93	950	0.137	0.037
960	0.142	0.145	0.127	0.135	0.129	0.117	0.114	0.115	0.104	0.105	0.087	0.168	0.254	0.133	0.118	0.148	0.12	0.117	0.124	0.115	0.127	0.135	0.178	0.087		94	960	0.131	0.034
970	0.135	0.146	0.132	0.132	0.13	0.126	0.109	0.113	0.099	0.1	0.089	0.119	0.24	0.131	0.12	0.145	0.121	0.122	0.115	0.113	0.114	0.128	0.169	0.084		95	970	0.127	0.031
980	0.143	0.143	0.122	0.129	0.131	0.12	0.11	0.115	0.101	0.105	0.084	0.096	0.252	0.128	0.118	0.145	0.122	0.12	0.119	0.114	0.108	0.125	0.159	0.076		96	980	0.125	0.034
990	0.136	0.14	0.12	0.123	0.132	0.121	0.112	0.109	0.099	0.103	0.087	0.097	0.241	0.129	0.115	0.141	0.126	0.114	0.116	0.105	0.109	0.119	0.148	0.087		97	990	0.123	0.031
1000	0.133	0.126	0.12	0.121	0.126	0.123	0.109	0.111	0.101	0.098	0.096	0.104	0.235	0.123	0.12	0.144	0.138	0.112	0.124	0.106	0.103	0.113	0.142	0.088		98	1000	0.122	0.029
1010	0.126	0.127	0.118	0.122	0.127	0.12	0.104	0.108	0.096	0.1	0.091	0.102	0.235	0.117	0.107	0.141	0.134	0.113	0.118	0.097	0.105	0.117	0.135	0.089		99	1010	0.119	0.029
1020	0.131	0.117	0.109	0.116	0.117	0.115	0.106	0.11	0.097	0.105	0.096	0.11	0.239	0.111	0.122	0.145	0.139	0.124	0.133	0.109	0.116	0.128	0.129	0.088		100	1020	0.122	0.029
1030	0.138	0.104	0.104	0.11	0.115	0.106	0.104	0.108	0.099	0.1	0.095	0.129	0.234	0.113	0.127	0.142	0.145	0.127	0.149	0.114	0.131	0.132	0.126	0.092		101	1030	0.123	0.029
1040	0.129	0.109	0.106	0.108	0.113	0.107	0.102	0.1	0.098	0.098	0.1	0.133	0.219	0.107	0.125	0.133	0.14	0.131	0.142	0.112	0.135	0.129	0.127	0.087		102	1040	0.121	0.027
1050	0.126	0.104	0.101	0.113	0.108	0.108	0.101	0.105	0.096	0.097	0.099	0.121	0.216	0.098	0.122	0.136	0.13	0.129	0.142	0.116	0.129	0.127	0.122	0.091		103	1050	0.119	0.026
1060	0.121	0.109	0.092	0.108	0.103	0.1	0.09	0.097	0.092	0.099	0.091	0.116	0.214	0.097	0.116	0.118	0.121	0.133	0.142	0.117	0.133	0.128	0.122	0.09		104	1060	0.115	0.027
1070	0.115	0.097	0.088	0.097	0.104	0.095	0.091	0.101	0.093	0.097	0.096	0.119	0.205	0.105	0.121	0.113	0.119	0.13	0.139	0.124	0.133	0.125	0.119	0.086		105	1070	0.113	0.025
1080	0.107	0.093	0.092	0.095	0.102	0.094	0.09	0.088	0.08	0.086	0.088	0.114	0.191	0.103	0.112	0.104	0.114	0.119	0.134	0.122	0.124	0.117	0.117	0.086		106	1080	0.108	0.024
1090	0.093	0.095	0.085	0.088	0.095	0.096	0.083	0.083	0.079	0.085	0.081	0.102	0.184	0.098	0.11	0.094	0.091	0.105	0.117	0.114	0.116	0.103	0.117	0.076		107	1090	0.1	0.022
1100	0.091	0.087	0.084	0.084	0.087	0.088	0.079	0.082	0.075	0.075	0.077	0.105	0.172	0.091	0.108	0.093	0.096	0.106	0.117	0.117	0.113	0.099	0.112	0.08		108	1100	0.097	0.021
1110	0.081	0.083	0.086	0.074	0.08	0.081	0.072	0.078	0.065	0.074	0.078	0.101	0.167	0.096	0.106	0.077	0.089	0.106	0.112	0.121	0.114	0.099	0.12	0.072		109	1110	0.093	0.023
1120	0.083	0.078	0.084	0.075	0.085	0.083	0.077	0.08	0.073	0.07	0.08	0.099	0.157	0.094	0.113	0.081	0.087	0.099	0.104	0.121	0.112	0.103	0.124	0.078		110	1120	0.094	0.021
1130	0.079	0.08	0.083	0.072	0.075	0.079	0.073	0.065	0.066	0.067	0.074	0.092	0.153	0.086	0.119	0.075	0.08	0.1	0.103	0.119	0.112	0.096	0.122	0.075		111	1130	0.09	0.023
1140	0.08	0.079	0.076	0.071	0.074	0.078	0.069	0.073	0.071	0.063	0.07	0.096	0.145	0.088	0.119	0.069	0.076	0.101	0.096	0.116	0.113	0.1	0.131	0.076		112	1140	0.089	0.023
1150	0.079	0.075	0.078	0.073	0.07	0.071	0.066	0.072	0.068	0.068	0.078	0.097	0.144	0.087	0.114	0.071	0.084	0.11	0.1	0.117	0.114	0.099	0.13	0.074		113	1150	0.09	0.023
1160	0.078	0.077	0.08	0.069	0.07	0.07	0.068	0.071	0.067	0.067	0.085	0.102	0.141	0.091	0.12	0.07	0.085	0.105	0.095	0.112	0.112	0.095	0.13	0.071		114	1160	0.089	0.022
1170	0.083	0.074	0.076	0.069	0.072	0.069	0.07	0.067	0.072	0.064	0.075	0.094	0.129	0.087	0.121	0.071	0.084	0.103	0.089	0.105	0.107	0.086	0.118	0.066		115	1170	0.086	0.02
1180	0.076	0.073	0.073	0.062	0.065	0.066	0.059	0.064	0.063	0.066	0.074	0.086	0.123	0.086	0.111	0.063	0.075	0.102	0.078	0.096	0.098	0.077	0.115	0.057		116	1180	0.08	0.019
1190	0.078	0.066	0.074	0.062	0.057	0.063	0.056	0.061	0.062	0.065	0.079	0.082	0.116	0.082	0.106	0.067	0.069	0.093	0.075	0.092	0.092	0.074	0.113	0.055		117	1190	0.077	0.018
1200	0.074	0.066	0.068	0.059	0.056	0.057	0.05	0.06	0.059	0.065	0.078	0.083	0.113	0.084	0.109	0.072	0.071	0.094	0.079	0.09	0.088	0.065	0.11	0.056		118	1200	0.076	0.019
1210	0.074	0.065	0.065	0.053	0.053	0.054	0.057	0.052	0.056	0.059	0.072	0.086	0.099	0.093	0.11	0.071	0.068	0.092	0.075	0.094	0.086	0.069	0.108	0.06		119	1210	0.074	0.019
1220	0.073	0.064	0.059	0.052	0.05	0.053	0.049	0.054	0.05	0.063	0.063	0.08	0.098	0.091	0.11	0.07	0.069	0.095	0.087	0.097	0.085	0.073	0.11	0.062		120	1220	0.074	0.02
1230	0.072	0.071	0.063	0.052	0.052	0.047	0.046	0.051	0.05	0.063	0.065	0.096	0.097	0.093	0.108	0.069	0.068	0.098	0.09	0.1	0.086	0.075	0.122	0.065		121	1230	0.075	0.022
1240	0.073	0.065	0.053	0.051	0.042	0.047	0.046	0.043	0.049	0.059	0.062	0.101	0.094	0.096	0.111	0.073	0.075	0.101	0.092	0.101	0.092	0.074	0.117	0.061		122	1240	0.075	0.024
1250	0.075	0.062	0.047	0.056	0.049	0.042	0.045	0.048	0.041	0.046	0.049	0.108	0.09	0.098	0.103	0.07	0.074	0.109	0.093	0.097	0.088	0.075	0.116	0.063		123	1250	0.073	0.025
1260	0.074	0.054	0.054	0.051	0.038	0.049	0.048	0.042	0.041	0.051	0.051	0.102	0.084	0.096	0.092	0.065	0.073	0.105	0.094	0.096	0.089	0.07	0.101	0.059		124	1260	0.07	0.023
1270	0.078	0.056	0.049	0.055	0.051	0.043	0.04	0.045	0.043	0.055	0.05	0.101	0.091	0.087	0.093	0.073	0.075	0.103	0.089	0.09	0.082	0.065	0.098	0.059		125	1270	0.07	0.021
1280	0.084	0.048	0.048	0.047	0.048	0.041	0.042	0.039	0.045	0.05	0.045	0.097	0.086	0.091	0.087	0.074	0.071	0.099	0.076	0.088	0.078	0.062	0.094	0.056		126	1280	0.067	0.021
1290	0.092	0.038	0.038	0.047	0.035	0.04	0.037	0.034	0.038	0.042	0.037	0.104	0.082	0.103	0.098	0.076	0.075	0.103	0.079	0.083	0.088	0.063	0.092	0.058		127	1290	0.066	0.027
1300	0.1	0.035	0.043	0.047	0.045	0.042	0.039	0.041	0.037	0.037	0.039	0.103	0.083	0.108	0.098	0.084	0.08	0.111	0.088	0.09	0.086	0.065	0.089	0.06		128	1300	0.069	0.027
1310	0.107	0.042	0.04	0.037	0.04	0.037	0.041	0.039	0.047	0.047	0.044	0.108	0.08	0.115	0.109	0.089	0.084	0.113	0.095	0.099	0.093	0.066	0.091	0.057		129	1310	0.072	0.03
1320	0.112	0.04	0.03	0.036	0.042	0.03	0.036	0.029	0.039	0.041	0.044	0.117	0.077	0.123	0.111	0.091	0.083	0.112	0.094	0.095	0.098	0.072	0.092	0.062		130	1320	0.072	0.033
1330	0.107	0.037	0.027	0.024	0.025	0.035	0.034	0.034	0.037	0.034	0.034	0.121	0.072	0.126	0.104	0.087	0.08	0.114	0.1	0.092	0.097	0.075	0.087	0.056		131	1330	0.069	0.035
1340	0.105	0.032	0.025	0.034	0.022	0.03	0.031	0.029	0.032	0.031	0.029	0.122	0.069	0.126	0.099	0.082	0.075	0.11	0.099	0.089	0.1	0.078	0.085	0.061		132	1340	0.067	0.036
1350	0.099	0.036	0.027	0.022	0.027	0.02	0.022	0.033	0.032	0.029	0.029	0.114	0.067	0.127	0.095	0.087	0.08	0.104	0.097	0.09	0.092	0.079	0.077	0.061		133	1350	0.065	0.035
1360	0.101	0.034	0.025	0.015	0.024	0.017	0.029	0.024	0.031	0.026	0.024	0.116	0.065	0.128	0.089	0.081	0.074	0.097	0.094	0.086	0.087	0.08	0.073	0.072		134	1360	0.063	0.035
1370	0.097	0.024	0.022	0.022	0.017	0.022	0.017	0.021	0.024	0.029	0.024	0.11	0.067	0.133	0.091	0.08	0.077	0.09	0.094	0.081	0.089	0.081	0.069	0.083		135	1370	0.061	0.036
1380	0.097	0.031	0.024	0.026	0.026	0.024	0.019	0.028	0.026	0.024	0.017	0.107	0.067	0.128	0.092	0.083	0.081	0.094	0.094	0.085	0.077	0.076	0.069	0.086		136	1380	0.062	0.035
1390	0.106	0.017	0.027	0.028	0.019	0.019	0.017	0.019	0.024	0.021	0.021	0.108	0.063	0.126	0.091	0.08	0.088	0.087	0.093	0.088	0.088	0.083	0.07	0.102		137	1390	0.062	0.038
1400	0.112	0.017	0.022	0.021	0.026	0.019	0.014	0.017	0.035	0.024	0.028	0.105	0.061	0.139	0.1	0.093	0.09	0.091	0.098	0.088	0.085	0.084	0.068	0.101		138	1400	0.065	0.039
1410	0.119	0.015	0.015	0.021	0.012	0.022	0.024	0.014	0.031	0.033	0.024	0.1	0.058	0.132	0.095	0.089	0.091	0.086	0.095	0.089	0.084	0.081	0.069	0.107		139	1410	0.063	0.039

## Sheet: Table S12
Table S12. Data for Fig. 1d, e, f
The medium supernatant after 96plate culture was collected, and the concentrations of glucose, acetic acid, and phosphoric acid in the supernatant were quantified (n=8).
The p value of Welch's t-test between culture conditions for each component are shown on the right side of the table.
Fig. 1e. [Glucose] (mM) (n=8)													Fig. 1d. P value of Welch's t test
[Acetate] (mM)	No. 1	No. 2	No. 3	No. 4	No. 5	No. 6	No. 7	No. 8	AVE	SD	RSD			A	B	C	D
A	20.666	20.892	21.314	20.877	20.968	20.968	21.028	21.118	20.979	0.189	0.091		A	-	0.14315	1.44123e-05	3.31678e-05
B	19.929	19.582	20.365	21.284	20.26	21.796	21.043	19.913	20.521	0.773	0.377		B	-	-	6.24244e-06	3.65549e-05
C	12.444	14.989	13.845	14.327	17.173	14.522	16.45	12.068	14.477	1.765	1.219		C	-	-	-	0.000771322
D	16.841	17.113	17.534	17.775	19.176	17.218	16.977	19.492	17.766	1.016	0.572		D	-	-	-	-
Fig. 1e. [Acetate] (mM) (n=8)													Fig. 1e. P value of Welch's t test
[Acetate] (mM)	No. 1	No. 2	No. 3	No. 4	No. 5	No. 6	No. 7	No. 8	AVE	SD	RSD			A	B	C	D
A	20.224	17.296	20.16	17.156	20.105	17.242	20.182	17.321	18.711	1.559	0.834		A	-	0.000105913	8.11258e-09	8.74221e-07
B	14.677	14.3	14.634	15.117	14.586	14.483	14.285	14.294	14.547	0.281	0.193		B	-	-	0.746076	3.94238e-06
C	7.883	7.637	7.899	7.868	9.985	7.999	8.076	7.878	8.153	0.751	0.921		C	-	-	-	3.79875e-08
D	11.272	12.441	11.301	12.633	11.754	12.59	11.375	12.93	12.037	0.683	0.568		D	-	-	-	-
Fig. 1f. [Phosphate] (mM) (n=3)													Fig. 1f. P value of Welch's t test
[Phosphate] (mM)	No. 1	No. 2	No. 3	AVE	SD	CV (%)								A	B	C	D
Type A	68.258	66.936	66.638	67.278	0.863	0.129							A	-	0.746076	0.980448	0.958533
Type B	68.34	67.09	65.34	66.924	1.507	0.226							B	-	-	0.98481	0.962793
Type C	67.456	67.082	64.342	66.294	1.701	0.257							C	-	-	-	0.977932
Type D	67.202	65.256	64.038	65.499	1.596	0.244							D	-	-	-	-

## Sheet: Table S13
Table S13. Data for Fig. 2a, b, c, d
E. coli BW25113 was cultured in each M9 medium (type A, A (1G), A (GR), B, C, C (ACS), D, D (1G) and D (GR)), (n=24). Cell density (OD600) was monitored each 10 minutes for 24 h.
Fig. 2a: Time vs 6 point moving average specific growth rate (μ) (h-1), Type A
	Type A	Type A	Type A	Type A	Type A	Type A	Type A	Type A	Type A	Type A	Type A	Type A	Type A	Type A	Type A	Type A	Type A	Type A	Type A	Type A	Type A	Type A	Type A	Type A		Type A (n=24)
Time (min)	No. 1	No. 2	No. 3	No. 4	No. 5	No. 6	No. 7	No. 8	No. 9	No. 10	No. 11	No. 12	No. 13	No. 14	No. 15	No. 16	No. 17	No. 18	No. 19	No. 20	No. 21	No. 22	No. 23	No. 24		Time (min)	AVE	SD
0	0.085	0.087	0.086	0.085	0.086	0.086	0.086	0.086	0.087	0.086	0.086	0.086	0.086	0.088	0.088	0.087	0.086	0.086	0.086	0.086	0.086	0.087	0.085	0.086		0	0.087	0.001
10	0.085	0.087	0.087	0.085	0.087	0.086	0.086	0.087	0.088	0.087	0.086	0.086	0.086	0.088	0.087	0.087	0.087	0.086	0.086	0.086	0.086	0.087	0.085	0.086		10	0.087	0.001
20	0.085	0.087	0.087	0.086	0.087	0.086	0.086	0.087	0.088	0.086	0.086	0.086	0.086	0.089	0.088	0.087	0.087	0.087	0.087	0.086	0.087	0.087	0.085	0.086		20	0.087	0.001
30	0.085	0.087	0.087	0.086	0.087	0.086	0.086	0.086	0.088	0.086	0.086	0.086	0.086	0.089	0.088	0.087	0.086	0.086	0.086	0.086	0.086	0.087	0.085	0.086		30	0.087	0.001
40	0.085	0.087	0.087	0.086	0.087	0.086	0.086	0.087	0.088	0.086	0.086	0.086	0.086	0.089	0.088	0.087	0.087	0.087	0.086	0.086	0.086	0.087	0.085	0.086		40	0.087	0.001
50	0.085	0.087	0.087	0.086	0.087	0.086	0.087	0.087	0.088	0.087	0.087	0.086	0.086	0.089	0.088	0.087	0.087	0.087	0.087	0.087	0.087	0.088	0.086	0.086		50	0.087	0.001
60	0.085	0.087	0.087	0.086	0.087	0.086	0.086	0.087	0.088	0.086	0.087	0.086	0.086	0.089	0.088	0.087	0.087	0.087	0.086	0.086	0.086	0.087	0.085	0.086		60	0.087	0.001
70	0.085	0.087	0.087	0.086	0.087	0.086	0.086	0.087	0.088	0.086	0.086	0.086	0.086	0.089	0.088	0.087	0.087	0.086	0.086	0.086	0.086	0.087	0.085	0.086		70	0.087	0.001
80	0.085	0.087	0.087	0.086	0.087	0.086	0.086	0.087	0.088	0.086	0.086	0.086	0.086	0.089	0.088	0.087	0.087	0.086	0.087	0.087	0.086	0.088	0.085	0.086		80	0.087	0.001
90	0.085	0.087	0.087	0.086	0.087	0.086	0.086	0.087	0.088	0.087	0.087	0.086	0.086	0.089	0.088	0.087	0.087	0.086	0.086	0.087	0.086	0.087	0.085	0.086		90	0.087	0.001
100	0.085	0.087	0.087	0.086	0.087	0.086	0.087	0.087	0.088	0.087	0.087	0.086	0.086	0.089	0.088	0.087	0.087	0.087	0.087	0.087	0.087	0.088	0.085	0.086		100	0.087	0.001
110	0.085	0.087	0.087	0.086	0.087	0.086	0.086	0.087	0.088	0.086	0.086	0.086	0.086	0.089	0.088	0.087	0.087	0.086	0.086	0.086	0.086	0.087	0.085	0.086		110	0.087	0.001
120	0.085	0.087	0.087	0.086	0.087	0.086	0.086	0.087	0.088	0.086	0.086	0.086	0.086	0.089	0.088	0.087	0.087	0.087	0.087	0.087	0.087	0.087	0.085	0.086		120	0.087	0.001
130	0.085	0.087	0.087	0.086	0.087	0.086	0.086	0.087	0.088	0.086	0.087	0.086	0.086	0.089	0.088	0.087	0.087	0.086	0.087	0.086	0.086	0.088	0.085	0.086		130	0.087	0.001
140	0.085	0.087	0.087	0.086	0.087	0.086	0.086	0.087	0.088	0.086	0.087	0.086	0.086	0.089	0.088	0.087	0.087	0.086	0.086	0.087	0.086	0.087	0.086	0.086		140	0.087	0.001
150	0.086	0.087	0.087	0.086	0.087	0.086	0.086	0.087	0.088	0.087	0.087	0.086	0.086	0.089	0.088	0.087	0.087	0.087	0.087	0.087	0.087	0.088	0.085	0.086		150	0.087	0.001
160	0.085	0.087	0.087	0.086	0.087	0.086	0.086	0.087	0.088	0.087	0.086	0.086	0.086	0.089	0.088	0.087	0.087	0.087	0.087	0.087	0.086	0.088	0.085	0.086		160	0.087	0.001
170	0.086	0.087	0.087	0.086	0.087	0.086	0.087	0.087	0.088	0.087	0.087	0.086	0.086	0.089	0.088	0.087	0.087	0.087	0.087	0.087	0.087	0.088	0.086	0.086		170	0.087	0.001
180	0.085	0.087	0.087	0.086	0.087	0.086	0.087	0.087	0.088	0.086	0.087	0.086	0.086	0.089	0.088	0.087	0.087	0.086	0.087	0.087	0.087	0.088	0.086	0.086		180	0.087	0.001
190	0.085	0.087	0.087	0.086	0.087	0.086	0.086	0.087	0.088	0.087	0.087	0.086	0.086	0.089	0.088	0.087	0.087	0.087	0.087	0.087	0.087	0.088	0.086	0.086		190	0.087	0.001
200	0.085	0.087	0.087	0.086	0.087	0.086	0.086	0.087	0.088	0.087	0.087	0.086	0.086	0.089	0.088	0.087	0.087	0.087	0.087	0.087	0.087	0.088	0.086	0.086		200	0.087	0.001
210	0.086	0.087	0.087	0.086	0.087	0.086	0.087	0.087	0.088	0.087	0.087	0.086	0.087	0.089	0.088	0.087	0.087	0.087	0.087	0.087	0.087	0.088	0.086	0.086		210	0.087	0.001
220	0.086	0.087	0.087	0.086	0.087	0.086	0.087	0.087	0.088	0.087	0.087	0.086	0.086	0.089	0.088	0.089	0.087	0.087	0.087	0.087	0.087	0.088	0.086	0.086		220	0.087	0.001
230	0.086	0.087	0.087	0.086	0.087	0.086	0.087	0.087	0.088	0.087	0.087	0.086	0.086	0.089	0.088	0.087	0.087	0.087	0.087	0.087	0.087	0.088	0.086	0.086		230	0.087	0.001
240	0.086	0.087	0.087	0.086	0.087	0.086	0.087	0.087	0.088	0.087	0.087	0.086	0.087	0.089	0.088	0.087	0.087	0.087	0.087	0.087	0.087	0.088	0.086	0.086		240	0.087	0.001
250	0.086	0.087	0.087	0.086	0.087	0.086	0.086	0.087	0.088	0.087	0.087	0.086	0.086	0.089	0.088	0.087	0.087	0.087	0.087	0.087	0.087	0.088	0.086	0.086		250	0.087	0.001
260	0.086	0.087	0.087	0.086	0.087	0.086	0.087	0.087	0.088	0.087	0.087	0.086	0.086	0.089	0.088	0.087	0.087	0.087	0.087	0.087	0.087	0.088	0.086	0.086		260	0.087	0.001
270	0.086	0.087	0.088	0.086	0.087	0.086	0.087	0.087	0.088	0.087	0.087	0.086	0.086	0.089	0.088	0.087	0.087	0.087	0.087	0.087	0.087	0.088	0.086	0.086		270	0.087	0.001
280	0.086	0.088	0.088	0.086	0.087	0.086	0.087	0.088	0.088	0.087	0.087	0.087	0.087	0.09	0.089	0.088	0.087	0.087	0.087	0.087	0.087	0.088	0.086	0.086		280	0.088	0.001
290	0.086	0.088	0.088	0.086	0.087	0.086	0.087	0.087	0.089	0.087	0.087	0.087	0.087	0.089	0.089	0.088	0.087	0.087	0.087	0.087	0.087	0.088	0.086	0.086		290	0.088	0.001
300	0.086	0.088	0.088	0.086	0.087	0.086	0.087	0.087	0.088	0.087	0.087	0.087	0.087	0.09	0.088	0.089	0.087	0.087	0.087	0.087	0.087	0.088	0.086	0.086		300	0.088	0.001
310	0.086	0.088	0.088	0.086	0.087	0.087	0.087	0.087	0.089	0.087	0.087	0.087	0.087	0.09	0.089	0.088	0.088	0.087	0.087	0.087	0.087	0.088	0.086	0.086		310	0.088	0.002
320	0.086	0.088	0.088	0.086	0.088	0.087	0.087	0.088	0.089	0.087	0.087	0.087	0.087	0.09	0.089	0.088	0.088	0.087	0.087	0.088	0.087	0.089	0.086	0.087		320	0.088	0.002
330	0.086	0.088	0.088	0.087	0.088	0.087	0.087	0.088	0.089	0.087	0.088	0.087	0.087	0.09	0.089	0.088	0.088	0.088	0.087	0.088	0.088	0.089	0.086	0.087		330	0.088	0.001
340	0.086	0.088	0.088	0.086	0.088	0.087	0.087	0.088	0.089	0.087	0.088	0.087	0.087	0.09	0.089	0.088	0.088	0.087	0.088	0.088	0.087	0.089	0.086	0.087		340	0.088	0.002
350	0.086	0.088	0.088	0.087	0.088	0.087	0.088	0.088	0.089	0.088	0.088	0.087	0.087	0.09	0.089	0.088	0.088	0.088	0.088	0.088	0.088	0.089	0.087	0.087		350	0.088	0.001
360	0.087	0.088	0.088	0.087	0.088	0.087	0.088	0.088	0.089	0.088	0.088	0.087	0.087	0.09	0.089	0.088	0.088	0.088	0.088	0.088	0.088	0.089	0.087	0.087		360	0.088	0.001
370	0.086	0.088	0.088	0.087	0.088	0.087	0.088	0.088	0.089	0.088	0.088	0.087	0.087	0.09	0.089	0.088	0.088	0.088	0.088	0.088	0.088	0.089	0.087	0.087		370	0.088	0.001
380	0.087	0.089	0.088	0.087	0.088	0.087	0.088	0.088	0.089	0.088	0.088	0.087	0.088	0.09	0.089	0.088	0.088	0.088	0.088	0.088	0.088	0.089	0.087	0.087		380	0.088	0.001
390	0.087	0.088	0.088	0.087	0.088	0.087	0.088	0.088	0.089	0.088	0.088	0.087	0.088	0.09	0.09	0.089	0.088	0.088	0.088	0.088	0.088	0.089	0.087	0.087		390	0.089	0.001
400	0.087	0.088	0.088	0.087	0.088	0.087	0.088	0.088	0.089	0.088	0.088	0.088	0.088	0.09	0.09	0.089	0.088	0.088	0.088	0.088	0.088	0.09	0.087	0.087		400	0.089	0.001
410	0.087	0.089	0.089	0.087	0.089	0.088	0.088	0.088	0.09	0.088	0.088	0.088	0.088	0.091	0.09	0.089	0.089	0.088	0.088	0.089	0.089	0.09	0.087	0.088		410	0.089	0.002
420	0.087	0.089	0.089	0.087	0.089	0.088	0.088	0.089	0.09	0.088	0.088	0.088	0.088	0.091	0.09	0.089	0.089	0.088	0.089	0.089	0.089	0.09	0.088	0.088		420	0.089	0.001
430	0.088	0.089	0.089	0.088	0.089	0.088	0.089	0.089	0.09	0.089	0.089	0.088	0.088	0.091	0.091	0.089	0.089	0.089	0.089	0.089	0.089	0.091	0.088	0.088		430	0.089	0.001
440	0.088	0.09	0.09	0.088	0.089	0.088	0.089	0.089	0.09	0.089	0.089	0.089	0.088	0.091	0.091	0.09	0.09	0.089	0.089	0.089	0.089	0.091	0.088	0.088		440	0.09	0.001
450	0.088	0.09	0.09	0.089	0.09	0.089	0.089	0.09	0.091	0.089	0.09	0.089	0.089	0.092	0.091	0.09	0.09	0.09	0.09	0.09	0.09	0.092	0.089	0.089		450	0.09	0.001
460	0.088	0.09	0.09	0.089	0.09	0.089	0.089	0.09	0.091	0.089	0.089	0.089	0.089	0.092	0.091	0.09	0.09	0.09	0.09	0.09	0.09	0.092	0.089	0.089		460	0.09	0.001
470	0.089	0.09	0.09	0.089	0.09	0.089	0.09	0.09	0.091	0.09	0.09	0.089	0.089	0.092	0.092	0.091	0.091	0.091	0.09	0.09	0.091	0.092	0.09	0.089		470	0.091	0.001
480	0.089	0.091	0.091	0.089	0.091	0.09	0.09	0.091	0.092	0.09	0.091	0.09	0.09	0.093	0.093	0.091	0.091	0.091	0.091	0.091	0.091	0.093	0.09	0.09		480	0.091	0.002
490	0.09	0.091	0.092	0.09	0.091	0.09	0.091	0.091	0.092	0.091	0.091	0.091	0.09	0.093	0.093	0.092	0.092	0.092	0.091	0.092	0.092	0.094	0.091	0.09		490	0.092	0.002
500	0.09	0.092	0.092	0.091	0.092	0.091	0.091	0.092	0.093	0.092	0.092	0.091	0.091	0.094	0.094	0.093	0.093	0.093	0.092	0.092	0.093	0.095	0.092	0.091		500	0.093	0.002
510	0.091	0.093	0.092	0.091	0.092	0.091	0.092	0.092	0.093	0.092	0.092	0.092	0.091	0.095	0.095	0.093	0.094	0.093	0.093	0.093	0.094	0.095	0.093	0.092		510	0.093	0.002
520	0.091	0.093	0.093	0.092	0.093	0.092	0.093	0.093	0.094	0.093	0.093	0.092	0.092	0.095	0.095	0.094	0.095	0.094	0.094	0.094	0.094	0.096	0.094	0.093		520	0.094	0.002
530	0.092	0.094	0.094	0.093	0.094	0.093	0.093	0.094	0.095	0.094	0.094	0.093	0.093	0.096	0.096	0.095	0.096	0.095	0.094	0.095	0.095	0.098	0.095	0.093		530	0.095	0.002
540	0.093	0.095	0.095	0.094	0.095	0.094	0.095	0.095	0.096	0.095	0.095	0.094	0.094	0.097	0.097	0.096	0.097	0.096	0.096	0.096	0.096	0.099	0.096	0.094		540	0.096	0.002
550	0.094	0.096	0.096	0.095	0.096	0.095	0.095	0.096	0.097	0.096	0.095	0.095	0.095	0.098	0.098	0.097	0.098	0.097	0.096	0.097	0.097	0.1	0.097	0.095		550	0.097	0.002
560	0.095	0.097	0.097	0.096	0.097	0.096	0.097	0.097	0.098	0.097	0.097	0.096	0.096	0.099	0.1	0.099	0.099	0.099	0.098	0.099	0.099	0.102	0.099	0.096		560	0.098	0.002
570	0.096	0.098	0.098	0.097	0.098	0.097	0.098	0.098	0.099	0.098	0.098	0.097	0.097	0.101	0.101	0.1	0.101	0.1	0.099	0.1	0.1	0.103	0.1	0.098		570	0.099	0.002
580	0.097	0.099	0.099	0.098	0.099	0.098	0.099	0.099	0.1	0.099	0.099	0.098	0.098	0.102	0.102	0.101	0.102	0.102	0.101	0.102	0.102	0.105	0.102	0.099		580	0.101	0.002
590	0.099	0.101	0.101	0.099	0.1	0.099	0.101	0.1	0.102	0.1	0.1	0.1	0.099	0.103	0.104	0.103	0.104	0.103	0.102	0.103	0.103	0.106	0.103	0.1		590	0.102	0.002
600	0.1	0.102	0.102	0.101	0.102	0.101	0.102	0.102	0.103	0.102	0.102	0.101	0.101	0.105	0.106	0.105	0.106	0.105	0.104	0.105	0.105	0.109	0.105	0.102		600	0.104	0.003
610	0.102	0.104	0.104	0.103	0.103	0.103	0.104	0.104	0.105	0.104	0.104	0.103	0.102	0.107	0.108	0.106	0.107	0.107	0.106	0.107	0.107	0.111	0.107	0.104		610	0.106	0.003
620	0.104	0.106	0.106	0.105	0.106	0.105	0.106	0.106	0.107	0.106	0.106	0.105	0.104	0.109	0.11	0.108	0.11	0.109	0.108	0.109	0.11	0.114	0.11	0.106		620	0.108	0.003
630	0.106	0.108	0.108	0.106	0.108	0.107	0.108	0.108	0.109	0.108	0.108	0.107	0.106	0.111	0.112	0.111	0.112	0.112	0.111	0.112	0.112	0.116	0.113	0.108		630	0.11	0.003
640	0.108	0.11	0.11	0.109	0.11	0.109	0.11	0.11	0.112	0.111	0.111	0.11	0.108	0.114	0.115	0.113	0.115	0.115	0.114	0.115	0.115	0.12	0.116	0.11		640	0.113	0.004
650	0.111	0.112	0.112	0.111	0.112	0.111	0.113	0.113	0.114	0.113	0.113	0.112	0.11	0.116	0.118	0.116	0.118	0.118	0.116	0.117	0.118	0.123	0.119	0.113		650	0.115	0.004
660	0.113	0.115	0.115	0.114	0.115	0.114	0.116	0.116	0.117	0.116	0.116	0.116	0.113	0.119	0.121	0.119	0.121	0.121	0.12	0.121	0.122	0.126	0.123	0.116		660	0.118	0.004
670	0.116	0.118	0.118	0.117	0.118	0.117	0.119	0.118	0.12	0.12	0.12	0.12	0.116	0.122	0.125	0.122	0.125	0.125	0.123	0.124	0.125	0.13	0.127	0.119		670	0.121	0.004
680	0.119	0.122	0.121	0.12	0.122	0.121	0.123	0.122	0.124	0.124	0.124	0.124	0.119	0.126	0.129	0.126	0.129	0.129	0.127	0.129	0.129	0.134	0.132	0.123		680	0.125	0.005
690	0.124	0.126	0.126	0.124	0.126	0.125	0.127	0.127	0.129	0.129	0.129	0.13	0.123	0.13	0.134	0.131	0.134	0.134	0.132	0.133	0.134	0.14	0.138	0.127		690	0.13	0.005
700	0.128	0.131	0.13	0.129	0.131	0.13	0.132	0.131	0.133	0.134	0.134	0.137	0.127	0.134	0.139	0.136	0.139	0.139	0.137	0.139	0.139	0.145	0.144	0.131		700	0.135	0.005
710	0.133	0.136	0.135	0.134	0.136	0.135	0.138	0.137	0.139	0.139	0.14	0.144	0.132	0.14	0.144	0.141	0.145	0.145	0.143	0.145	0.145	0.151	0.151	0.136		710	0.141	0.006
720	0.139	0.142	0.141	0.14	0.141	0.14	0.144	0.143	0.144	0.146	0.147	0.153	0.137	0.146	0.151	0.148	0.152	0.152	0.149	0.151	0.152	0.158	0.158	0.141		720	0.147	0.006
730	0.146	0.148	0.147	0.146	0.148	0.147	0.15	0.15	0.151	0.152	0.154	0.162	0.142	0.153	0.159	0.154	0.159	0.159	0.156	0.159	0.159	0.166	0.165	0.146		730	0.154	0.007
740	0.154	0.155	0.154	0.153	0.155	0.154	0.157	0.157	0.158	0.16	0.161	0.171	0.149	0.16	0.168	0.162	0.166	0.167	0.164	0.167	0.167	0.174	0.172	0.153		740	0.161	0.007
750	0.162	0.162	0.161	0.16	0.161	0.161	0.164	0.164	0.165	0.167	0.169	0.178	0.156	0.168	0.176	0.169	0.174	0.174	0.171	0.175	0.175	0.181	0.178	0.162		750	0.169	0.007
760	0.171	0.171	0.169	0.168	0.17	0.169	0.172	0.172	0.173	0.175	0.178	0.189	0.164	0.178	0.185	0.178	0.183	0.183	0.181	0.184	0.183	0.19	0.186	0.175		760	0.177	0.008
770	0.181	0.18	0.177	0.177	0.178	0.176	0.18	0.179	0.18	0.183	0.189	0.199	0.172	0.187	0.194	0.188	0.192	0.192	0.19	0.193	0.193	0.199	0.193	0.196		770	0.187	0.008
780	0.192	0.189	0.186	0.185	0.186	0.185	0.189	0.188	0.189	0.192	0.201	0.21	0.18	0.198	0.203	0.197	0.201	0.202	0.2	0.202	0.202	0.208	0.202	0.216		780	0.196	0.01
790	0.205	0.199	0.195	0.195	0.196	0.194	0.198	0.197	0.198	0.202	0.212	0.223	0.189	0.21	0.212	0.207	0.211	0.212	0.21	0.212	0.212	0.219	0.211	0.243		790	0.207	0.012
800	0.221	0.211	0.206	0.205	0.205	0.204	0.207	0.205	0.207	0.212	0.222	0.234	0.197	0.216	0.221	0.216	0.221	0.221	0.219	0.222	0.221	0.228	0.22	0.293		800	0.219	0.019
810	0.246	0.222	0.216	0.216	0.216	0.213	0.217	0.215	0.217	0.222	0.234	0.258	0.207	0.225	0.23	0.226	0.229	0.23	0.228	0.231	0.231	0.237	0.23	0.335		810	0.231	0.025
820	0.303	0.237	0.228	0.227	0.226	0.223	0.226	0.223	0.226	0.23	0.25	0.313	0.216	0.233	0.241	0.234	0.236	0.237	0.237	0.239	0.239	0.246	0.238	0.373		820	0.246	0.036
830	0.36	0.249	0.242	0.238	0.237	0.232	0.234	0.232	0.235	0.237	0.28	0.378	0.224	0.24	0.254	0.242	0.244	0.245	0.245	0.247	0.246	0.254	0.246	0.4		830	0.261	0.048
840	0.394	0.255	0.258	0.248	0.246	0.24	0.243	0.239	0.243	0.247	0.341	0.416	0.232	0.247	0.262	0.249	0.251	0.252	0.252	0.254	0.254	0.261	0.253	0.434		840	0.274	0.059
850	0.419	0.259	0.265	0.262	0.257	0.251	0.252	0.248	0.252	0.268	0.41	0.475	0.237	0.254	0.267	0.256	0.258	0.259	0.259	0.261	0.262	0.269	0.261	0.457		850	0.289	0.071
860	0.443	0.263	0.271	0.272	0.27	0.263	0.263	0.259	0.262	0.299	0.464	0.515	0.244	0.261	0.274	0.263	0.265	0.266	0.266	0.268	0.269	0.276	0.268	0.48		860	0.302	0.081
870	0.461	0.268	0.276	0.284	0.281	0.273	0.275	0.268	0.272	0.343	0.498	0.541	0.251	0.268	0.28	0.27	0.273	0.273	0.273	0.275	0.276	0.283	0.275	0.488		870	0.314	0.087
880	0.48	0.272	0.283	0.302	0.3	0.286	0.294	0.279	0.286	0.4	0.524	0.559	0.257	0.273	0.286	0.277	0.282	0.28	0.28	0.282	0.283	0.291	0.283	0.499		880	0.327	0.091
890	0.496	0.278	0.293	0.316	0.319	0.303	0.318	0.296	0.308	0.448	0.546	0.577	0.264	0.281	0.293	0.285	0.29	0.288	0.288	0.29	0.291	0.299	0.29	0.516		890	0.341	0.096
900	0.512	0.282	0.301	0.33	0.336	0.321	0.345	0.318	0.342	0.478	0.566	0.592	0.27	0.287	0.3	0.296	0.297	0.297	0.297	0.298	0.299	0.308	0.298	0.527		900	0.355	0.099
910	0.528	0.288	0.309	0.342	0.35	0.335	0.369	0.341	0.383	0.501	0.581	0.603	0.278	0.294	0.308	0.309	0.305	0.305	0.305	0.307	0.308	0.318	0.306	0.543		910	0.368	0.101
920	0.54	0.295	0.316	0.35	0.361	0.35	0.394	0.364	0.418	0.517	0.598	0.615	0.285	0.301	0.315	0.322	0.316	0.314	0.314	0.315	0.317	0.329	0.314	0.554		920	0.38	0.103
930	0.555	0.302	0.326	0.369	0.383	0.376	0.425	0.392	0.453	0.537	0.608	0.626	0.294	0.309	0.323	0.334	0.329	0.323	0.322	0.326	0.326	0.338	0.323	0.568		930	0.395	0.105
940	0.572	0.312	0.343	0.393	0.408	0.4	0.452	0.416	0.484	0.555	0.62	0.637	0.301	0.316	0.332	0.346	0.341	0.334	0.33	0.335	0.335	0.348	0.332	0.589		940	0.41	0.108
950	0.586	0.322	0.364	0.419	0.434	0.424	0.479	0.438	0.508	0.567	0.629	0.646	0.31	0.325	0.34	0.358	0.355	0.344	0.34	0.345	0.344	0.358	0.341	0.603		950	0.425	0.109
960	0.601	0.337	0.39	0.442	0.458	0.448	0.505	0.465	0.53	0.582	0.64	0.656	0.318	0.333	0.348	0.37	0.366	0.352	0.349	0.356	0.355	0.369	0.35	0.618		960	0.44	0.111
970	0.613	0.357	0.421	0.469	0.478	0.469	0.527	0.488	0.548	0.594	0.648	0.666	0.326	0.342	0.357	0.381	0.377	0.36	0.358	0.367	0.364	0.379	0.358	0.632		970	0.454	0.112
980	0.626	0.381	0.447	0.488	0.497	0.49	0.547	0.506	0.568	0.607	0.658	0.676	0.337	0.35	0.366	0.395	0.39	0.369	0.367	0.378	0.376	0.389	0.368	0.646		980	0.468	0.112
990	0.638	0.407	0.472	0.507	0.517	0.507	0.564	0.525	0.582	0.618	0.669	0.687	0.353	0.357	0.376	0.406	0.4	0.379	0.377	0.387	0.386	0.397	0.375	0.657		990	0.481	0.113
1000	0.65	0.43	0.494	0.525	0.533	0.523	0.581	0.541	0.598	0.63	0.676	0.696	0.368	0.367	0.384	0.418	0.411	0.388	0.385	0.394	0.394	0.406	0.383	0.669		1000	0.494	0.114
1010	0.661	0.455	0.516	0.545	0.551	0.543	0.597	0.559	0.614	0.643	0.686	0.705	0.389	0.375	0.392	0.429	0.42	0.396	0.394	0.402	0.402	0.412	0.39	0.681		1010	0.507	0.115
1020	0.675	0.477	0.537	0.563	0.57	0.563	0.613	0.577	0.631	0.656	0.695	0.714	0.41	0.382	0.399	0.44	0.428	0.404	0.403	0.41	0.409	0.42	0.398	0.694		1020	0.52	0.117
1030	0.687	0.498	0.555	0.58	0.586	0.577	0.627	0.591	0.645	0.667	0.704	0.724	0.43	0.392	0.406	0.451	0.437	0.411	0.412	0.42	0.416	0.429	0.407	0.706		1030	0.532	0.118
1040	0.697	0.519	0.571	0.595	0.601	0.592	0.638	0.607	0.66	0.677	0.71	0.732	0.451	0.4	0.413	0.464	0.448	0.421	0.421	0.427	0.427	0.434	0.415	0.721		1040	0.544	0.118
1050	0.708	0.542	0.591	0.611	0.616	0.607	0.654	0.623	0.672	0.687	0.718	0.741	0.472	0.408	0.422	0.476	0.458	0.428	0.429	0.436	0.434	0.445	0.422	0.734		1050	0.556	0.119
1060	0.719	0.56	0.607	0.625	0.628	0.622	0.664	0.638	0.684	0.697	0.727	0.751	0.491	0.416	0.428	0.486	0.469	0.438	0.438	0.442	0.44	0.453	0.43	0.748		1060	0.567	0.121
1070	0.731	0.579	0.623	0.643	0.643	0.634	0.676	0.652	0.695	0.708	0.735	0.761	0.511	0.42	0.435	0.497	0.478	0.446	0.444	0.451	0.449	0.458	0.44	0.754		1070	0.578	0.122
1080	0.741	0.597	0.638	0.656	0.657	0.648	0.688	0.664	0.705	0.718	0.744	0.769	0.531	0.427	0.441	0.507	0.489	0.454	0.453	0.456	0.456	0.465	0.447	0.768		1080	0.589	0.124
1090	0.75	0.612	0.649	0.668	0.668	0.66	0.698	0.673	0.713	0.725	0.751	0.776	0.546	0.434	0.447	0.517	0.497	0.461	0.459	0.463	0.463	0.471	0.454	0.778		1090	0.598	0.124
1100	0.758	0.625	0.662	0.678	0.679	0.668	0.705	0.684	0.724	0.735	0.76	0.785	0.561	0.439	0.454	0.529	0.514	0.468	0.467	0.473	0.47	0.481	0.462	0.789		1100	0.608	0.125
1110	0.764	0.639	0.673	0.691	0.688	0.681	0.716	0.697	0.733	0.741	0.764	0.792	0.575	0.447	0.462	0.54	0.525	0.473	0.474	0.477	0.476	0.488	0.47	0.796		1110	0.616	0.125
1120	0.77	0.65	0.683	0.7	0.697	0.69	0.723	0.705	0.743	0.751	0.772	0.8	0.587	0.452	0.471	0.553	0.539	0.481	0.482	0.485	0.482	0.495	0.476	0.806		1120	0.625	0.125
1130	0.777	0.66	0.692	0.708	0.707	0.698	0.731	0.713	0.749	0.759	0.782	0.809	0.601	0.458	0.478	0.561	0.55	0.491	0.488	0.492	0.49	0.502	0.482	0.814		1130	0.633	0.126
1140	0.781	0.669	0.702	0.716	0.716	0.709	0.741	0.723	0.758	0.764	0.786	0.814	0.614	0.463	0.488	0.572	0.561	0.498	0.498	0.498	0.493	0.511	0.489	0.82		1140	0.641	0.125
1150	0.787	0.681	0.713	0.728	0.725	0.717	0.748	0.732	0.765	0.774	0.794	0.82	0.625	0.466	0.496	0.581	0.573	0.502	0.506	0.504	0.5	0.517	0.497	0.825		1150	0.649	0.126
1160	0.792	0.689	0.72	0.735	0.73	0.725	0.756	0.74	0.771	0.779	0.799	0.826	0.636	0.473	0.505	0.589	0.582	0.506	0.512	0.509	0.502	0.521	0.5	0.831		1160	0.656	0.126
1170	0.796	0.697	0.728	0.743	0.737	0.734	0.762	0.745	0.775	0.783	0.805	0.832	0.644	0.479	0.513	0.6	0.596	0.511	0.519	0.515	0.509	0.529	0.505	0.839		1170	0.663	0.126
1180	0.8	0.706	0.736	0.747	0.744	0.74	0.768	0.755	0.783	0.791	0.81	0.838	0.652	0.486	0.523	0.609	0.607	0.519	0.528	0.522	0.516	0.538	0.513	0.846		1180	0.67	0.125
1190	0.804	0.712	0.743	0.753	0.749	0.747	0.774	0.759	0.788	0.796	0.816	0.844	0.662	0.49	0.532	0.617	0.616	0.524	0.535	0.525	0.518	0.545	0.518	0.85		1190	0.676	0.125
1200	0.806	0.716	0.747	0.761	0.755	0.751	0.779	0.765	0.796	0.8	0.82	0.848	0.668	0.495	0.536	0.625	0.625	0.535	0.545	0.534	0.523	0.554	0.525	0.855		1200	0.682	0.124
1210	0.809	0.721	0.753	0.763	0.761	0.755	0.783	0.77	0.799	0.802	0.824	0.85	0.676	0.499	0.546	0.631	0.633	0.538	0.553	0.54	0.526	0.56	0.528	0.857		1210	0.687	0.123
1220	0.812	0.729	0.758	0.768	0.765	0.76	0.787	0.774	0.804	0.809	0.828	0.857	0.681	0.508	0.557	0.637	0.642	0.543	0.56	0.545	0.532	0.568	0.534	0.862		1220	0.693	0.122
1230	0.813	0.734	0.761	0.771	0.77	0.764	0.794	0.776	0.806	0.809	0.831	0.86	0.688	0.513	0.565	0.646	0.651	0.549	0.568	0.551	0.537	0.575	0.541	0.865		1230	0.698	0.12
1240	0.814	0.738	0.767	0.777	0.775	0.77	0.795	0.783	0.813	0.811	0.836	0.865	0.693	0.516	0.574	0.653	0.661	0.556	0.578	0.558	0.542	0.584	0.549	0.866		1240	0.704	0.118
1250	0.816	0.746	0.772	0.779	0.778	0.774	0.8	0.787	0.815	0.817	0.839	0.869	0.699	0.525	0.584	0.659	0.665	0.565	0.583	0.566	0.546	0.592	0.558	0.867		1250	0.709	0.117
1260	0.817	0.75	0.774	0.784	0.781	0.778	0.803	0.79	0.816	0.817	0.841	0.872	0.705	0.532	0.594	0.667	0.674	0.57	0.589	0.569	0.55	0.603	0.566	0.87		1260	0.713	0.115
1270	0.816	0.754	0.778	0.784	0.783	0.78	0.802	0.79	0.817	0.817	0.842	0.873	0.708	0.54	0.601	0.672	0.679	0.581	0.598	0.58	0.559	0.614	0.577	0.872		1270	0.718	0.111
1280	0.817	0.756	0.781	0.79	0.786	0.779	0.806	0.791	0.817	0.821	0.845	0.874	0.711	0.546	0.606	0.678	0.688	0.588	0.609	0.59	0.565	0.625	0.587	0.873		1280	0.723	0.108
1290	0.817	0.76	0.784	0.791	0.788	0.784	0.807	0.793	0.82	0.823	0.848	0.879	0.714	0.553	0.611	0.687	0.694	0.597	0.618	0.6	0.575	0.633	0.593	0.877		1290	0.727	0.106
1300	0.818	0.763	0.787	0.792	0.79	0.786	0.81	0.797	0.823	0.823	0.851	0.882	0.718	0.557	0.615	0.69	0.701	0.607	0.627	0.607	0.584	0.642	0.604	0.875		1300	0.732	0.103
1310	0.816	0.765	0.79	0.796	0.793	0.787	0.81	0.8	0.822	0.823	0.852	0.883	0.721	0.564	0.624	0.695	0.704	0.611	0.634	0.613	0.591	0.649	0.613	0.879		1310	0.735	0.1
1320	0.817	0.77	0.793	0.797	0.793	0.787	0.811	0.8	0.821	0.824	0.854	0.883	0.724	0.567	0.629	0.696	0.705	0.619	0.635	0.62	0.596	0.656	0.619	0.876		1320	0.738	0.098
1330	0.816	0.773	0.794	0.796	0.793	0.787	0.812	0.801	0.821	0.822	0.855	0.887	0.726	0.575	0.634	0.702	0.71	0.626	0.643	0.626	0.603	0.659	0.627	0.878		1330	0.741	0.096
1340	0.817	0.777	0.794	0.794	0.793	0.787	0.811	0.798	0.819	0.82	0.855	0.886	0.728	0.579	0.642	0.706	0.71	0.631	0.652	0.635	0.613	0.669	0.634	0.875		1340	0.743	0.092
1350	0.819	0.78	0.795	0.794	0.793	0.787	0.809	0.797	0.818	0.819	0.853	0.888	0.73	0.585	0.642	0.707	0.714	0.64	0.656	0.643	0.623	0.674	0.638	0.874		1350	0.745	0.089
1360	0.819	0.782	0.793	0.795	0.794	0.786	0.808	0.796	0.816	0.817	0.852	0.889	0.731	0.59	0.65	0.71	0.717	0.645	0.662	0.649	0.627	0.676	0.64	0.875		1360	0.747	0.087
1370	0.819	0.781	0.793	0.792	0.793	0.785	0.804	0.796	0.814	0.814	0.852	0.888	0.732	0.596	0.653	0.711	0.718	0.651	0.668	0.654	0.631	0.681	0.645	0.876		1370	0.748	0.085
1380	0.82	0.783	0.791	0.791	0.788	0.782	0.803	0.793	0.81	0.813	0.849	0.885	0.734	0.602	0.658	0.711	0.718	0.657	0.671	0.658	0.64	0.687	0.651	0.872		1380	0.749	0.081
1390	0.821	0.785	0.792	0.79	0.789	0.782	0.803	0.793	0.811	0.813	0.847	0.891	0.735	0.604	0.66	0.713	0.721	0.66	0.676	0.664	0.646	0.689	0.651	0.871		1390	0.751	0.08
1400	0.821	0.784	0.792	0.791	0.786	0.783	0.803	0.792	0.809	0.809	0.846	0.892	0.735	0.612	0.663	0.716	0.719	0.665	0.676	0.667	0.649	0.688	0.655	0.869		1400	0.751	0.078
1410	0.823	0.788	0.789	0.788	0.785	0.784	0.802	0.791	0.807	0.809	0.845	0.897	0.735	0.616	0.667	0.715	0.722	0.669	0.682	0.669	0.652	0.691	0.655	0.866		1410	0.752	0.077
1420	0.823	0.789	0.79	0.789	0.784	0.783	0.8	0.79	0.806	0.807	0.842	0.898	0.738	0.621	0.672	0.717	0.724	0.669	0.684	0.674	0.655	0.695	0.658	0.864		1420	0.753	0.075
1430	0.824	0.789	0.788	0.789	0.785	0.779	0.801	0.785	0.808	0.807	0.844	0.903	0.738	0.626	0.674	0.719	0.722	0.677	0.69	0.673	0.657	0.696	0.66	0.861		1430	0.754	0.074
1440	0.824	0.786	0.787	0.789	0.784	0.78	0.798	0.786	0.807	0.805	0.842	0.903	0.738	0.628	0.678	0.718	0.723	0.677	0.688	0.677	0.66	0.695	0.663	0.858		1440	0.754	0.073
Fig. 2a: Time vs 6 point moving average specific growth rate (μ) (h-1), Type A (1G)
	Type A (1G)	Type A (1G)	Type A (1G)	Type A (1G)	Type A (1G)	Type A (1G)	Type A (1G)	Type A (1G)	Type A (1G)	Type A (1G)	Type A (1G)	Type A (1G)	Type A (1G)	Type A (1G)	Type A (1G)	Type A (1G)	Type A (1G)	Type A (1G)	Type A (1G)	Type A (1G)	Type A (1G)	Type A (1G)	Type A (1G)	Type A (1G)		Type A (1G) (n=24)
Time (min)	No. 1	No. 2	No. 3	No. 4	No. 5	No. 6	No. 7	No. 8	No. 9	No. 10	No. 11	No. 12	No. 13	No. 14	No. 15	No. 16	No. 17	No. 18	No. 19	No. 20	No. 21	No. 22	No. 23	No. 24		Time (min)	AVE	SD
0	0.087	0.085	0.086	0.086	0.086	0.086	0.087	0.087	0.087	0.087	0.087	0.085	0.087	0.087	0.086	0.086	0.088	0.086	0.087	0.086	0.087	0.086	0.086	0.086		0	0.0864167	0.000717282
10	0.087	0.085	0.086	0.086	0.086	0.086	0.087	0.087	0.087	0.087	0.087	0.085	0.087	0.087	0.086	0.086	0.088	0.087	0.087	0.086	0.087	0.086	0.086	0.086		10	0.0864583	0.00072106
20	0.087	0.085	0.086	0.086	0.086	0.089	0.087	0.087	0.087	0.087	0.087	0.085	0.087	0.087	0.086	0.086	0.088	0.086	0.087	0.086	0.087	0.086	0.085	0.086		20	0.0865	0.000932505
30	0.087	0.086	0.086	0.086	0.086	0.093	0.087	0.087	0.087	0.087	0.087	0.085	0.088	0.087	0.086	0.086	0.088	0.087	0.087	0.086	0.087	0.086	0.085	0.086		30	0.0867917	0.00153167
40	0.087	0.086	0.086	0.086	0.086	0.087	0.087	0.087	0.087	0.087	0.087	0.085	0.087	0.087	0.086	0.086	0.088	0.086	0.087	0.086	0.087	0.086	0.085	0.086		40	0.0864583	0.00072106
50	0.087	0.086	0.086	0.086	0.086	0.087	0.087	0.087	0.087	0.087	0.087	0.085	0.087	0.087	0.086	0.086	0.088	0.086	0.087	0.086	0.087	0.086	0.085	0.086		50	0.0864583	0.00072106
60	0.087	0.086	0.086	0.086	0.086	0.087	0.087	0.087	0.087	0.087	0.087	0.085	0.088	0.087	0.086	0.087	0.088	0.087	0.087	0.086	0.087	0.086	0.086	0.086		60	0.086625	0.000710939
70	0.087	0.086	0.086	0.086	0.086	0.086	0.087	0.087	0.087	0.087	0.087	0.085	0.088	0.087	0.086	0.086	0.088	0.087	0.087	0.086	0.087	0.086	0.085	0.086		70	0.0865	0.000780189
80	0.087	0.086	0.086	0.086	0.086	0.087	0.087	0.087	0.087	0.087	0.087	0.085	0.088	0.087	0.086	0.086	0.088	0.087	0.087	0.086	0.087	0.086	0.086	0.086		80	0.0865833	0.000717282
90	0.087	0.086	0.086	0.086	0.086	0.087	0.087	0.087	0.087	0.087	0.087	0.085	0.088	0.087	0.086	0.087	0.088	0.087	0.087	0.086	0.087	0.086	0.086	0.086		90	0.086625	0.000710939
100	0.087	0.086	0.086	0.086	0.086	0.087	0.087	0.087	0.087	0.088	0.087	0.086	0.088	0.087	0.086	0.087	0.088	0.087	0.087	0.086	0.088	0.086	0.086	0.086		100	0.08675	0.00073721
110	0.087	0.086	0.086	0.086	0.086	0.087	0.087	0.087	0.087	0.087	0.087	0.085	0.087	0.087	0.086	0.086	0.088	0.087	0.087	0.086	0.087	0.086	0.085	0.086		110	0.0865	0.000722315
120	0.087	0.086	0.086	0.086	0.086	0.087	0.087	0.087	0.087	0.087	0.087	0.085	0.088	0.088	0.086	0.087	0.088	0.087	0.087	0.086	0.087	0.086	0.086	0.086		120	0.0866667	0.000761387
130	0.087	0.086	0.086	0.086	0.086	0.093	0.087	0.087	0.087	0.088	0.087	0.085	0.088	0.087	0.086	0.087	0.088	0.087	0.087	0.086	0.088	0.086	0.086	0.086		130	0.0869583	0.00151741
140	0.087	0.086	0.086	0.086	0.086	0.087	0.087	0.087	0.087	0.087	0.087	0.085	0.088	0.087	0.086	0.087	0.088	0.087	0.087	0.086	0.088	0.086	0.086	0.086		140	0.0866667	0.000761387
150	0.087	0.086	0.086	0.086	0.087	0.087	0.087	0.087	0.087	0.088	0.087	0.086	0.088	0.088	0.086	0.087	0.088	0.087	0.087	0.086	0.088	0.086	0.086	0.086		150	0.0868333	0.000761387
160	0.087	0.086	0.086	0.086	0.086	0.087	0.087	0.087	0.087	0.088	0.087	0.086	0.088	0.088	0.086	0.087	0.088	0.087	0.087	0.086	0.088	0.086	0.086	0.086		160	0.0867917	0.000779028
170	0.087	0.086	0.086	0.086	0.086	0.088	0.087	0.087	0.087	0.088	0.087	0.086	0.088	0.087	0.086	0.087	0.088	0.087	0.087	0.086	0.088	0.087	0.086	0.086		170	0.0868333	0.000761387
180	0.087	0.086	0.086	0.086	0.087	0.092	0.087	0.087	0.087	0.088	0.087	0.086	0.088	0.088	0.086	0.087	0.088	0.087	0.087	0.086	0.088	0.087	0.086	0.086		180	0.0870833	0.00128255
190	0.087	0.086	0.086	0.086	0.087	0.092	0.087	0.087	0.087	0.088	0.087	0.086	0.088	0.088	0.086	0.087	0.088	0.087	0.087	0.086	0.088	0.087	0.086	0.086		190	0.0870833	0.00128255
200	0.087	0.086	0.086	0.086	0.087	0.088	0.087	0.087	0.087	0.088	0.088	0.086	0.088	0.088	0.086	0.087	0.088	0.087	0.087	0.087	0.088	0.087	0.086	0.086		200	0.087	0.000780189
210	0.087	0.086	0.086	0.086	0.087	0.087	0.087	0.087	0.088	0.088	0.087	0.086	0.088	0.088	0.086	0.087	0.088	0.087	0.087	0.087	0.088	0.087	0.086	0.086		210	0.0869583	0.000750604
220	0.087	0.086	0.086	0.086	0.087	0.087	0.087	0.087	0.087	0.088	0.087	0.086	0.088	0.088	0.086	0.087	0.088	0.087	0.087	0.087	0.088	0.087	0.086	0.086		220	0.0869167	0.000717282
230	0.087	0.086	0.086	0.086	0.086	0.087	0.087	0.087	0.087	0.088	0.087	0.086	0.088	0.088	0.087	0.087	0.088	0.087	0.087	0.087	0.088	0.087	0.086	0.086		230	0.0869167	0.000717282
240	0.087	0.086	0.086	0.086	0.087	0.088	0.087	0.087	0.088	0.088	0.088	0.086	0.088	0.088	0.087	0.087	0.088	0.087	0.088	0.087	0.088	0.087	0.086	0.086		240	0.087125	0.000797414
250	0.087	0.086	0.086	0.086	0.087	0.089	0.087	0.087	0.087	0.088	0.088	0.086	0.088	0.088	0.086	0.087	0.089	0.087	0.088	0.087	0.088	0.087	0.086	0.086		250	0.087125	0.000946963
260	0.087	0.086	0.086	0.086	0.087	0.092	0.087	0.087	0.088	0.088	0.087	0.086	0.088	0.088	0.087	0.087	0.089	0.087	0.088	0.087	0.088	0.087	0.086	0.086		260	0.0872917	0.00130148
270	0.088	0.086	0.087	0.087	0.087	0.093	0.088	0.088	0.088	0.088	0.088	0.086	0.088	0.088	0.087	0.087	0.089	0.087	0.088	0.087	0.088	0.088	0.087	0.086		270	0.0876667	0.00137261
280	0.088	0.086	0.087	0.087	0.087	0.093	0.087	0.088	0.088	0.088	0.088	0.086	0.088	0.088	0.087	0.087	0.089	0.087	0.088	0.087	0.088	0.087	0.086	0.086		280	0.0875417	0.00141357
290	0.088	0.086	0.086	0.087	0.087	0.093	0.088	0.087	0.088	0.088	0.088	0.086	0.088	0.088	0.087	0.087	0.089	0.088	0.088	0.087	0.089	0.088	0.087	0.086		290	0.0876667	0.00143456
300	0.088	0.086	0.086	0.087	0.087	0.094	0.088	0.087	0.088	0.088	0.088	0.086	0.088	0.088	0.087	0.087	0.089	0.088	0.088	0.087	0.089	0.088	0.087	0.087		300	0.08775	0.00156733
310	0.088	0.087	0.087	0.087	0.087	0.093	0.088	0.088	0.088	0.089	0.088	0.086	0.088	0.088	0.087	0.088	0.089	0.088	0.089	0.087	0.089	0.088	0.087	0.087		310	0.0879583	0.00133447
320	0.088	0.087	0.087	0.087	0.087	0.093	0.088	0.088	0.088	0.088	0.088	0.086	0.088	0.088	0.087	0.088	0.089	0.088	0.088	0.087	0.089	0.088	0.087	0.087		320	0.087875	0.0012959
330	0.088	0.087	0.087	0.087	0.087	0.094	0.088	0.088	0.088	0.089	0.088	0.087	0.088	0.088	0.087	0.088	0.089	0.088	0.088	0.088	0.089	0.088	0.087	0.087		330	0.0880417	0.00142887
340	0.088	0.087	0.087	0.087	0.088	0.09	0.088	0.088	0.089	0.089	0.089	0.087	0.089	0.089	0.087	0.088	0.09	0.088	0.089	0.088	0.089	0.089	0.087	0.087		340	0.0882083	0.000977093
350	0.088	0.087	0.087	0.087	0.088	0.088	0.088	0.088	0.089	0.089	0.089	0.087	0.089	0.089	0.087	0.088	0.09	0.088	0.089	0.088	0.09	0.089	0.088	0.087		350	0.0882083	0.000931533
360	0.089	0.087	0.087	0.088	0.088	0.088	0.089	0.088	0.089	0.089	0.089	0.087	0.089	0.089	0.087	0.088	0.09	0.089	0.089	0.088	0.09	0.089	0.088	0.087		360	0.088375	0.000923721
370	0.088	0.087	0.087	0.087	0.088	0.089	0.088	0.088	0.089	0.089	0.089	0.087	0.089	0.089	0.088	0.088	0.09	0.088	0.089	0.088	0.09	0.089	0.088	0.087		370	0.0882917	0.000907896
380	0.088	0.087	0.087	0.088	0.088	0.09	0.089	0.088	0.089	0.089	0.089	0.087	0.089	0.089	0.088	0.088	0.09	0.089	0.089	0.088	0.09	0.09	0.088	0.087		380	0.0885	0.000978019
390	0.089	0.087	0.087	0.087	0.088	0.095	0.089	0.088	0.089	0.09	0.089	0.087	0.089	0.089	0.088	0.088	0.09	0.089	0.089	0.089	0.09	0.09	0.088	0.087		390	0.0887917	0.00166757
400	0.089	0.087	0.088	0.088	0.088	0.091	0.089	0.089	0.089	0.09	0.089	0.088	0.089	0.089	0.088	0.089	0.09	0.089	0.09	0.089	0.091	0.091	0.089	0.088		400	0.0890417	0.0010417
410	0.089	0.087	0.088	0.088	0.088	0.09	0.089	0.089	0.089	0.09	0.089	0.088	0.089	0.089	0.088	0.089	0.091	0.089	0.09	0.089	0.091	0.091	0.089	0.088		410	0.0890417	0.0010417
420	0.089	0.088	0.088	0.088	0.089	0.095	0.089	0.089	0.09	0.09	0.09	0.088	0.09	0.089	0.089	0.089	0.091	0.09	0.091	0.09	0.092	0.092	0.089	0.088		420	0.0897083	0.00162799
430	0.089	0.088	0.088	0.088	0.089	0.094	0.09	0.089	0.09	0.09	0.09	0.088	0.09	0.09	0.089	0.089	0.091	0.09	0.091	0.09	0.092	0.093	0.09	0.088		430	0.0898333	0.00155106
440	0.09	0.088	0.089	0.089	0.089	0.09	0.09	0.09	0.09	0.091	0.09	0.089	0.09	0.09	0.089	0.09	0.092	0.091	0.092	0.091	0.093	0.094	0.091	0.089		440	0.0902917	0.00139811
450	0.09	0.088	0.089	0.089	0.09	0.096	0.09	0.09	0.091	0.091	0.091	0.089	0.09	0.09	0.089	0.09	0.092	0.091	0.092	0.091	0.094	0.095	0.091	0.089		450	0.09075	0.0019393
460	0.09	0.089	0.089	0.089	0.09	0.094	0.091	0.091	0.091	0.092	0.091	0.09	0.09	0.091	0.09	0.09	0.093	0.091	0.093	0.092	0.095	0.096	0.092	0.09		460	0.09125	0.00184744
470	0.09	0.089	0.09	0.09	0.09	0.094	0.091	0.092	0.092	0.093	0.092	0.091	0.091	0.091	0.091	0.091	0.093	0.092	0.093	0.093	0.095	0.097	0.093	0.09		470	0.0918333	0.00183366
480	0.091	0.09	0.09	0.09	0.091	0.092	0.092	0.092	0.092	0.093	0.092	0.091	0.091	0.092	0.091	0.092	0.094	0.093	0.094	0.093	0.096	0.099	0.094	0.091		480	0.0923333	0.00203591
490	0.091	0.09	0.09	0.091	0.091	0.098	0.092	0.093	0.093	0.094	0.093	0.092	0.091	0.092	0.091	0.092	0.095	0.094	0.095	0.094	0.098	0.1	0.094	0.091		490	0.093125	0.00260956
500	0.092	0.09	0.091	0.091	0.092	0.097	0.093	0.093	0.094	0.095	0.094	0.093	0.092	0.093	0.092	0.093	0.096	0.095	0.096	0.095	0.099	0.102	0.096	0.092		500	0.094	0.00273464
510	0.092	0.091	0.092	0.092	0.093	0.097	0.094	0.094	0.095	0.096	0.095	0.094	0.093	0.093	0.093	0.094	0.096	0.095	0.097	0.096	0.1	0.104	0.097	0.093		510	0.0948333	0.00285393
520	0.093	0.092	0.092	0.093	0.093	0.098	0.095	0.095	0.095	0.097	0.096	0.095	0.093	0.094	0.094	0.095	0.097	0.096	0.098	0.097	0.101	0.106	0.098	0.094		520	0.0957083	0.00311349
530	0.094	0.092	0.093	0.094	0.094	0.102	0.096	0.096	0.096	0.098	0.096	0.096	0.094	0.095	0.095	0.096	0.098	0.097	0.099	0.099	0.102	0.108	0.099	0.095		530	0.0968333	0.00348496
540	0.095	0.093	0.094	0.095	0.095	0.098	0.097	0.097	0.097	0.099	0.098	0.098	0.095	0.096	0.096	0.097	0.1	0.099	0.101	0.1	0.104	0.111	0.101	0.096		540	0.098	0.00376483
550	0.096	0.094	0.095	0.096	0.096	0.104	0.098	0.098	0.098	0.1	0.099	0.099	0.095	0.097	0.097	0.098	0.101	0.1	0.102	0.101	0.105	0.113	0.103	0.097		550	0.09925	0.00412047
560	0.096	0.095	0.096	0.097	0.098	0.099	0.099	0.1	0.1	0.102	0.1	0.102	0.096	0.098	0.098	0.099	0.102	0.101	0.104	0.103	0.107	0.116	0.105	0.098		560	0.100458	0.00449134
570	0.098	0.096	0.097	0.098	0.099	0.105	0.1	0.101	0.101	0.103	0.102	0.103	0.098	0.099	0.1	0.101	0.104	0.103	0.106	0.105	0.109	0.119	0.107	0.1		570	0.10225	0.00486558
580	0.098	0.097	0.099	0.099	0.1	0.106	0.102	0.103	0.102	0.105	0.103	0.106	0.098	0.1	0.102	0.102	0.106	0.105	0.107	0.107	0.111	0.122	0.109	0.101		580	0.10375	0.00535074
590	0.1	0.099	0.1	0.101	0.102	0.108	0.103	0.105	0.104	0.108	0.105	0.109	0.1	0.102	0.103	0.104	0.108	0.107	0.11	0.109	0.114	0.126	0.112	0.103		590	0.105917	0.00588969
600	0.101	0.1	0.102	0.103	0.103	0.111	0.105	0.107	0.106	0.11	0.107	0.112	0.101	0.104	0.105	0.106	0.11	0.11	0.112	0.112	0.116	0.129	0.115	0.105		600	0.108	0.00633829
610	0.103	0.102	0.103	0.105	0.105	0.11	0.107	0.109	0.108	0.112	0.11	0.115	0.102	0.105	0.107	0.108	0.113	0.112	0.115	0.115	0.119	0.133	0.118	0.107		610	0.110125	0.00692389
620	0.104	0.104	0.106	0.107	0.108	0.115	0.11	0.111	0.111	0.115	0.112	0.118	0.104	0.108	0.11	0.111	0.116	0.115	0.118	0.118	0.122	0.138	0.122	0.11		620	0.113042	0.00752086
630	0.106	0.106	0.108	0.109	0.11	0.116	0.112	0.114	0.113	0.117	0.115	0.122	0.106	0.11	0.113	0.113	0.119	0.118	0.121	0.121	0.125	0.141	0.125	0.112		630	0.1155	0.00788504
640	0.109	0.108	0.11	0.112	0.113	0.115	0.115	0.117	0.116	0.12	0.117	0.127	0.108	0.112	0.116	0.116	0.122	0.122	0.124	0.125	0.129	0.147	0.129	0.116		640	0.118542	0.00873762
650	0.112	0.111	0.113	0.115	0.116	0.123	0.118	0.12	0.119	0.123	0.121	0.131	0.111	0.116	0.12	0.12	0.126	0.127	0.128	0.129	0.133	0.153	0.134	0.119		650	0.122417	0.00937581
660	0.114	0.114	0.117	0.119	0.119	0.128	0.122	0.124	0.123	0.127	0.125	0.137	0.113	0.119	0.124	0.124	0.131	0.131	0.133	0.134	0.138	0.16	0.139	0.123		660	0.126583	0.0103878
670	0.118	0.117	0.12	0.122	0.123	0.132	0.126	0.128	0.127	0.131	0.129	0.142	0.117	0.123	0.129	0.129	0.135	0.136	0.138	0.138	0.143	0.168	0.144	0.128		670	0.130958	0.0112384
680	0.122	0.121	0.125	0.127	0.128	0.136	0.131	0.133	0.132	0.135	0.134	0.15	0.12	0.128	0.134	0.134	0.14	0.142	0.143	0.144	0.149	0.178	0.151	0.133		680	0.13625	0.0125048
690	0.126	0.125	0.13	0.132	0.133	0.141	0.135	0.137	0.136	0.139	0.138	0.157	0.124	0.133	0.139	0.139	0.146	0.148	0.149	0.149	0.155	0.187	0.158	0.137		690	0.141375	0.0136248
700	0.131	0.13	0.136	0.138	0.139	0.142	0.142	0.144	0.143	0.146	0.145	0.168	0.129	0.138	0.145	0.145	0.152	0.156	0.158	0.158	0.166	0.201	0.166	0.144		700	0.148417	0.0157312
710	0.137	0.135	0.141	0.143	0.144	0.152	0.146	0.149	0.148	0.15	0.149	0.176	0.134	0.144	0.151	0.152	0.158	0.164	0.165	0.164	0.172	0.21	0.173	0.149		710	0.154417	0.0166627
720	0.144	0.141	0.147	0.149	0.15	0.155	0.153	0.155	0.154	0.156	0.155	0.185	0.139	0.15	0.157	0.159	0.165	0.172	0.172	0.172	0.179	0.223	0.183	0.155		720	0.16125	0.0182525
730	0.171	0.155	0.162	0.166	0.167	0.176	0.175	0.185	0.177	0.177	0.186	0.266	0.151	0.162	0.172	0.172	0.182	0.191	0.212	0.199	0.229	0.294	0.221	0.18		730	0.188667	0.0342556
740	0.181	0.162	0.168	0.172	0.172	0.186	0.18	0.188	0.18	0.181	0.188	0.267	0.156	0.17	0.179	0.18	0.188	0.199	0.217	0.208	0.234	0.291	0.226	0.186		740	0.194125	0.0324283
750	0.199	0.174	0.18	0.184	0.183	0.197	0.19	0.2	0.191	0.19	0.2	0.284	0.165	0.18	0.191	0.192	0.2	0.213	0.231	0.222	0.266	0.341	0.257	0.2		750	0.209583	0.0404506
760	0.241	0.196	0.2	0.204	0.199	0.226	0.213	0.228	0.212	0.214	0.226	0.377	0.186	0.198	0.214	0.21	0.226	0.244	0.29	0.281	0.35	0.4	0.304	0.248		760	0.245292	0.0589196
770	0.261	0.213	0.213	0.213	0.207	0.223	0.219	0.234	0.219	0.221	0.234	0.395	0.201	0.209	0.227	0.223	0.237	0.257	0.318	0.307	0.372	0.419	0.332	0.263		770	0.259042	0.0635586
780	0.281	0.232	0.229	0.227	0.219	0.235	0.23	0.249	0.234	0.233	0.244	0.426	0.215	0.224	0.244	0.236	0.25	0.272	0.351	0.351	0.413	0.445	0.356	0.284		780	0.278333	0.0710595
790	0.304	0.251	0.246	0.242	0.232	0.247	0.24	0.263	0.247	0.243	0.257	0.458	0.235	0.239	0.263	0.252	0.269	0.292	0.396	0.391	0.453	0.465	0.392	0.301		790	0.299083	0.0789028
800	0.333	0.28	0.276	0.26	0.245	0.263	0.25	0.277	0.259	0.255	0.27	0.521	0.271	0.259	0.292	0.279	0.311	0.337	0.444	0.439	0.489	0.484	0.402	0.322		800	0.32575	0.0868934
810	0.353	0.292	0.281	0.268	0.255	0.267	0.258	0.288	0.27	0.266	0.281	0.519	0.281	0.271	0.3	0.285	0.313	0.342	0.442	0.447	0.5	0.497	0.419	0.329		810	0.334333	0.0860514
820	0.388	0.316	0.305	0.29	0.269	0.285	0.271	0.303	0.284	0.279	0.297	0.549	0.313	0.286	0.32	0.304	0.336	0.366	0.468	0.473	0.521	0.522	0.437	0.341		820	0.355125	0.0892234
830	0.416	0.332	0.317	0.303	0.28	0.296	0.283	0.316	0.298	0.292	0.307	0.575	0.328	0.297	0.33	0.311	0.338	0.37	0.451	0.461	0.507	0.541	0.453	0.363		830	0.365208	0.0871326
840	0.446	0.352	0.342	0.324	0.295	0.31	0.299	0.335	0.316	0.308	0.324	0.565	0.345	0.31	0.343	0.324	0.348	0.381	0.456	0.467	0.526	0.567	0.466	0.378		840	0.380292	0.0848925
850	0.484	0.372	0.366	0.346	0.316	0.328	0.318	0.355	0.334	0.325	0.34	0.57	0.363	0.322	0.355	0.337	0.36	0.393	0.466	0.471	0.531	0.587	0.478	0.399		850	0.3965	0.0828293
860	0.53	0.396	0.386	0.365	0.333	0.348	0.336	0.381	0.356	0.345	0.361	0.585	0.386	0.336	0.369	0.351	0.373	0.408	0.48	0.484	0.542	0.603	0.496	0.423		860	0.415542	0.0828613
870	0.565	0.412	0.416	0.385	0.349	0.359	0.354	0.399	0.375	0.362	0.379	0.604	0.406	0.35	0.384	0.367	0.388	0.424	0.496	0.499	0.552	0.62	0.511	0.459		870	0.433958	0.0838277
880	0.601	0.441	0.427	0.4	0.371	0.382	0.377	0.425	0.399	0.386	0.404	0.631	0.433	0.366	0.402	0.385	0.405	0.444	0.516	0.519	0.569	0.637	0.535	0.483		880	0.45575	0.0849569
890	0.627	0.469	0.447	0.426	0.402	0.414	0.406	0.462	0.436	0.421	0.432	0.64	0.466	0.387	0.424	0.406	0.426	0.469	0.541	0.545	0.595	0.664	0.563	0.508		890	0.482333	0.082977
900	0.653	0.493	0.466	0.443	0.43	0.439	0.435	0.488	0.459	0.443	0.455	0.662	0.492	0.404	0.442	0.425	0.447	0.49	0.563	0.567	0.614	0.687	0.592	0.543		900	0.5055	0.0837283
910	0.644	0.52	0.488	0.473	0.456	0.471	0.467	0.52	0.49	0.473	0.484	0.687	0.526	0.424	0.464	0.447	0.47	0.513	0.59	0.594	0.639	0.715	0.621	0.577		910	0.531375	0.0816625
920	0.668	0.551	0.515	0.492	0.488	0.509	0.5	0.552	0.517	0.498	0.517	0.719	0.554	0.443	0.488	0.468	0.491	0.537	0.614	0.621	0.664	0.741	0.651	0.616		920	0.558917	0.0826022
930	0.696	0.571	0.537	0.52	0.509	0.527	0.528	0.583	0.55	0.528	0.541	0.749	0.585	0.462	0.508	0.488	0.513	0.562	0.642	0.649	0.692	0.768	0.68	0.648		930	0.584833	0.0850067
940	0.722	0.605	0.564	0.549	0.536	0.557	0.563	0.616	0.586	0.562	0.571	0.783	0.617	0.482	0.532	0.513	0.537	0.589	0.671	0.677	0.721	0.796	0.711	0.685		940	0.614375	0.08634
950	0.753	0.634	0.59	0.576	0.563	0.595	0.592	0.653	0.621	0.598	0.601	0.814	0.646	0.5	0.558	0.541	0.561	0.616	0.698	0.705	0.748	0.824	0.741	0.72		950	0.643667	0.0875054
960	0.777	0.657	0.619	0.607	0.594	0.629	0.625	0.689	0.656	0.625	0.631	0.848	0.67	0.526	0.585	0.562	0.59	0.645	0.729	0.734	0.776	0.851	0.772	0.755		960	0.673	0.0882423
970	0.808	0.686	0.649	0.633	0.625	0.656	0.65	0.711	0.674	0.65	0.652	0.878	0.693	0.547	0.608	0.584	0.612	0.671	0.754	0.757	0.801	0.876	0.8	0.784		970	0.698292	0.0895853
980	0.836	0.715	0.678	0.662	0.647	0.679	0.678	0.74	0.705	0.68	0.68	0.911	0.722	0.577	0.637	0.611	0.64	0.698	0.78	0.785	0.826	0.902	0.828	0.819		980	0.7265	0.0900319
990	0.86	0.746	0.705	0.689	0.68	0.715	0.711	0.772	0.739	0.713	0.711	0.933	0.757	0.604	0.662	0.637	0.664	0.723	0.806	0.812	0.853	0.927	0.857	0.851		990	0.755292	0.0890508
1000	0.887	0.773	0.728	0.715	0.704	0.736	0.736	0.796	0.765	0.736	0.733	0.959	0.784	0.627	0.685	0.657	0.683	0.744	0.829	0.836	0.875	0.949	0.883	0.875		1000	0.778958	0.0898687
1010	0.913	0.798	0.754	0.738	0.73	0.756	0.764	0.824	0.791	0.761	0.76	0.987	0.813	0.648	0.707	0.679	0.706	0.766	0.85	0.859	0.898	0.971	0.908	0.899		1010	0.803333	0.0904557
1020	0.94	0.819	0.771	0.761	0.753	0.787	0.788	0.85	0.816	0.785	0.78	1.014	0.835	0.664	0.725	0.698	0.723	0.786	0.87	0.878	0.917	0.989	0.929	0.924		1020	0.825083	0.0916534
1030	0.963	0.839	0.795	0.783	0.778	0.812	0.812	0.874	0.839	0.809	0.804	1.039	0.858	0.682	0.743	0.714	0.738	0.802	0.887	0.897	0.936	1.009	0.949	0.945		1030	0.846125	0.0924292
1040	0.978	0.86	0.814	0.802	0.797	0.835	0.836	0.9	0.866	0.837	0.831	1.056	0.879	0.703	0.76	0.732	0.756	0.822	0.903	0.912	0.952	1.025	0.972	0.97		1040	0.866583	0.0917217
1050	0.996	0.876	0.832	0.82	0.817	0.854	0.858	0.92	0.888	0.858	0.854	1.071	0.899	0.719	0.778	0.747	0.772	0.837	0.917	0.928	0.967	1.039	0.989	0.989		1050	0.884375	0.091253
1060	1.01	0.89	0.847	0.833	0.833	0.863	0.876	0.937	0.905	0.877	0.87	1.081	0.918	0.733	0.795	0.761	0.785	0.852	0.931	0.942	0.981	1.054	1.006	1.004		1060	0.899333	0.091044
1070	1.022	0.906	0.861	0.848	0.847	0.885	0.891	0.954	0.922	0.892	0.883	1.092	0.936	0.746	0.805	0.772	0.796	0.862	0.94	0.953	0.991	1.063	1.018	1.017		1070	0.912583	0.090561
1080	1.034	0.916	0.871	0.86	0.862	0.892	0.903	0.968	0.936	0.905	0.896	1.102	0.951	0.757	0.816	0.782	0.803	0.871	0.948	0.96	1	1.071	1.029	1.026		1080	0.923292	0.0903753
1090	1.041	0.926	0.879	0.867	0.872	0.898	0.913	0.976	0.946	0.914	0.905	1.107	0.963	0.767	0.823	0.788	0.809	0.877	0.953	0.967	1.007	1.075	1.036	1.034		1090	0.930958	0.0898716
1100	1.054	0.934	0.886	0.879	0.887	0.911	0.922	0.987	0.957	0.924	0.913	1.117	0.973	0.771	0.83	0.793	0.814	0.883	0.955	0.972	1.014	1.085	1.044	1.043		1100	0.9395	0.0909152
1110	1.054	0.94	0.892	0.884	0.893	0.913	0.931	0.996	0.967	0.931	0.92	1.114	0.982	0.778	0.836	0.798	0.818	0.887	0.959	0.975	1.016	1.082	1.045	1.046		1110	0.944042	0.0889927
1120	1.056	0.944	0.896	0.89	0.904	0.92	0.937	1.005	0.975	0.938	0.924	1.113	0.992	0.783	0.839	0.8	0.819	0.89	0.96	0.976	1.018	1.083	1.046	1.049		1120	0.948208	0.0882871
1130	1.056	0.945	0.895	0.893	0.91	0.923	0.941	1.011	0.98	0.941	0.924	1.113	0.999	0.787	0.842	0.802	0.821	0.893	0.961	0.979	1.022	1.084	1.048	1.046		1130	0.950667	0.0877822
1140	1.06	0.949	0.901	0.901	0.92	0.938	0.948	1.02	0.988	0.95	0.928	1.113	1.004	0.789	0.846	0.806	0.822	0.895	0.961	0.98	1.021	1.084	1.047	1.049		1140	0.955	0.0869218
1150	1.06	0.952	0.902	0.911	0.931	0.957	0.955	1.029	0.997	0.959	0.929	1.112	1.01	0.79	0.848	0.807	0.825	0.898	0.963	0.982	1.024	1.085	1.048	1.049		1150	0.959292	0.0865244
1160	1.06	0.958	0.905	0.926	0.945	0.976	0.963	1.041	1.011	0.977	0.931	1.111	1.02	0.791	0.853	0.811	0.828	0.902	0.965	0.985	1.029	1.087	1.049	1.046		1160	0.965417	0.086104
1170	1.057	0.961	0.905	0.935	0.946	0.982	0.965	1.04	1.01	0.982	0.932	1.105	1.019	0.793	0.854	0.812	0.829	0.904	0.963	0.984	1.025	1.083	1.045	1.044		1170	0.965625	0.0842423
1180	1.059	0.971	0.912	0.945	0.948	0.99	0.976	1.044	1.017	0.996	0.933	1.105	1.021	0.796	0.86	0.817	0.832	0.906	0.964	0.987	1.03	1.084	1.044	1.044		1180	0.970042	0.083454
1190	1.057	0.973	0.911	0.951	0.951	0.997	0.984	1.046	1.019	1.002	0.937	1.103	1.02	0.799	0.86	0.818	0.832	0.908	0.966	0.988	1.03	1.083	1.046	1.046		1190	0.971958	0.0830628
1200	1.054	0.98	0.915	0.956	0.951	0.991	0.991	1.05	1.024	1.007	0.939	1.098	1.023	0.801	0.862	0.82	0.836	0.91	0.969	0.99	1.031	1.085	1.047	1.046		1200	0.974	0.0822002
1210	1.053	0.992	0.926	0.958	0.948	0.989	0.995	1.048	1.022	1.01	0.949	1.095	1.022	0.802	0.863	0.823	0.84	0.911	0.971	0.989	1.029	1.084	1.046	1.048		1210	0.975542	0.0806781
1220	1.058	1.008	0.951	0.959	0.946	0.987	0.994	1.046	1.021	1.008	0.962	1.099	1.026	0.807	0.867	0.827	0.845	0.91	0.971	0.989	1.029	1.081	1.044	1.045		1220	0.978333	0.078912
1230	1.051	1.01	0.954	0.955	0.94	0.978	0.989	1.039	1.016	1.003	0.963	1.091	1.016	0.811	0.867	0.826	0.844	0.909	0.97	0.987	1.026	1.08	1.044	1.045		1230	0.975583	0.0771334
1240	1.049	1.017	0.973	0.957	0.943	0.981	0.992	1.044	1.02	1.006	0.976	1.087	1.022	0.814	0.867	0.83	0.848	0.909	0.971	0.989	1.029	1.082	1.047	1.051		1240	0.979333	0.076783
1250	1.048	1.014	0.979	0.954	0.94	0.973	0.987	1.039	1.014	1.001	0.975	1.089	1.02	0.814	0.866	0.828	0.845	0.905	0.968	0.986	1.026	1.08	1.047	1.053		1250	0.977125	0.0769417
1260	1.044	1.014	0.981	0.953	0.941	0.974	0.985	1.04	1.014	0.997	0.977	1.082	1.016	0.814	0.865	0.827	0.847	0.904	0.967	0.983	1.023	1.078	1.044	1.045		1260	0.975625	0.0756035
1270	1.038	1.011	0.978	0.948	0.938	0.971	0.985	1.037	1.013	0.998	0.975	1.077	1.012	0.815	0.866	0.827	0.848	0.905	0.967	0.985	1.023	1.078	1.043	1.044		1270	0.97425	0.074583
1280	1.037	1.01	0.978	0.946	0.937	0.961	0.985	1.037	1.013	1	0.979	1.077	1.011	0.814	0.863	0.827	0.846	0.903	0.967	0.983	1.022	1.079	1.044	1.052		1280	0.973792	0.075553
1290	1.031	1.009	0.972	0.941	0.932	0.961	0.983	1.037	1.012	0.998	0.978	1.074	1.01	0.816	0.864	0.827	0.848	0.903	0.966	0.983	1.024	1.081	1.044	1.051		1290	0.972708	0.0749942
1300	1.031	1.006	0.969	0.938	0.93	0.956	0.977	1.034	1.011	0.995	0.977	1.079	1.008	0.814	0.858	0.825	0.845	0.899	0.964	0.981	1.022	1.077	1.042	1.052		1300	0.970417	0.0758854
1310	1.028	1.002	0.964	0.933	0.926	0.953	0.973	1.03	1.006	0.993	0.973	1.073	1.006	0.813	0.859	0.825	0.845	0.899	0.963	0.98	1.021	1.076	1.042	1.055		1310	0.96825	0.0752816
1320	1.024	0.999	0.963	0.933	0.926	0.947	0.975	1.032	1.007	0.992	0.972	1.072	1.006	0.815	0.86	0.825	0.847	0.9	0.964	0.981	1.02	1.078	1.044	1.059		1320	0.968375	0.0751519
1330	1.025	0.996	0.959	0.93	0.923	0.951	0.969	1.027	1.004	0.989	0.969	1.076	1.004	0.814	0.854	0.823	0.842	0.892	0.96	0.975	1.015	1.073	1.04	1.061		1330	0.965458	0.0758906
1340	1.018	0.995	0.957	0.926	0.922	0.951	0.969	1.031	1.005	0.992	0.971	1.066	1.004	0.815	0.857	0.825	0.847	0.896	0.961	0.978	1.018	1.074	1.042	1.059		1340	0.965792	0.0745631
1350	1.012	0.99	0.952	0.922	0.916	0.95	0.967	1.03	1.005	0.991	0.973	1.063	1.003	0.817	0.858	0.825	0.848	0.899	0.961	0.978	1.018	1.075	1.042	1.059		1350	0.96475	0.0740007
1360	1.011	0.992	0.952	0.924	0.918	0.95	0.968	1.032	1.006	0.994	0.975	1.064	1.001	0.815	0.852	0.822	0.842	0.893	0.959	0.976	1.017	1.073	1.041	1.069		1360	0.964417	0.0758963
1370	1.009	0.989	0.95	0.922	0.919	0.946	0.967	1.031	1.005	0.995	0.973	1.065	1.001	0.815	0.852	0.822	0.844	0.893	0.959	0.976	1.016	1.074	1.04	1.067		1370	0.96375	0.0756009
1380	1.007	0.989	0.947	0.92	0.917	0.946	0.968	1.033	1.004	0.996	0.972	1.062	0.999	0.816	0.853	0.823	0.845	0.896	0.959	0.976	1.017	1.074	1.042	1.073		1380	0.963917	0.0756019
1390	1.003	0.986	0.942	0.916	0.909	0.943	0.96	1.028	1.002	0.992	0.971	1.055	0.998	0.818	0.855	0.825	0.848	0.899	0.962	0.979	1.019	1.075	1.042	1.074		1390	0.962542	0.074598
1400	1.001	0.99	0.944	0.916	0.915	0.948	0.966	1.032	1.005	0.995	0.981	1.053	0.998	0.819	0.853	0.827	0.848	0.899	0.961	0.979	1.02	1.077	1.044	1.085		1400	0.964833	0.0754699
1410	1	0.989	0.941	0.92	0.915	0.941	0.964	1.032	1.005	0.994	0.979	1.059	0.996	0.813	0.849	0.82	0.842	0.89	0.955	0.97	1.014	1.067	1.037	1.087		1410	0.961625	0.0767451
1420	0.996	0.987	0.942	0.921	0.912	0.946	0.962	1.028	1.004	0.998	0.981	1.045	0.998	0.82	0.856	0.827	0.85	0.901	0.961	0.979	1.019	1.073	1.042	1.082		1420	0.96375	0.0737376
1430	0.995	0.988	0.938	0.917	0.911	0.951	0.96	1.031	1.004	0.996	0.985	1.041	0.997	0.819	0.852	0.825	0.846	0.898	0.958	0.975	1.016	1.071	1.042	1.088		1430	0.962667	0.0748579
1440	0.992	0.99	0.941	0.92	0.911	0.94	0.963	1.031	1.006	0.997	0.989	1.038	0.997	0.816	0.849	0.821	0.843	0.892	0.952	0.971	1.013	1.069	1.042	1.097		1440	0.961667	0.0764732
Fig. 2a: Time vs 6 point moving average specific growth rate (μ) (h-1), Type A (GR)
	Type A (GR)	Type A (GR)	Type A (GR)	Type A (GR)	Type A (GR)	Type A (GR)	Type A (GR)	Type A (GR)	Type A (GR)	Type A (GR)	Type A (GR)	Type A (GR)	Type A (GR)	Type A (GR)	Type A (GR)	Type A (GR)	Type A (GR)	Type A (GR)	Type A (GR)	Type A (GR)	Type A (GR)	Type A (GR)	Type A (GR)	Type A (GR)		Type A (GR) (n=24)
Time (min)	No. 1	No. 2	No. 3	No. 4	No. 5	No. 6	No. 7	No. 8	No. 9	No. 10	No. 11	No. 12	No. 13	No. 14	No. 15	No. 16	No. 17	No. 18	No. 19	No. 20	No. 21	No. 22	No. 23	No. 24		Time (min)	AVE	SD
0	0.086	0.087	0.086	0.086	0.085	0.087	0.086	0.087	0.087	0.087	0.086	0.086	0.086	0.088	0.087	0.086	0.087	0.086	0.087	0.087	0.088	0.086	0.086	0.086		0	0.0865	0.000722315
10	0.086	0.087	0.086	0.086	0.086	0.087	0.087	0.087	0.087	0.087	0.086	0.086	0.086	0.088	0.087	0.087	0.087	0.086	0.087	0.087	0.088	0.086	0.086	0.086		10	0.086625	0.000646899
20	0.086	0.087	0.085	0.086	0.085	0.087	0.086	0.087	0.087	0.087	0.086	0.086	0.086	0.088	0.087	0.086	0.087	0.086	0.087	0.087	0.087	0.086	0.086	0.086		20	0.0864167	0.000717282
30	0.086	0.087	0.086	0.086	0.085	0.087	0.087	0.087	0.087	0.087	0.086	0.086	0.086	0.088	0.087	0.086	0.087	0.086	0.087	0.087	0.087	0.086	0.086	0.086		30	0.0865	0.00065938
40	0.086	0.087	0.086	0.086	0.085	0.087	0.087	0.088	0.087	0.088	0.086	0.086	0.086	0.088	0.087	0.086	0.087	0.086	0.087	0.087	0.088	0.086	0.086	0.086		40	0.086625	0.000824226
50	0.086	0.087	0.086	0.086	0.085	0.087	0.087	0.087	0.087	0.087	0.086	0.086	0.086	0.088	0.087	0.086	0.087	0.086	0.087	0.087	0.087	0.086	0.086	0.086		50	0.0865	0.00065938
60	0.086	0.087	0.086	0.086	0.085	0.087	0.086	0.087	0.087	0.087	0.086	0.086	0.086	0.088	0.087	0.086	0.087	0.086	0.087	0.087	0.087	0.086	0.085	0.086		60	0.0864167	0.000717282
70	0.086	0.087	0.086	0.086	0.086	0.087	0.087	0.088	0.087	0.088	0.086	0.086	0.086	0.088	0.087	0.087	0.087	0.086	0.087	0.087	0.088	0.086	0.086	0.086		70	0.0867083	0.000750604
80	0.086	0.087	0.086	0.086	0.086	0.087	0.087	0.088	0.087	0.088	0.086	0.087	0.087	0.088	0.087	0.087	0.088	0.086	0.087	0.087	0.088	0.086	0.086	0.086		80	0.0868333	0.000761387
90	0.086	0.087	0.086	0.086	0.086	0.087	0.087	0.088	0.087	0.087	0.086	0.087	0.086	0.088	0.087	0.086	0.087	0.086	0.087	0.087	0.087	0.086	0.086	0.086		90	0.086625	0.000646899
100	0.086	0.087	0.086	0.086	0.086	0.087	0.087	0.087	0.087	0.088	0.086	0.086	0.086	0.088	0.087	0.086	0.087	0.086	0.087	0.087	0.087	0.086	0.086	0.086		100	0.0865833	0.000653863
110	0.086	0.087	0.086	0.086	0.086	0.087	0.087	0.088	0.087	0.088	0.086	0.086	0.086	0.088	0.087	0.087	0.087	0.086	0.087	0.087	0.088	0.086	0.086	0.086		110	0.0867083	0.000750604
120	0.086	0.087	0.086	0.086	0.086	0.087	0.087	0.088	0.087	0.088	0.086	0.086	0.086	0.088	0.087	0.086	0.087	0.086	0.087	0.087	0.088	0.086	0.086	0.086		120	0.0866667	0.000761387
130	0.086	0.087	0.086	0.086	0.086	0.087	0.087	0.088	0.087	0.087	0.086	0.086	0.087	0.088	0.087	0.087	0.087	0.086	0.087	0.087	0.088	0.086	0.086	0.086		130	0.0867083	0.000690253
140	0.086	0.087	0.086	0.086	0.086	0.087	0.087	0.088	0.087	0.087	0.086	0.086	0.087	0.088	0.087	0.086	0.087	0.086	0.087	0.087	0.088	0.086	0.086	0.086		140	0.0866667	0.000701964
150	0.086	0.087	0.086	0.086	0.086	0.087	0.087	0.088	0.087	0.088	0.086	0.086	0.087	0.088	0.087	0.087	0.087	0.086	0.087	0.087	0.087	0.086	0.086	0.086		150	0.0867083	0.000690253
160	0.086	0.087	0.086	0.086	0.086	0.087	0.087	0.088	0.087	0.088	0.086	0.086	0.086	0.088	0.087	0.086	0.087	0.086	0.087	0.087	0.087	0.086	0.086	0.086		160	0.086625	0.000710939
170	0.086	0.087	0.086	0.086	0.086	0.087	0.087	0.087	0.087	0.087	0.086	0.086	0.086	0.088	0.087	0.086	0.087	0.086	0.087	0.087	0.087	0.086	0.086	0.086		170	0.0865417	0.00058823
180	0.087	0.087	0.086	0.086	0.086	0.087	0.087	0.088	0.087	0.088	0.086	0.087	0.087	0.088	0.087	0.087	0.087	0.086	0.087	0.087	0.088	0.086	0.086	0.086		180	0.0868333	0.000701964
190	0.086	0.087	0.086	0.086	0.086	0.087	0.087	0.088	0.087	0.088	0.086	0.086	0.086	0.088	0.087	0.086	0.087	0.086	0.087	0.087	0.087	0.086	0.086	0.086		190	0.086625	0.000710939
200	0.086	0.087	0.086	0.086	0.086	0.087	0.087	0.088	0.087	0.088	0.086	0.087	0.087	0.088	0.087	0.087	0.087	0.086	0.087	0.088	0.088	0.086	0.086	0.086		200	0.0868333	0.000761387
210	0.087	0.087	0.086	0.086	0.086	0.087	0.087	0.088	0.087	0.087	0.087	0.087	0.087	0.088	0.087	0.087	0.087	0.086	0.087	0.088	0.088	0.086	0.086	0.086		210	0.086875	0.000679674
220	0.087	0.087	0.087	0.087	0.086	0.088	0.087	0.088	0.087	0.088	0.086	0.087	0.087	0.088	0.087	0.087	0.088	0.086	0.087	0.088	0.088	0.086	0.086	0.086		220	0.0870417	0.000750604
230	0.087	0.087	0.086	0.086	0.086	0.087	0.087	0.088	0.087	0.088	0.087	0.087	0.087	0.088	0.087	0.087	0.088	0.086	0.087	0.088	0.088	0.086	0.086	0.086		230	0.0869583	0.000750604
240	0.087	0.088	0.087	0.087	0.086	0.088	0.087	0.088	0.087	0.088	0.087	0.087	0.087	0.088	0.087	0.087	0.088	0.086	0.087	0.088	0.088	0.087	0.086	0.086		240	0.0871667	0.000701964
250	0.087	0.088	0.087	0.087	0.086	0.088	0.087	0.088	0.087	0.088	0.087	0.087	0.087	0.088	0.087	0.087	0.088	0.086	0.088	0.088	0.088	0.086	0.086	0.086		250	0.0871667	0.000761387
260	0.087	0.088	0.087	0.087	0.086	0.088	0.087	0.088	0.087	0.088	0.087	0.087	0.087	0.089	0.087	0.087	0.088	0.086	0.088	0.088	0.088	0.087	0.086	0.086		260	0.08725	0.000793999
270	0.087	0.088	0.087	0.087	0.086	0.088	0.087	0.088	0.088	0.088	0.087	0.087	0.087	0.089	0.088	0.087	0.088	0.087	0.088	0.088	0.088	0.087	0.087	0.086		270	0.0874167	0.000717282
280	0.087	0.088	0.087	0.087	0.086	0.088	0.088	0.088	0.088	0.088	0.087	0.088	0.087	0.089	0.088	0.087	0.088	0.087	0.088	0.088	0.088	0.087	0.087	0.087		280	0.0875417	0.000658005
290	0.087	0.088	0.087	0.087	0.087	0.088	0.087	0.088	0.088	0.088	0.087	0.088	0.087	0.089	0.088	0.087	0.088	0.087	0.088	0.088	0.088	0.087	0.087	0.087		290	0.0875417	0.00058823
300	0.087	0.088	0.087	0.087	0.086	0.088	0.088	0.088	0.088	0.088	0.087	0.088	0.087	0.089	0.088	0.087	0.088	0.087	0.088	0.088	0.088	0.087	0.087	0.087		300	0.0875417	0.000658005
310	0.088	0.088	0.088	0.087	0.087	0.088	0.088	0.089	0.088	0.088	0.088	0.088	0.087	0.089	0.088	0.088	0.088	0.087	0.088	0.089	0.089	0.088	0.087	0.087		310	0.0879167	0.000653863
320	0.087	0.088	0.087	0.087	0.087	0.088	0.087	0.089	0.088	0.088	0.088	0.088	0.087	0.089	0.088	0.088	0.088	0.087	0.088	0.089	0.089	0.087	0.087	0.087		320	0.08775	0.00073721
330	0.088	0.088	0.088	0.088	0.087	0.088	0.088	0.089	0.088	0.089	0.088	0.088	0.088	0.089	0.088	0.088	0.088	0.087	0.088	0.089	0.089	0.088	0.087	0.087		330	0.0880417	0.000624094
340	0.088	0.089	0.088	0.088	0.087	0.089	0.088	0.089	0.088	0.089	0.088	0.089	0.088	0.09	0.088	0.088	0.089	0.087	0.089	0.089	0.089	0.088	0.087	0.087		340	0.0882917	0.00080645
350	0.088	0.088	0.088	0.088	0.087	0.088	0.088	0.089	0.088	0.089	0.088	0.089	0.088	0.089	0.088	0.088	0.089	0.087	0.089	0.089	0.089	0.088	0.087	0.087		350	0.0881667	0.000701964
360	0.088	0.088	0.088	0.088	0.087	0.089	0.088	0.089	0.088	0.089	0.088	0.089	0.088	0.089	0.088	0.088	0.089	0.088	0.089	0.089	0.089	0.088	0.087	0.087		360	0.08825	0.000675664
370	0.088	0.089	0.088	0.088	0.087	0.089	0.088	0.089	0.089	0.089	0.088	0.089	0.088	0.09	0.089	0.088	0.089	0.088	0.089	0.089	0.089	0.088	0.087	0.088		370	0.0884583	0.00072106
380	0.088	0.089	0.088	0.088	0.087	0.089	0.088	0.089	0.089	0.089	0.088	0.089	0.088	0.09	0.089	0.088	0.089	0.088	0.089	0.089	0.089	0.089	0.088	0.088		380	0.0885417	0.000658005
390	0.088	0.089	0.088	0.088	0.087	0.088	0.088	0.089	0.089	0.089	0.088	0.09	0.088	0.089	0.088	0.088	0.089	0.088	0.089	0.089	0.089	0.089	0.088	0.088		390	0.0884583	0.000658005
400	0.088	0.089	0.088	0.088	0.087	0.089	0.088	0.089	0.089	0.089	0.088	0.09	0.088	0.09	0.089	0.088	0.089	0.088	0.089	0.089	0.09	0.089	0.088	0.088		400	0.088625	0.00076967
410	0.088	0.089	0.089	0.088	0.088	0.089	0.089	0.09	0.089	0.089	0.089	0.091	0.088	0.09	0.089	0.089	0.09	0.088	0.089	0.09	0.09	0.09	0.088	0.088		410	0.0890417	0.000858673
420	0.088	0.089	0.089	0.088	0.088	0.089	0.089	0.09	0.089	0.09	0.089	0.091	0.088	0.09	0.089	0.089	0.09	0.089	0.09	0.09	0.09	0.09	0.089	0.089		420	0.08925	0.000793999
430	0.089	0.09	0.089	0.089	0.088	0.089	0.089	0.09	0.089	0.09	0.09	0.092	0.089	0.091	0.089	0.089	0.09	0.089	0.09	0.091	0.091	0.091	0.089	0.089		430	0.0896667	0.000963087
440	0.089	0.09	0.089	0.089	0.088	0.089	0.089	0.09	0.09	0.09	0.09	0.093	0.089	0.09	0.09	0.089	0.09	0.089	0.091	0.091	0.091	0.091	0.089	0.089		440	0.0897917	0.00106237
450	0.089	0.09	0.09	0.089	0.089	0.09	0.09	0.091	0.09	0.091	0.091	0.094	0.089	0.091	0.09	0.09	0.091	0.09	0.091	0.091	0.092	0.092	0.09	0.09		450	0.0904583	0.00114129
460	0.09	0.091	0.09	0.089	0.089	0.09	0.09	0.091	0.09	0.091	0.091	0.095	0.089	0.091	0.091	0.09	0.091	0.09	0.091	0.092	0.092	0.093	0.091	0.09		460	0.09075	0.00132698
470	0.09	0.091	0.091	0.09	0.089	0.091	0.09	0.092	0.091	0.092	0.092	0.096	0.09	0.092	0.091	0.091	0.092	0.091	0.092	0.092	0.093	0.094	0.091	0.091		470	0.0914583	0.001444
480	0.09	0.091	0.091	0.09	0.09	0.091	0.091	0.092	0.091	0.092	0.093	0.098	0.09	0.092	0.092	0.091	0.092	0.092	0.092	0.093	0.093	0.094	0.092	0.091		480	0.0918333	0.0016854
490	0.091	0.092	0.092	0.091	0.09	0.091	0.091	0.092	0.092	0.093	0.093	0.099	0.091	0.092	0.092	0.092	0.093	0.092	0.093	0.094	0.094	0.095	0.093	0.092		490	0.0925	0.00179371
500	0.091	0.092	0.092	0.091	0.091	0.092	0.092	0.093	0.092	0.093	0.094	0.101	0.091	0.093	0.093	0.092	0.093	0.093	0.094	0.094	0.095	0.096	0.093	0.093		500	0.0930833	0.00210417
510	0.092	0.093	0.093	0.092	0.091	0.092	0.092	0.094	0.093	0.094	0.096	0.103	0.091	0.094	0.093	0.093	0.094	0.093	0.095	0.095	0.096	0.097	0.095	0.094		510	0.0939583	0.00247561
520	0.092	0.094	0.094	0.093	0.092	0.093	0.093	0.094	0.094	0.095	0.097	0.105	0.092	0.094	0.094	0.094	0.095	0.095	0.096	0.096	0.096	0.098	0.095	0.095		520	0.0948333	0.00264849
530	0.093	0.094	0.095	0.093	0.093	0.094	0.094	0.096	0.094	0.096	0.099	0.108	0.093	0.095	0.095	0.095	0.096	0.096	0.097	0.097	0.098	0.1	0.097	0.097		530	0.0960417	0.00318255
540	0.094	0.095	0.095	0.094	0.094	0.095	0.095	0.096	0.095	0.097	0.101	0.111	0.094	0.096	0.096	0.096	0.097	0.097	0.098	0.098	0.099	0.102	0.098	0.098		540	0.097125	0.00363931
550	0.095	0.096	0.096	0.095	0.095	0.096	0.096	0.097	0.096	0.098	0.102	0.114	0.095	0.097	0.097	0.097	0.098	0.098	0.099	0.1	0.1	0.103	0.1	0.1		550	0.0983333	0.00401808
560	0.095	0.097	0.098	0.096	0.096	0.097	0.097	0.098	0.097	0.099	0.103	0.118	0.095	0.098	0.098	0.098	0.099	0.099	0.1	0.101	0.101	0.104	0.101	0.102		560	0.0994583	0.00461547
570	0.096	0.098	0.099	0.097	0.097	0.098	0.098	0.1	0.099	0.1	0.106	0.123	0.097	0.099	0.1	0.1	0.101	0.101	0.102	0.103	0.103	0.107	0.103	0.104		570	0.101292	0.00544122
580	0.097	0.099	0.1	0.098	0.098	0.099	0.099	0.101	0.1	0.101	0.108	0.127	0.098	0.1	0.101	0.101	0.102	0.102	0.103	0.104	0.104	0.108	0.104	0.106		580	0.1025	0.00602892
590	0.098	0.1	0.101	0.1	0.1	0.1	0.1	0.102	0.101	0.103	0.11	0.132	0.099	0.101	0.102	0.102	0.104	0.104	0.105	0.106	0.106	0.11	0.106	0.108		590	0.104167	0.00680579
600	0.099	0.101	0.103	0.101	0.101	0.102	0.102	0.104	0.102	0.105	0.111	0.137	0.1	0.103	0.104	0.104	0.105	0.106	0.107	0.108	0.107	0.112	0.108	0.111		600	0.105958	0.00750929
610	0.101	0.103	0.104	0.103	0.103	0.103	0.103	0.106	0.104	0.107	0.113	0.142	0.101	0.104	0.106	0.106	0.107	0.108	0.108	0.11	0.109	0.114	0.11	0.115		610	0.107917	0.00823522
620	0.102	0.104	0.106	0.104	0.105	0.105	0.105	0.108	0.106	0.109	0.117	0.149	0.103	0.106	0.108	0.108	0.109	0.11	0.111	0.113	0.112	0.117	0.113	0.119		620	0.110375	0.00942159
630	0.104	0.106	0.108	0.107	0.107	0.107	0.108	0.11	0.108	0.112	0.12	0.156	0.105	0.108	0.111	0.111	0.112	0.113	0.114	0.116	0.115	0.12	0.116	0.122		630	0.113167	0.0103658
640	0.106	0.108	0.11	0.109	0.109	0.109	0.11	0.113	0.111	0.115	0.124	0.163	0.107	0.11	0.114	0.113	0.115	0.116	0.117	0.119	0.117	0.123	0.119	0.126		640	0.115958	0.0114036
650	0.108	0.11	0.112	0.111	0.111	0.111	0.112	0.116	0.113	0.117	0.127	0.169	0.108	0.112	0.116	0.116	0.117	0.118	0.119	0.122	0.12	0.125	0.122	0.131		650	0.118458	0.0123182
660	0.11	0.113	0.115	0.113	0.114	0.114	0.115	0.119	0.115	0.121	0.131	0.176	0.111	0.115	0.119	0.119	0.12	0.121	0.122	0.126	0.123	0.128	0.125	0.136		660	0.121708	0.0132484
670	0.113	0.115	0.118	0.116	0.117	0.116	0.119	0.123	0.119	0.124	0.137	0.187	0.113	0.118	0.122	0.122	0.124	0.124	0.125	0.13	0.126	0.133	0.13	0.141		670	0.1255	0.0149811
680	0.115	0.118	0.121	0.119	0.12	0.119	0.122	0.126	0.121	0.128	0.143	0.197	0.116	0.12	0.125	0.125	0.127	0.128	0.129	0.135	0.13	0.138	0.135	0.144		680	0.129208	0.0165108
690	0.118	0.121	0.124	0.122	0.123	0.122	0.126	0.13	0.124	0.132	0.147	0.205	0.119	0.123	0.129	0.129	0.131	0.131	0.132	0.139	0.134	0.142	0.138	0.15		690	0.132958	0.0175462
700	0.122	0.124	0.127	0.124	0.126	0.124	0.13	0.135	0.127	0.136	0.152	0.215	0.122	0.127	0.133	0.132	0.135	0.135	0.136	0.144	0.137	0.147	0.143	0.157		700	0.137083	0.0190832
710	0.127	0.127	0.13	0.127	0.129	0.128	0.134	0.14	0.13	0.14	0.154	0.224	0.125	0.13	0.136	0.136	0.139	0.139	0.14	0.149	0.141	0.15	0.147	0.163		710	0.141042	0.0201656
720	0.131	0.13	0.134	0.131	0.133	0.131	0.138	0.145	0.133	0.145	0.156	0.233	0.128	0.133	0.14	0.14	0.144	0.143	0.143	0.155	0.145	0.154	0.151	0.169		720	0.145208	0.0212848
730	0.136	0.134	0.137	0.134	0.137	0.134	0.142	0.151	0.137	0.152	0.159	0.244	0.131	0.137	0.144	0.145	0.149	0.148	0.148	0.16	0.149	0.158	0.156	0.175		730	0.149875	0.0227296
740	0.141	0.137	0.141	0.138	0.14	0.137	0.148	0.157	0.14	0.159	0.163	0.254	0.134	0.14	0.148	0.149	0.154	0.152	0.151	0.166	0.153	0.162	0.16	0.181		740	0.154375	0.0240973
750	0.147	0.141	0.146	0.141	0.145	0.141	0.153	0.164	0.145	0.164	0.17	0.269	0.138	0.144	0.153	0.154	0.16	0.157	0.157	0.172	0.158	0.167	0.166	0.189		750	0.160042	0.0262736
760	0.155	0.145	0.15	0.146	0.149	0.145	0.16	0.173	0.149	0.172	0.176	0.282	0.142	0.149	0.158	0.159	0.166	0.163	0.161	0.179	0.163	0.173	0.173	0.195		760	0.165958	0.0280085
770	0.164	0.149	0.155	0.15	0.154	0.149	0.166	0.18	0.153	0.177	0.183	0.298	0.146	0.153	0.163	0.165	0.172	0.168	0.167	0.187	0.168	0.18	0.18	0.201		770	0.172	0.0303028
780	0.171	0.154	0.16	0.154	0.159	0.154	0.172	0.188	0.158	0.182	0.188	0.31	0.15	0.158	0.167	0.17	0.178	0.173	0.172	0.194	0.173	0.185	0.185	0.212		780	0.177792	0.031966
790	0.178	0.158	0.164	0.158	0.163	0.158	0.178	0.196	0.161	0.187	0.193	0.324	0.155	0.162	0.172	0.175	0.184	0.179	0.177	0.2	0.178	0.19	0.189	0.222		790	0.183375	0.0340815
800	0.188	0.163	0.17	0.163	0.168	0.162	0.185	0.207	0.167	0.193	0.203	0.344	0.16	0.168	0.177	0.181	0.19	0.185	0.183	0.208	0.184	0.196	0.196	0.235		800	0.190667	0.0373126
810	0.195	0.167	0.175	0.167	0.173	0.167	0.192	0.216	0.172	0.197	0.209	0.357	0.164	0.173	0.182	0.187	0.196	0.191	0.189	0.215	0.189	0.201	0.201	0.25		810	0.196875	0.0394741
820	0.202	0.172	0.18	0.172	0.178	0.172	0.198	0.227	0.177	0.202	0.212	0.37	0.169	0.178	0.187	0.193	0.202	0.197	0.194	0.222	0.195	0.205	0.206	0.26		820	0.202917	0.0412984
830	0.21	0.177	0.186	0.177	0.184	0.177	0.205	0.237	0.183	0.207	0.219	0.39	0.175	0.183	0.192	0.199	0.208	0.203	0.199	0.229	0.2	0.211	0.211	0.277		830	0.209958	0.0447296
840	0.226	0.184	0.194	0.185	0.192	0.185	0.216	0.252	0.192	0.217	0.24	0.424	0.182	0.189	0.199	0.207	0.216	0.212	0.207	0.238	0.208	0.221	0.219	0.308		840	0.221375	0.0512978
850	0.233	0.189	0.2	0.191	0.198	0.191	0.223	0.26	0.197	0.223	0.246	0.436	0.187	0.194	0.203	0.212	0.222	0.218	0.213	0.245	0.213	0.225	0.223	0.329		850	0.227958	0.0537381
860	0.245	0.196	0.207	0.197	0.205	0.197	0.232	0.271	0.204	0.23	0.26	0.459	0.194	0.2	0.209	0.219	0.229	0.225	0.22	0.252	0.219	0.232	0.229	0.353		860	0.236833	0.058204
870	0.254	0.203	0.214	0.203	0.21	0.203	0.239	0.28	0.21	0.236	0.266	0.476	0.2	0.205	0.214	0.225	0.235	0.232	0.225	0.258	0.225	0.237	0.233	0.374		870	0.244042	0.0614955
880	0.276	0.21	0.223	0.21	0.218	0.21	0.25	0.292	0.218	0.245	0.268	0.494	0.206	0.211	0.221	0.232	0.242	0.239	0.232	0.265	0.231	0.244	0.238	0.386		880	0.252542	0.0639769
890	0.296	0.217	0.232	0.218	0.226	0.217	0.26	0.303	0.225	0.255	0.27	0.511	0.213	0.217	0.226	0.239	0.248	0.246	0.238	0.269	0.237	0.249	0.243	0.405		890	0.260833	0.0670514
900	0.331	0.225	0.24	0.226	0.234	0.225	0.274	0.319	0.234	0.27	0.282	0.536	0.221	0.223	0.233	0.246	0.256	0.255	0.245	0.277	0.244	0.257	0.249	0.429		900	0.272125	0.0724193
910	0.353	0.232	0.25	0.235	0.242	0.234	0.283	0.337	0.242	0.283	0.302	0.556	0.227	0.228	0.239	0.253	0.263	0.262	0.252	0.282	0.25	0.264	0.254	0.455		910	0.282417	0.0772151
920	0.389	0.241	0.261	0.244	0.25	0.241	0.292	0.36	0.249	0.3	0.31	0.573	0.234	0.234	0.245	0.259	0.27	0.269	0.258	0.286	0.256	0.27	0.26	0.473		920	0.292667	0.0816268
930	0.427	0.25	0.273	0.254	0.26	0.25	0.301	0.384	0.259	0.336	0.348	0.594	0.243	0.24	0.252	0.266	0.276	0.276	0.265	0.292	0.262	0.279	0.265	0.495		930	0.306125	0.0878073
940	0.461	0.259	0.285	0.265	0.27	0.259	0.31	0.406	0.269	0.379	0.368	0.61	0.251	0.246	0.258	0.273	0.283	0.283	0.272	0.298	0.268	0.284	0.27	0.511		940	0.31825	0.0929653
950	0.475	0.264	0.294	0.277	0.279	0.267	0.321	0.438	0.275	0.413	0.375	0.615	0.257	0.251	0.264	0.279	0.289	0.29	0.278	0.302	0.274	0.288	0.274	0.52		950	0.327458	0.0956083
960	0.496	0.27	0.302	0.289	0.288	0.278	0.33	0.466	0.286	0.455	0.38	0.625	0.265	0.255	0.27	0.284	0.295	0.296	0.284	0.307	0.279	0.293	0.278	0.533		960	0.337667	0.10016
970	0.511	0.276	0.313	0.301	0.299	0.291	0.34	0.494	0.302	0.484	0.391	0.642	0.271	0.261	0.276	0.289	0.3	0.303	0.29	0.313	0.284	0.301	0.283	0.546		970	0.348375	0.104658
980	0.528	0.281	0.323	0.313	0.309	0.304	0.353	0.52	0.32	0.511	0.403	0.653	0.277	0.266	0.281	0.295	0.306	0.309	0.295	0.319	0.29	0.31	0.288	0.56		980	0.358917	0.108687
990	0.548	0.287	0.327	0.321	0.317	0.316	0.363	0.543	0.334	0.529	0.413	0.667	0.281	0.271	0.286	0.3	0.312	0.313	0.301	0.324	0.295	0.313	0.292	0.568		990	0.367542	0.112742
1000	0.566	0.292	0.338	0.331	0.323	0.326	0.37	0.567	0.347	0.547	0.424	0.675	0.287	0.276	0.292	0.305	0.316	0.319	0.307	0.331	0.3	0.32	0.296	0.58		1000	0.376458	0.116248
1010	0.578	0.298	0.348	0.341	0.329	0.337	0.387	0.587	0.361	0.571	0.428	0.679	0.292	0.281	0.297	0.31	0.322	0.324	0.31	0.335	0.305	0.323	0.301	0.589		1010	0.384708	0.118943
1020	0.596	0.305	0.363	0.353	0.337	0.35	0.406	0.608	0.381	0.586	0.44	0.69	0.298	0.286	0.302	0.315	0.326	0.331	0.317	0.343	0.31	0.329	0.305	0.602		1020	0.394958	0.12237
1030	0.607	0.309	0.364	0.355	0.346	0.361	0.424	0.625	0.392	0.602	0.448	0.696	0.305	0.291	0.307	0.319	0.33	0.335	0.321	0.348	0.315	0.331	0.309	0.613		1030	0.402208	0.12521
1040	0.621	0.314	0.375	0.365	0.352	0.369	0.449	0.641	0.406	0.616	0.451	0.704	0.311	0.294	0.313	0.324	0.336	0.34	0.325	0.354	0.32	0.334	0.313	0.62		1040	0.410292	0.127802
1050	0.639	0.322	0.394	0.385	0.361	0.384	0.468	0.657	0.424	0.633	0.465	0.71	0.321	0.301	0.318	0.331	0.342	0.347	0.332	0.361	0.327	0.339	0.319	0.629		1050	0.421208	0.129918
1060	0.65	0.326	0.404	0.394	0.368	0.392	0.484	0.67	0.433	0.643	0.47	0.721	0.327	0.304	0.321	0.335	0.347	0.351	0.336	0.365	0.331	0.343	0.324	0.637		1060	0.428167	0.132469
1070	0.658	0.331	0.413	0.403	0.382	0.405	0.511	0.681	0.447	0.654	0.474	0.728	0.333	0.309	0.326	0.338	0.352	0.355	0.34	0.372	0.337	0.346	0.328	0.641		1070	0.436	0.133964
1080	0.671	0.337	0.424	0.416	0.395	0.416	0.533	0.695	0.458	0.662	0.48	0.734	0.34	0.314	0.332	0.343	0.357	0.359	0.345	0.376	0.34	0.35	0.333	0.648		1080	0.444083	0.135879
1090	0.686	0.344	0.445	0.437	0.408	0.432	0.555	0.707	0.482	0.675	0.489	0.744	0.35	0.32	0.336	0.349	0.362	0.364	0.35	0.383	0.345	0.355	0.339	0.662		1090	0.454958	0.138681
1100	0.696	0.352	0.466	0.456	0.417	0.449	0.574	0.72	0.505	0.688	0.499	0.752	0.36	0.324	0.343	0.354	0.368	0.371	0.357	0.388	0.354	0.36	0.343	0.672		1100	0.465333	0.140737
1110	0.705	0.359	0.48	0.47	0.433	0.465	0.594	0.731	0.527	0.695	0.512	0.765	0.372	0.329	0.348	0.358	0.373	0.375	0.359	0.393	0.356	0.364	0.348	0.678		1110	0.474542	0.143054
1120	0.715	0.363	0.485	0.479	0.448	0.479	0.607	0.739	0.538	0.702	0.518	0.769	0.379	0.334	0.35	0.361	0.378	0.379	0.364	0.397	0.359	0.367	0.351	0.683		1120	0.481	0.144396
1130	0.724	0.369	0.494	0.488	0.461	0.491	0.622	0.749	0.553	0.708	0.53	0.777	0.39	0.338	0.355	0.365	0.382	0.382	0.367	0.403	0.363	0.371	0.356	0.686		1130	0.4885	0.145932
1140	0.73	0.372	0.505	0.496	0.483	0.512	0.636	0.755	0.577	0.712	0.534	0.784	0.398	0.342	0.359	0.37	0.386	0.386	0.371	0.407	0.368	0.373	0.359	0.689		1140	0.496	0.147171
1150	0.741	0.378	0.512	0.506	0.497	0.528	0.648	0.762	0.589	0.719	0.543	0.79	0.409	0.346	0.361	0.373	0.39	0.389	0.376	0.412	0.372	0.381	0.364	0.697		1150	0.503458	0.148744
1160	0.748	0.382	0.525	0.518	0.511	0.544	0.658	0.77	0.606	0.726	0.551	0.794	0.421	0.351	0.366	0.377	0.393	0.393	0.378	0.415	0.375	0.382	0.368	0.701		1160	0.510542	0.150201
1170	0.761	0.394	0.548	0.544	0.535	0.562	0.673	0.782	0.622	0.74	0.57	0.811	0.446	0.356	0.37	0.38	0.398	0.398	0.382	0.423	0.379	0.388	0.373	0.714		1170	0.522875	0.153848
1180	0.767	0.397	0.555	0.553	0.55	0.576	0.683	0.787	0.636	0.747	0.578	0.815	0.46	0.36	0.374	0.385	0.401	0.402	0.385	0.424	0.383	0.392	0.379	0.714		1180	0.529292	0.154721
1190	0.775	0.402	0.564	0.561	0.565	0.59	0.692	0.791	0.653	0.748	0.582	0.814	0.474	0.363	0.378	0.388	0.405	0.405	0.388	0.428	0.385	0.394	0.38	0.724		1190	0.535375	0.155871
1200	0.779	0.406	0.572	0.571	0.579	0.602	0.698	0.795	0.671	0.753	0.588	0.814	0.484	0.368	0.382	0.391	0.409	0.409	0.392	0.433	0.39	0.402	0.388	0.729		1200	0.541875	0.156062
1210	0.787	0.413	0.581	0.579	0.594	0.612	0.705	0.801	0.684	0.757	0.593	0.822	0.504	0.371	0.384	0.395	0.413	0.412	0.395	0.436	0.394	0.402	0.388	0.735		1210	0.548208	0.157892
1220	0.792	0.421	0.596	0.594	0.61	0.626	0.715	0.806	0.697	0.766	0.603	0.832	0.52	0.374	0.388	0.398	0.418	0.415	0.399	0.442	0.396	0.406	0.392	0.742		1220	0.556167	0.159986
1230	0.802	0.426	0.604	0.601	0.622	0.636	0.721	0.81	0.711	0.772	0.612	0.839	0.539	0.378	0.391	0.405	0.421	0.419	0.404	0.444	0.398	0.41	0.399	0.746		1230	0.562917	0.161335
1240	0.807	0.434	0.615	0.614	0.631	0.645	0.729	0.814	0.718	0.78	0.618	0.849	0.562	0.382	0.394	0.409	0.423	0.422	0.407	0.446	0.402	0.412	0.399	0.744		1240	0.569	0.162772
1250	0.813	0.44	0.623	0.62	0.64	0.654	0.735	0.816	0.728	0.783	0.626	0.854	0.578	0.386	0.397	0.41	0.426	0.423	0.407	0.451	0.406	0.416	0.401	0.75		1250	0.574292	0.164017
1260	0.818	0.449	0.633	0.63	0.651	0.663	0.741	0.817	0.737	0.788	0.63	0.859	0.596	0.388	0.399	0.412	0.429	0.429	0.41	0.455	0.408	0.421	0.408	0.755		1260	0.58025	0.164805
1270	0.826	0.461	0.643	0.638	0.658	0.672	0.746	0.819	0.744	0.794	0.639	0.867	0.613	0.393	0.403	0.417	0.432	0.431	0.415	0.457	0.409	0.424	0.41	0.761		1270	0.586333	0.166089
1280	0.837	0.478	0.653	0.653	0.672	0.687	0.756	0.824	0.756	0.803	0.65	0.876	0.627	0.396	0.406	0.423	0.436	0.434	0.416	0.458	0.412	0.425	0.411	0.771		1280	0.594167	0.169148
1290	0.842	0.49	0.661	0.66	0.678	0.694	0.76	0.823	0.764	0.808	0.656	0.885	0.638	0.399	0.408	0.427	0.439	0.438	0.42	0.46	0.418	0.432	0.416	0.773		1290	0.599542	0.169486
1300	0.848	0.502	0.67	0.67	0.686	0.702	0.766	0.825	0.77	0.811	0.661	0.889	0.651	0.402	0.412	0.428	0.442	0.441	0.422	0.462	0.419	0.433	0.418	0.78		1300	0.604583	0.170795
1310	0.854	0.511	0.677	0.676	0.691	0.706	0.769	0.822	0.777	0.813	0.666	0.894	0.661	0.405	0.415	0.43	0.443	0.443	0.424	0.465	0.421	0.434	0.421	0.784		1310	0.608417	0.171459
1320	0.859	0.522	0.685	0.685	0.697	0.714	0.774	0.821	0.782	0.821	0.672	0.901	0.672	0.407	0.417	0.432	0.445	0.443	0.425	0.468	0.423	0.439	0.421	0.791		1320	0.613167	0.173126
1330	0.865	0.538	0.695	0.695	0.707	0.725	0.78	0.822	0.786	0.826	0.678	0.908	0.684	0.409	0.42	0.435	0.447	0.446	0.427	0.47	0.426	0.441	0.423	0.796		1330	0.618708	0.174644
1340	0.871	0.546	0.699	0.699	0.71	0.727	0.784	0.82	0.79	0.828	0.685	0.914	0.693	0.411	0.421	0.438	0.45	0.449	0.429	0.468	0.427	0.442	0.427	0.804		1340	0.622167	0.17565
1350	0.879	0.56	0.706	0.707	0.718	0.735	0.789	0.819	0.798	0.832	0.691	0.921	0.705	0.415	0.424	0.44	0.451	0.451	0.431	0.471	0.428	0.444	0.43	0.807		1350	0.627167	0.177138
1360	0.888	0.577	0.715	0.718	0.727	0.746	0.793	0.817	0.805	0.841	0.701	0.934	0.716	0.418	0.427	0.442	0.454	0.454	0.432	0.474	0.43	0.446	0.432	0.815		1360	0.633417	0.179702
1370	0.898	0.596	0.725	0.727	0.738	0.758	0.799	0.815	0.813	0.848	0.709	0.947	0.728	0.422	0.429	0.445	0.456	0.456	0.435	0.476	0.432	0.45	0.434	0.818		1370	0.63975	0.18212
1380	0.905	0.61	0.737	0.737	0.746	0.765	0.804	0.814	0.818	0.851	0.714	0.956	0.737	0.423	0.432	0.446	0.459	0.458	0.439	0.48	0.436	0.451	0.435	0.819		1380	0.644667	0.183644
1390	0.916	0.629	0.748	0.752	0.756	0.782	0.813	0.812	0.824	0.86	0.727	0.971	0.75	0.425	0.433	0.449	0.461	0.46	0.441	0.48	0.437	0.454	0.438	0.828		1390	0.651917	0.187532
1400	0.925	0.639	0.756	0.755	0.763	0.786	0.813	0.811	0.828	0.862	0.735	0.977	0.758	0.428	0.435	0.451	0.462	0.461	0.442	0.483	0.437	0.455	0.439	0.836		1400	0.655708	0.189193
1410	0.926	0.647	0.761	0.759	0.764	0.788	0.814	0.808	0.832	0.864	0.744	0.984	0.763	0.429	0.436	0.453	0.462	0.463	0.443	0.483	0.439	0.458	0.442	0.841		1410	0.658458	0.189997
1420	0.931	0.656	0.769	0.764	0.769	0.791	0.814	0.805	0.834	0.868	0.749	0.992	0.77	0.43	0.437	0.454	0.464	0.465	0.444	0.486	0.441	0.46	0.444	0.843		1420	0.661667	0.191129
1430	0.932	0.665	0.775	0.769	0.777	0.795	0.817	0.8	0.837	0.873	0.756	1	0.779	0.433	0.438	0.456	0.466	0.465	0.444	0.485	0.441	0.46	0.444	0.842		1430	0.664542	0.192644
1440	0.931	0.676	0.783	0.775	0.78	0.802	0.819	0.801	0.842	0.876	0.76	1.002	0.784	0.434	0.44	0.458	0.467	0.467	0.445	0.491	0.443	0.462	0.446	0.844		1440	0.667833	0.193136
Fig. 2b: Time vs 6 point moving average specific growth rate (μ) (h-1), Type B
	Type B	Type B	Type B	Type B	Type B	Type B	Type B	Type B	Type B	Type B	Type B	Type B	Type B	Type B	Type B	Type B	Type B	Type B	Type B	Type B	Type B	Type B	Type B	Type B		Type B (n=24)
Time (min)	No. 1	No. 2	No. 3	No. 4	No. 5	No. 6	No. 7	No. 8	No. 9	No. 10	No. 11	No. 12	No. 13	No. 14	No. 15	No. 16	No. 17	No. 18	No. 19	No. 20	No. 21	No. 22	No. 23	No. 24		Time (min)	AVE	SD
0	0.086	0.086	0.087	0.087	0.086	0.086	0.089	0.086	0.086	0.085	0.086	0.085	0.085	0.086	0.086	0.088	0.087	0.086	0.084	0.085	0.085	0.085	0.085	0.085		0	0.086	0.002
10	0.086	0.086	0.088	0.087	0.087	0.086	0.09	0.086	0.086	0.085	0.086	0.086	0.085	0.086	0.086	0.088	0.088	0.086	0.084	0.085	0.085	0.085	0.086	0.085		10	0.087	0.002
20	0.086	0.086	0.088	0.088	0.087	0.086	0.09	0.086	0.086	0.085	0.086	0.086	0.086	0.086	0.087	0.088	0.088	0.086	0.085	0.085	0.085	0.085	0.087	0.085		20	0.087	0.002
30	0.086	0.086	0.088	0.087	0.087	0.086	0.089	0.086	0.086	0.085	0.086	0.086	0.085	0.086	0.087	0.087	0.087	0.086	0.084	0.085	0.085	0.086	0.086	0.085		30	0.087	0.002
40	0.086	0.086	0.087	0.087	0.087	0.086	0.091	0.086	0.086	0.085	0.086	0.086	0.085	0.086	0.087	0.088	0.087	0.086	0.084	0.085	0.085	0.085	0.086	0.085		40	0.087	0.002
50	0.086	0.086	0.088	0.088	0.087	0.086	0.091	0.086	0.086	0.086	0.086	0.086	0.086	0.086	0.087	0.088	0.087	0.086	0.085	0.085	0.085	0.086	0.086	0.086		50	0.087	0.002
60	0.086	0.086	0.088	0.088	0.087	0.086	0.09	0.086	0.086	0.085	0.086	0.086	0.086	0.086	0.087	0.088	0.087	0.086	0.085	0.085	0.085	0.085	0.086	0.086		60	0.087	0.002
70	0.086	0.086	0.088	0.087	0.087	0.086	0.089	0.086	0.086	0.085	0.086	0.086	0.085	0.086	0.087	0.087	0.087	0.086	0.084	0.085	0.085	0.085	0.086	0.086		70	0.087	0.002
80	0.086	0.086	0.088	0.088	0.087	0.086	0.089	0.086	0.086	0.085	0.086	0.086	0.086	0.086	0.087	0.087	0.087	0.086	0.084	0.085	0.085	0.086	0.086	0.086		80	0.087	0.002
90	0.086	0.086	0.088	0.088	0.087	0.086	0.089	0.086	0.086	0.085	0.086	0.086	0.085	0.086	0.087	0.087	0.087	0.086	0.084	0.085	0.085	0.085	0.086	0.086		90	0.087	0.002
100	0.086	0.086	0.088	0.088	0.087	0.086	0.089	0.086	0.086	0.085	0.086	0.086	0.086	0.087	0.087	0.088	0.087	0.086	0.084	0.085	0.085	0.086	0.086	0.086		100	0.087	0.002
110	0.086	0.086	0.088	0.087	0.087	0.086	0.089	0.086	0.086	0.085	0.086	0.086	0.086	0.086	0.087	0.087	0.087	0.086	0.084	0.085	0.085	0.085	0.086	0.086		110	0.087	0.002
120	0.086	0.086	0.088	0.088	0.087	0.086	0.089	0.086	0.086	0.086	0.086	0.086	0.086	0.086	0.087	0.088	0.087	0.086	0.084	0.085	0.085	0.085	0.086	0.086		120	0.087	0.002
130	0.086	0.086	0.088	0.088	0.087	0.086	0.089	0.086	0.086	0.085	0.086	0.086	0.086	0.086	0.087	0.088	0.087	0.086	0.084	0.085	0.085	0.086	0.086	0.086		130	0.087	0.002
140	0.086	0.086	0.088	0.088	0.087	0.086	0.089	0.086	0.086	0.085	0.086	0.086	0.086	0.087	0.087	0.087	0.087	0.086	0.084	0.085	0.085	0.086	0.086	0.086		140	0.087	0.002
150	0.086	0.086	0.088	0.088	0.087	0.086	0.089	0.086	0.086	0.086	0.086	0.086	0.086	0.086	0.087	0.088	0.087	0.086	0.085	0.085	0.085	0.086	0.086	0.086		150	0.087	0.002
160	0.086	0.086	0.088	0.088	0.087	0.086	0.089	0.086	0.086	0.086	0.086	0.086	0.086	0.086	0.087	0.087	0.087	0.086	0.085	0.085	0.085	0.086	0.086	0.086		160	0.087	0.001
170	0.086	0.086	0.088	0.088	0.087	0.086	0.089	0.086	0.086	0.086	0.086	0.086	0.086	0.087	0.087	0.088	0.087	0.086	0.085	0.085	0.086	0.086	0.086	0.086		170	0.087	0.001
180	0.086	0.086	0.088	0.088	0.087	0.086	0.089	0.086	0.086	0.085	0.086	0.086	0.086	0.087	0.087	0.088	0.087	0.086	0.085	0.085	0.085	0.086	0.086	0.086		180	0.087	0.002
190	0.086	0.086	0.088	0.088	0.087	0.086	0.089	0.086	0.086	0.085	0.086	0.086	0.086	0.087	0.087	0.088	0.087	0.086	0.085	0.085	0.085	0.086	0.086	0.086		190	0.087	0.002
200	0.086	0.086	0.088	0.088	0.087	0.086	0.089	0.086	0.086	0.086	0.086	0.086	0.086	0.087	0.087	0.088	0.087	0.086	0.085	0.085	0.085	0.086	0.086	0.086		200	0.087	0.002
210	0.086	0.086	0.088	0.088	0.087	0.086	0.089	0.086	0.087	0.086	0.087	0.086	0.086	0.087	0.087	0.088	0.088	0.086	0.085	0.085	0.086	0.086	0.086	0.086		210	0.087	0.002
220	0.086	0.086	0.088	0.088	0.087	0.086	0.09	0.086	0.087	0.086	0.086	0.086	0.086	0.087	0.087	0.088	0.087	0.086	0.085	0.085	0.085	0.086	0.086	0.086		220	0.087	0.002
230	0.086	0.086	0.088	0.088	0.087	0.086	0.089	0.086	0.087	0.086	0.086	0.086	0.086	0.087	0.087	0.088	0.087	0.086	0.085	0.085	0.086	0.086	0.086	0.086		230	0.087	0.001
240	0.086	0.086	0.088	0.088	0.087	0.086	0.089	0.086	0.087	0.086	0.087	0.086	0.086	0.087	0.087	0.088	0.087	0.086	0.085	0.085	0.086	0.086	0.086	0.086		240	0.087	0.001
250	0.086	0.086	0.088	0.088	0.087	0.086	0.089	0.086	0.087	0.086	0.086	0.086	0.086	0.087	0.087	0.088	0.087	0.086	0.085	0.086	0.086	0.086	0.086	0.086		250	0.087	0.001
260	0.086	0.087	0.088	0.088	0.087	0.086	0.089	0.087	0.087	0.086	0.087	0.086	0.086	0.087	0.087	0.088	0.088	0.086	0.085	0.086	0.086	0.086	0.086	0.086		260	0.087	0.001
270	0.086	0.086	0.088	0.088	0.087	0.086	0.089	0.087	0.087	0.086	0.087	0.086	0.086	0.087	0.087	0.088	0.088	0.087	0.085	0.086	0.086	0.086	0.086	0.086		270	0.087	0.001
280	0.087	0.087	0.089	0.088	0.088	0.087	0.09	0.087	0.087	0.086	0.087	0.086	0.086	0.087	0.087	0.088	0.088	0.087	0.085	0.086	0.086	0.086	0.086	0.086		280	0.087	0.002
290	0.087	0.087	0.089	0.089	0.088	0.087	0.09	0.087	0.087	0.086	0.087	0.086	0.086	0.087	0.087	0.088	0.088	0.087	0.085	0.086	0.086	0.086	0.086	0.086		290	0.087	0.002
300	0.087	0.087	0.089	0.089	0.088	0.087	0.09	0.087	0.087	0.086	0.087	0.086	0.086	0.087	0.088	0.088	0.088	0.087	0.086	0.086	0.086	0.086	0.086	0.086		300	0.088	0.002
310	0.087	0.087	0.089	0.089	0.088	0.087	0.09	0.087	0.088	0.086	0.087	0.087	0.086	0.087	0.088	0.089	0.088	0.087	0.086	0.086	0.086	0.086	0.087	0.086		310	0.088	0.002
320	0.087	0.087	0.089	0.089	0.088	0.087	0.09	0.087	0.088	0.087	0.087	0.087	0.087	0.087	0.088	0.089	0.088	0.087	0.086	0.086	0.086	0.086	0.087	0.086		320	0.088	0.002
330	0.087	0.087	0.089	0.089	0.088	0.087	0.091	0.087	0.088	0.087	0.087	0.087	0.087	0.087	0.088	0.089	0.088	0.087	0.086	0.086	0.087	0.087	0.087	0.087		330	0.088	0.002
340	0.087	0.087	0.089	0.089	0.088	0.087	0.09	0.087	0.088	0.087	0.087	0.087	0.087	0.087	0.088	0.089	0.088	0.087	0.086	0.086	0.086	0.087	0.087	0.086		340	0.088	0.002
350	0.087	0.087	0.089	0.089	0.088	0.088	0.091	0.087	0.088	0.087	0.088	0.087	0.087	0.088	0.088	0.089	0.089	0.087	0.086	0.087	0.087	0.087	0.087	0.087		350	0.088	0.002
360	0.087	0.087	0.089	0.09	0.089	0.088	0.091	0.088	0.088	0.087	0.088	0.087	0.087	0.088	0.088	0.089	0.089	0.088	0.086	0.087	0.087	0.087	0.087	0.087		360	0.088	0.002
370	0.087	0.087	0.09	0.09	0.089	0.088	0.091	0.088	0.088	0.087	0.088	0.087	0.087	0.088	0.088	0.089	0.089	0.088	0.086	0.087	0.087	0.087	0.087	0.087		370	0.088	0.002
380	0.087	0.088	0.089	0.09	0.089	0.088	0.091	0.088	0.089	0.088	0.088	0.087	0.087	0.088	0.088	0.09	0.089	0.088	0.087	0.087	0.087	0.087	0.088	0.087		380	0.089	0.002
390	0.087	0.087	0.09	0.09	0.089	0.088	0.091	0.088	0.089	0.088	0.088	0.087	0.087	0.088	0.089	0.09	0.089	0.088	0.087	0.087	0.087	0.087	0.087	0.087		390	0.089	0.002
400	0.088	0.088	0.09	0.09	0.089	0.089	0.092	0.089	0.089	0.088	0.088	0.087	0.087	0.088	0.089	0.09	0.09	0.089	0.087	0.088	0.088	0.087	0.088	0.087		400	0.089	0.002
410	0.088	0.088	0.09	0.091	0.089	0.089	0.092	0.089	0.09	0.089	0.089	0.088	0.087	0.088	0.089	0.09	0.09	0.089	0.088	0.088	0.088	0.088	0.088	0.087		410	0.089	0.002
420	0.088	0.088	0.09	0.091	0.09	0.089	0.092	0.089	0.09	0.089	0.089	0.088	0.088	0.088	0.089	0.091	0.091	0.09	0.088	0.088	0.088	0.088	0.088	0.087		420	0.09	0.002
430	0.088	0.088	0.091	0.091	0.09	0.09	0.093	0.09	0.091	0.089	0.089	0.088	0.088	0.089	0.09	0.091	0.091	0.09	0.088	0.089	0.089	0.088	0.088	0.087		430	0.09	0.002
440	0.088	0.088	0.091	0.092	0.091	0.09	0.094	0.09	0.091	0.09	0.089	0.089	0.088	0.089	0.09	0.092	0.091	0.091	0.089	0.089	0.089	0.089	0.089	0.088		440	0.09	0.002
450	0.089	0.089	0.092	0.092	0.091	0.091	0.095	0.091	0.092	0.091	0.09	0.089	0.088	0.089	0.09	0.092	0.092	0.092	0.09	0.09	0.09	0.089	0.089	0.088		450	0.091	0.002
460	0.089	0.089	0.092	0.093	0.091	0.091	0.095	0.091	0.093	0.091	0.09	0.089	0.088	0.089	0.091	0.092	0.093	0.092	0.09	0.09	0.09	0.09	0.089	0.088		460	0.091	0.002
470	0.089	0.09	0.092	0.094	0.092	0.092	0.096	0.092	0.093	0.092	0.091	0.09	0.089	0.09	0.091	0.093	0.093	0.093	0.091	0.091	0.091	0.09	0.09	0.089		470	0.092	0.002
480	0.09	0.09	0.093	0.094	0.093	0.093	0.097	0.093	0.094	0.093	0.091	0.09	0.089	0.09	0.092	0.094	0.094	0.094	0.092	0.092	0.091	0.091	0.09	0.089		480	0.093	0.002
490	0.09	0.091	0.094	0.095	0.093	0.093	0.098	0.094	0.095	0.094	0.092	0.091	0.09	0.091	0.092	0.095	0.096	0.095	0.093	0.093	0.092	0.091	0.091	0.09		490	0.093	0.003
500	0.091	0.091	0.094	0.096	0.094	0.094	0.099	0.095	0.096	0.095	0.093	0.091	0.09	0.092	0.093	0.096	0.097	0.097	0.094	0.094	0.093	0.092	0.092	0.09		500	0.094	0.003
510	0.091	0.092	0.095	0.097	0.095	0.095	0.1	0.097	0.098	0.096	0.093	0.092	0.091	0.092	0.094	0.097	0.098	0.098	0.095	0.095	0.094	0.093	0.093	0.091		510	0.095	0.003
520	0.092	0.093	0.096	0.098	0.096	0.096	0.101	0.098	0.099	0.097	0.095	0.093	0.091	0.093	0.094	0.097	0.099	0.1	0.096	0.096	0.095	0.094	0.095	0.091		520	0.096	0.003
530	0.092	0.093	0.097	0.1	0.097	0.097	0.103	0.1	0.101	0.098	0.095	0.094	0.092	0.093	0.096	0.099	0.101	0.102	0.098	0.098	0.096	0.095	0.095	0.092		530	0.097	0.004
540	0.094	0.094	0.098	0.101	0.099	0.099	0.105	0.101	0.103	0.1	0.097	0.095	0.093	0.094	0.097	0.1	0.103	0.104	0.1	0.099	0.098	0.096	0.095	0.093		540	0.099	0.004
550	0.094	0.095	0.099	0.102	0.1	0.1	0.107	0.103	0.105	0.101	0.098	0.096	0.094	0.095	0.098	0.102	0.104	0.106	0.101	0.101	0.099	0.097	0.096	0.094		550	0.1	0.004
560	0.095	0.097	0.101	0.104	0.101	0.102	0.109	0.105	0.107	0.104	0.099	0.097	0.095	0.097	0.099	0.103	0.107	0.109	0.103	0.103	0.1	0.099	0.098	0.095		560	0.102	0.005
570	0.096	0.098	0.102	0.106	0.102	0.103	0.111	0.108	0.109	0.105	0.1	0.099	0.096	0.098	0.1	0.105	0.109	0.112	0.106	0.105	0.102	0.1	0.099	0.096		570	0.103	0.005
580	0.098	0.099	0.103	0.108	0.104	0.105	0.113	0.11	0.112	0.107	0.102	0.1	0.097	0.099	0.102	0.107	0.112	0.115	0.108	0.108	0.104	0.102	0.101	0.097		580	0.105	0.006
590	0.099	0.1	0.105	0.11	0.106	0.107	0.116	0.112	0.114	0.11	0.103	0.102	0.098	0.1	0.103	0.109	0.115	0.118	0.111	0.111	0.106	0.104	0.102	0.099		590	0.107	0.006
600	0.1	0.102	0.107	0.112	0.108	0.109	0.118	0.115	0.117	0.113	0.105	0.104	0.099	0.102	0.105	0.112	0.119	0.123	0.115	0.115	0.108	0.106	0.104	0.1		600	0.11	0.007
610	0.102	0.104	0.109	0.115	0.11	0.111	0.121	0.118	0.12	0.115	0.107	0.106	0.101	0.104	0.107	0.114	0.123	0.127	0.119	0.118	0.111	0.108	0.106	0.102		610	0.112	0.008
620	0.103	0.106	0.111	0.118	0.112	0.114	0.125	0.121	0.124	0.118	0.11	0.109	0.103	0.106	0.11	0.117	0.127	0.132	0.123	0.122	0.114	0.11	0.108	0.104		620	0.115	0.009
630	0.105	0.108	0.114	0.121	0.115	0.116	0.128	0.125	0.128	0.121	0.112	0.111	0.105	0.108	0.112	0.12	0.132	0.138	0.127	0.125	0.116	0.113	0.111	0.106		630	0.118	0.01
640	0.107	0.11	0.117	0.124	0.118	0.119	0.133	0.13	0.133	0.125	0.115	0.115	0.107	0.11	0.115	0.124	0.137	0.144	0.132	0.13	0.12	0.116	0.113	0.108		640	0.121	0.011
650	0.11	0.113	0.12	0.128	0.121	0.122	0.137	0.134	0.137	0.129	0.119	0.118	0.109	0.113	0.118	0.127	0.143	0.151	0.137	0.135	0.123	0.118	0.117	0.11		650	0.125	0.012
660	0.112	0.115	0.124	0.132	0.125	0.126	0.142	0.139	0.143	0.133	0.122	0.122	0.111	0.116	0.121	0.132	0.149	0.16	0.144	0.14	0.126	0.122	0.12	0.113		660	0.129	0.013
670	0.114	0.119	0.127	0.135	0.128	0.129	0.146	0.143	0.147	0.138	0.126	0.126	0.114	0.119	0.125	0.136	0.156	0.168	0.151	0.146	0.13	0.125	0.122	0.116		670	0.133	0.015
680	0.117	0.122	0.132	0.14	0.133	0.134	0.15	0.148	0.153	0.143	0.13	0.13	0.117	0.122	0.129	0.142	0.165	0.178	0.16	0.151	0.135	0.129	0.127	0.119		680	0.138	0.016
690	0.121	0.126	0.137	0.146	0.137	0.139	0.155	0.151	0.159	0.149	0.135	0.136	0.121	0.126	0.134	0.148	0.175	0.189	0.167	0.159	0.14	0.134	0.131	0.123		690	0.144	0.018
700	0.125	0.13	0.142	0.151	0.142	0.144	0.159	0.155	0.165	0.156	0.14	0.141	0.125	0.13	0.139	0.156	0.185	0.201	0.176	0.167	0.145	0.138	0.136	0.127		700	0.149	0.02
710	0.129	0.135	0.148	0.158	0.148	0.149	0.165	0.16	0.169	0.164	0.147	0.148	0.129	0.135	0.145	0.164	0.197	0.214	0.185	0.176	0.153	0.144	0.141	0.131		710	0.156	0.022
720	0.134	0.14	0.155	0.164	0.155	0.156	0.171	0.165	0.174	0.173	0.154	0.155	0.134	0.14	0.151	0.173	0.206	0.23	0.19	0.182	0.161	0.149	0.147	0.136		720	0.163	0.024
730	0.139	0.146	0.163	0.172	0.162	0.163	0.178	0.171	0.18	0.181	0.162	0.162	0.139	0.146	0.158	0.18	0.217	0.238	0.202	0.182	0.171	0.156	0.154	0.141		730	0.17	0.024
740	0.145	0.153	0.171	0.179	0.17	0.17	0.185	0.177	0.186	0.19	0.171	0.171	0.145	0.152	0.165	0.184	0.224	0.253	0.218	0.187	0.181	0.163	0.16	0.147		740	0.177	0.026
750	0.151	0.16	0.18	0.187	0.177	0.177	0.193	0.184	0.192	0.195	0.181	0.18	0.151	0.158	0.173	0.185	0.227	0.257	0.226	0.198	0.186	0.171	0.166	0.153		750	0.184	0.026
760	0.158	0.167	0.19	0.196	0.186	0.186	0.203	0.192	0.199	0.204	0.189	0.191	0.158	0.166	0.182	0.19	0.235	0.263	0.244	0.209	0.194	0.182	0.174	0.16		760	0.193	0.026
770	0.166	0.175	0.201	0.204	0.195	0.195	0.212	0.2	0.206	0.223	0.196	0.202	0.165	0.174	0.19	0.202	0.241	0.27	0.268	0.212	0.203	0.191	0.181	0.167		770	0.202	0.028
780	0.173	0.183	0.213	0.214	0.204	0.204	0.223	0.209	0.214	0.237	0.203	0.216	0.172	0.182	0.198	0.211	0.245	0.275	0.274	0.218	0.214	0.196	0.189	0.174		780	0.211	0.028
790	0.181	0.192	0.223	0.223	0.213	0.213	0.236	0.218	0.223	0.243	0.216	0.234	0.181	0.191	0.206	0.223	0.25	0.281	0.285	0.228	0.228	0.202	0.197	0.182		790	0.22	0.028
800	0.189	0.201	0.23	0.231	0.222	0.222	0.251	0.229	0.233	0.249	0.223	0.261	0.188	0.199	0.215	0.235	0.253	0.288	0.305	0.239	0.24	0.208	0.205	0.192		800	0.23	0.03
810	0.197	0.21	0.241	0.242	0.23	0.231	0.27	0.25	0.259	0.265	0.229	0.287	0.196	0.207	0.223	0.242	0.263	0.295	0.306	0.249	0.249	0.214	0.212	0.202		810	0.241	0.031
820	0.205	0.217	0.248	0.248	0.237	0.238	0.283	0.263	0.281	0.282	0.234	0.313	0.202	0.215	0.229	0.249	0.272	0.304	0.306	0.259	0.256	0.22	0.219	0.215		820	0.25	0.033
830	0.212	0.224	0.258	0.255	0.244	0.245	0.291	0.268	0.303	0.286	0.241	0.332	0.208	0.222	0.236	0.25	0.276	0.313	0.326	0.265	0.263	0.226	0.225	0.233		830	0.259	0.036
840	0.22	0.228	0.264	0.261	0.252	0.252	0.298	0.273	0.32	0.284	0.247	0.346	0.213	0.227	0.241	0.251	0.274	0.323	0.347	0.267	0.267	0.231	0.232	0.249		840	0.266	0.038
850	0.225	0.233	0.268	0.27	0.261	0.259	0.305	0.278	0.337	0.285	0.253	0.373	0.217	0.232	0.246	0.255	0.274	0.335	0.358	0.27	0.271	0.236	0.239	0.267		850	0.273	0.042
860	0.229	0.239	0.272	0.281	0.272	0.266	0.312	0.289	0.352	0.288	0.257	0.396	0.222	0.237	0.252	0.26	0.276	0.349	0.364	0.276	0.277	0.241	0.244	0.288		860	0.281	0.045
870	0.233	0.245	0.276	0.288	0.282	0.272	0.319	0.295	0.364	0.292	0.262	0.423	0.225	0.244	0.258	0.264	0.277	0.361	0.368	0.283	0.281	0.246	0.249	0.307		870	0.289	0.049
880	0.238	0.25	0.28	0.291	0.287	0.281	0.326	0.3	0.384	0.297	0.267	0.448	0.23	0.249	0.262	0.269	0.282	0.373	0.37	0.292	0.285	0.252	0.254	0.33		880	0.296	0.053
890	0.242	0.254	0.284	0.295	0.292	0.29	0.335	0.304	0.408	0.303	0.271	0.468	0.234	0.253	0.268	0.274	0.287	0.386	0.372	0.301	0.29	0.257	0.259	0.351		890	0.304	0.058
900	0.247	0.259	0.287	0.3	0.295	0.302	0.345	0.31	0.439	0.309	0.275	0.485	0.239	0.259	0.274	0.28	0.292	0.399	0.372	0.308	0.297	0.262	0.264	0.371		900	0.312	0.062
910	0.252	0.264	0.291	0.303	0.298	0.316	0.356	0.316	0.471	0.314	0.28	0.503	0.245	0.264	0.279	0.285	0.296	0.416	0.372	0.316	0.302	0.266	0.268	0.388		910	0.32	0.068
920	0.256	0.267	0.295	0.308	0.3	0.329	0.368	0.321	0.494	0.321	0.285	0.517	0.25	0.269	0.285	0.291	0.3	0.433	0.373	0.323	0.306	0.271	0.275	0.408		920	0.327	0.072
930	0.262	0.272	0.299	0.313	0.308	0.343	0.379	0.329	0.504	0.326	0.29	0.532	0.255	0.273	0.291	0.297	0.307	0.452	0.376	0.328	0.31	0.277	0.279	0.424		930	0.335	0.075
940	0.266	0.278	0.305	0.318	0.313	0.352	0.394	0.338	0.516	0.332	0.295	0.548	0.26	0.28	0.298	0.304	0.311	0.477	0.381	0.333	0.315	0.281	0.285	0.439		940	0.343	0.079
950	0.272	0.283	0.31	0.324	0.319	0.361	0.408	0.358	0.528	0.339	0.3	0.562	0.267	0.285	0.306	0.31	0.317	0.504	0.384	0.339	0.32	0.287	0.29	0.457		950	0.352	0.083
960	0.277	0.288	0.315	0.329	0.323	0.369	0.424	0.388	0.537	0.344	0.306	0.575	0.272	0.292	0.312	0.314	0.321	0.529	0.386	0.345	0.325	0.294	0.298	0.474		960	0.36	0.087
970	0.283	0.293	0.319	0.334	0.328	0.379	0.442	0.414	0.548	0.351	0.312	0.586	0.278	0.299	0.318	0.32	0.327	0.553	0.391	0.351	0.33	0.299	0.303	0.492		970	0.369	0.091
980	0.289	0.299	0.324	0.341	0.333	0.386	0.464	0.434	0.559	0.357	0.319	0.598	0.284	0.304	0.324	0.327	0.333	0.576	0.398	0.357	0.336	0.307	0.308	0.508		980	0.378	0.095
990	0.294	0.306	0.33	0.344	0.34	0.392	0.494	0.448	0.567	0.363	0.323	0.609	0.29	0.312	0.33	0.333	0.339	0.6	0.405	0.363	0.34	0.313	0.316	0.528		990	0.387	0.1
1000	0.3	0.312	0.335	0.349	0.348	0.408	0.523	0.46	0.571	0.367	0.328	0.619	0.295	0.317	0.337	0.339	0.345	0.619	0.415	0.369	0.346	0.319	0.323	0.545		1000	0.396	0.103
1010	0.306	0.316	0.342	0.353	0.357	0.422	0.554	0.476	0.576	0.374	0.334	0.627	0.301	0.321	0.344	0.346	0.353	0.641	0.423	0.373	0.351	0.326	0.325	0.56		1010	0.405	0.107
1020	0.312	0.324	0.347	0.359	0.369	0.438	0.585	0.493	0.584	0.381	0.34	0.638	0.307	0.327	0.353	0.353	0.36	0.659	0.433	0.38	0.357	0.332	0.333	0.571		1020	0.414	0.111
1030	0.319	0.33	0.352	0.366	0.38	0.452	0.612	0.509	0.591	0.387	0.345	0.648	0.313	0.334	0.36	0.359	0.366	0.676	0.443	0.384	0.362	0.337	0.337	0.585		1030	0.423	0.115
1040	0.325	0.337	0.359	0.371	0.39	0.468	0.639	0.528	0.595	0.396	0.351	0.657	0.319	0.342	0.367	0.367	0.373	0.692	0.452	0.386	0.368	0.344	0.344	0.594		1040	0.432	0.118
1050	0.331	0.341	0.365	0.379	0.404	0.483	0.659	0.542	0.599	0.401	0.355	0.666	0.325	0.349	0.372	0.373	0.377	0.708	0.462	0.392	0.376	0.348	0.35	0.608		1050	0.441	0.121
1060	0.339	0.348	0.371	0.386	0.419	0.501	0.678	0.556	0.606	0.408	0.361	0.676	0.33	0.355	0.377	0.379	0.384	0.724	0.472	0.398	0.38	0.354	0.358	0.618		1060	0.45	0.124
1070	0.347	0.354	0.375	0.394	0.431	0.518	0.695	0.565	0.609	0.412	0.369	0.683	0.336	0.36	0.384	0.385	0.39	0.737	0.483	0.401	0.386	0.359	0.359	0.628		1070	0.457	0.126
1080	0.355	0.359	0.38	0.403	0.448	0.534	0.709	0.577	0.615	0.421	0.373	0.691	0.342	0.366	0.389	0.387	0.395	0.747	0.493	0.409	0.394	0.364	0.366	0.639		1080	0.465	0.128
1090	0.366	0.364	0.386	0.412	0.461	0.547	0.723	0.59	0.62	0.427	0.377	0.7	0.347	0.371	0.394	0.394	0.399	0.757	0.503	0.412	0.398	0.37	0.371	0.647		1090	0.473	0.13
1100	0.377	0.368	0.391	0.422	0.472	0.558	0.736	0.601	0.623	0.434	0.383	0.707	0.353	0.376	0.402	0.402	0.406	0.768	0.51	0.417	0.404	0.376	0.377	0.656		1100	0.48	0.132
1110	0.389	0.375	0.397	0.433	0.486	0.572	0.746	0.611	0.63	0.441	0.388	0.713	0.358	0.382	0.408	0.406	0.41	0.777	0.518	0.42	0.408	0.379	0.383	0.665		1110	0.488	0.133
1120	0.402	0.38	0.403	0.443	0.497	0.583	0.758	0.621	0.637	0.448	0.394	0.721	0.362	0.388	0.412	0.412	0.415	0.782	0.527	0.423	0.412	0.383	0.39	0.673		1120	0.495	0.134
1130	0.413	0.385	0.407	0.454	0.51	0.594	0.767	0.629	0.641	0.455	0.397	0.728	0.368	0.392	0.418	0.416	0.419	0.79	0.536	0.43	0.418	0.389	0.394	0.682		1130	0.502	0.135
1140	0.428	0.388	0.412	0.469	0.523	0.605	0.775	0.637	0.644	0.46	0.401	0.735	0.375	0.395	0.423	0.42	0.423	0.796	0.544	0.435	0.422	0.393	0.4	0.689		1140	0.508	0.136
1150	0.439	0.393	0.414	0.484	0.537	0.618	0.783	0.642	0.648	0.469	0.405	0.741	0.378	0.402	0.427	0.426	0.429	0.801	0.552	0.441	0.427	0.4	0.405	0.696		1150	0.515	0.136
1160	0.455	0.398	0.42	0.5	0.556	0.625	0.79	0.651	0.655	0.476	0.409	0.748	0.383	0.406	0.433	0.43	0.434	0.805	0.558	0.443	0.432	0.401	0.408	0.705		1160	0.522	0.137
1170	0.466	0.401	0.424	0.512	0.564	0.632	0.797	0.659	0.661	0.483	0.413	0.756	0.39	0.41	0.436	0.434	0.438	0.806	0.564	0.447	0.435	0.406	0.409	0.712		1170	0.528	0.138
1180	0.479	0.404	0.427	0.526	0.578	0.643	0.801	0.666	0.665	0.489	0.417	0.763	0.397	0.414	0.44	0.438	0.444	0.81	0.572	0.452	0.441	0.41	0.414	0.72		1180	0.534	0.138
1190	0.491	0.41	0.432	0.54	0.589	0.652	0.806	0.673	0.673	0.499	0.419	0.77	0.404	0.418	0.441	0.442	0.449	0.81	0.578	0.458	0.446	0.414	0.417	0.728		1190	0.54	0.139
1200	0.503	0.415	0.435	0.553	0.599	0.658	0.811	0.682	0.677	0.506	0.424	0.773	0.411	0.421	0.443	0.446	0.455	0.81	0.586	0.461	0.449	0.418	0.423	0.731		1200	0.546	0.138
1210	0.513	0.419	0.438	0.562	0.609	0.665	0.814	0.687	0.681	0.512	0.428	0.78	0.419	0.424	0.448	0.452	0.461	0.811	0.592	0.464	0.453	0.422	0.426	0.739		1210	0.551	0.138
1220	0.522	0.421	0.439	0.571	0.618	0.673	0.817	0.695	0.683	0.52	0.431	0.786	0.425	0.429	0.452	0.451	0.466	0.811	0.6	0.467	0.456	0.425	0.426	0.744		1220	0.556	0.139
1230	0.533	0.425	0.444	0.583	0.626	0.678	0.818	0.701	0.686	0.526	0.435	0.793	0.435	0.433	0.456	0.455	0.47	0.811	0.606	0.471	0.458	0.429	0.43	0.751		1230	0.561	0.139
1240	0.542	0.427	0.447	0.593	0.633	0.689	0.821	0.705	0.691	0.532	0.438	0.799	0.445	0.436	0.458	0.459	0.475	0.811	0.612	0.474	0.463	0.432	0.433	0.757		1240	0.566	0.139
1250	0.554	0.429	0.447	0.601	0.644	0.694	0.821	0.711	0.695	0.541	0.441	0.806	0.454	0.44	0.461	0.463	0.479	0.809	0.618	0.481	0.466	0.434	0.435	0.764		1250	0.571	0.139
1260	0.561	0.433	0.454	0.61	0.652	0.699	0.82	0.716	0.7	0.548	0.443	0.812	0.465	0.444	0.462	0.465	0.487	0.809	0.627	0.487	0.47	0.436	0.443	0.769		1260	0.576	0.139
1270	0.568	0.433	0.459	0.618	0.659	0.704	0.822	0.722	0.703	0.554	0.447	0.816	0.473	0.445	0.466	0.466	0.49	0.807	0.63	0.493	0.474	0.439	0.443	0.774		1270	0.58	0.139
1280	0.576	0.435	0.463	0.624	0.664	0.708	0.82	0.724	0.704	0.56	0.448	0.822	0.482	0.445	0.467	0.468	0.495	0.806	0.635	0.499	0.477	0.44	0.448	0.78		1280	0.583	0.139
1290	0.584	0.438	0.468	0.631	0.669	0.713	0.82	0.729	0.711	0.568	0.45	0.826	0.49	0.449	0.469	0.474	0.497	0.804	0.639	0.505	0.485	0.442	0.446	0.784		1290	0.588	0.138
1300	0.592	0.439	0.474	0.639	0.675	0.716	0.818	0.732	0.711	0.574	0.456	0.831	0.499	0.449	0.468	0.473	0.506	0.802	0.644	0.517	0.49	0.444	0.45	0.789		1300	0.592	0.138
1310	0.602	0.438	0.482	0.648	0.68	0.72	0.817	0.737	0.716	0.581	0.457	0.835	0.509	0.45	0.47	0.478	0.509	0.8	0.648	0.523	0.498	0.446	0.448	0.793		1310	0.596	0.137
1320	0.607	0.44	0.488	0.653	0.686	0.723	0.816	0.741	0.719	0.591	0.462	0.839	0.519	0.452	0.471	0.479	0.515	0.798	0.654	0.531	0.503	0.449	0.455	0.796		1320	0.6	0.137
1330	0.617	0.443	0.493	0.657	0.687	0.727	0.814	0.744	0.725	0.598	0.466	0.843	0.527	0.456	0.47	0.483	0.52	0.797	0.66	0.541	0.513	0.45	0.452	0.802		1330	0.604	0.136
1340	0.622	0.445	0.499	0.661	0.691	0.727	0.812	0.744	0.727	0.602	0.469	0.846	0.537	0.458	0.474	0.485	0.526	0.795	0.662	0.55	0.518	0.453	0.459	0.805		1340	0.607	0.135
1350	0.626	0.449	0.508	0.663	0.694	0.729	0.811	0.746	0.73	0.608	0.473	0.846	0.542	0.457	0.476	0.489	0.528	0.793	0.666	0.554	0.528	0.455	0.459	0.807		1350	0.61	0.134
1360	0.633	0.447	0.514	0.667	0.7	0.732	0.812	0.748	0.735	0.613	0.479	0.851	0.549	0.456	0.475	0.493	0.535	0.79	0.669	0.561	0.535	0.46	0.457	0.81		1360	0.614	0.134
1370	0.634	0.45	0.517	0.67	0.698	0.733	0.81	0.75	0.736	0.619	0.484	0.851	0.553	0.459	0.477	0.497	0.54	0.788	0.674	0.569	0.541	0.461	0.459	0.813		1370	0.616	0.132
1380	0.639	0.454	0.526	0.675	0.7	0.734	0.809	0.749	0.739	0.625	0.492	0.854	0.558	0.461	0.48	0.5	0.543	0.786	0.674	0.575	0.547	0.462	0.459	0.81		1380	0.619	0.131
1390	0.646	0.459	0.532	0.679	0.702	0.735	0.806	0.75	0.741	0.629	0.5	0.853	0.567	0.457	0.484	0.507	0.548	0.784	0.678	0.583	0.556	0.468	0.461	0.814		1390	0.623	0.129
1400	0.65	0.463	0.534	0.683	0.706	0.736	0.803	0.751	0.743	0.632	0.506	0.856	0.571	0.461	0.481	0.508	0.556	0.785	0.68	0.588	0.564	0.47	0.462	0.817		1400	0.626	0.128
1410	0.656	0.464	0.541	0.684	0.707	0.739	0.806	0.752	0.747	0.636	0.509	0.858	0.58	0.459	0.483	0.514	0.558	0.782	0.685	0.595	0.571	0.474	0.461	0.819		1410	0.629	0.128
1420	0.661	0.467	0.551	0.685	0.709	0.736	0.805	0.752	0.748	0.64	0.512	0.858	0.585	0.465	0.488	0.517	0.563	0.782	0.683	0.6	0.577	0.478	0.46	0.821		1420	0.631	0.126
1430	0.665	0.469	0.555	0.692	0.713	0.74	0.804	0.753	0.748	0.643	0.518	0.859	0.593	0.465	0.492	0.52	0.569	0.78	0.689	0.605	0.58	0.485	0.461	0.823		1430	0.635	0.125
1440	0.672	0.475	0.565	0.694	0.714	0.738	0.801	0.754	0.75	0.647	0.524	0.857	0.597	0.462	0.497	0.524	0.572	0.782	0.692	0.609	0.585	0.487	0.462	0.824		1440	0.637	0.124
Fig. 2c: Time vs 6 point moving average specific growth rate (μ) (h-1), Type C
	Type C	Type C	Type C	Type C	Type C	Type C	Type C	Type C	Type C	Type C	Type C	Type C	Type C	Type C	Type C	Type C	Type C	Type C	Type C	Type C	Type C	Type C	Type C	Type C		Type C (n=24)
Time (min)	No. 1	No. 2	No. 3	No. 4	No. 5	No. 6	No. 7	No. 8	No. 9	No. 10	No. 11	No. 12	No. 13	No. 14	No. 15	No. 16	No. 17	No. 18	No. 19	No. 20	No. 21	No. 22	No. 23	No. 24		Time (min)	AVE	SD
0	0.086	0.085	0.085	0.085	0.084	0.084	0.085	0.086	0.087	0.086	0.087	0.086	0.086	0.086	0.086	0.085	0.086	0.086	0.086	0.086	0.087	0.088	0.087	0.086		0	0.086	0.001
10	0.086	0.085	0.086	0.085	0.085	0.085	0.085	0.087	0.087	0.086	0.087	0.086	0.086	0.086	0.086	0.085	0.086	0.086	0.086	0.086	0.087	0.088	0.087	0.086		10	0.087	0.001
20	0.086	0.086	0.086	0.085	0.084	0.085	0.085	0.087	0.087	0.086	0.087	0.086	0.086	0.086	0.086	0.085	0.086	0.086	0.086	0.086	0.087	0.089	0.087	0.086		20	0.087	0.001
30	0.086	0.085	0.085	0.085	0.084	0.085	0.085	0.087	0.087	0.086	0.087	0.086	0.086	0.086	0.086	0.085	0.086	0.086	0.086	0.086	0.087	0.088	0.087	0.086		30	0.086	0.001
40	0.086	0.085	0.086	0.085	0.084	0.084	0.085	0.086	0.087	0.086	0.087	0.086	0.085	0.086	0.086	0.085	0.086	0.086	0.086	0.086	0.087	0.088	0.087	0.086		40	0.086	0.001
50	0.086	0.086	0.086	0.085	0.085	0.085	0.085	0.087	0.088	0.086	0.087	0.086	0.086	0.086	0.086	0.085	0.086	0.086	0.086	0.086	0.087	0.089	0.087	0.087		50	0.087	0.001
60	0.086	0.086	0.086	0.085	0.084	0.085	0.085	0.087	0.087	0.086	0.087	0.086	0.086	0.086	0.086	0.085	0.086	0.086	0.086	0.086	0.087	0.088	0.087	0.086		60	0.087	0.001
70	0.086	0.086	0.085	0.085	0.084	0.085	0.085	0.087	0.087	0.086	0.087	0.086	0.086	0.086	0.086	0.085	0.086	0.086	0.086	0.086	0.087	0.089	0.087	0.086		70	0.087	0.001
80	0.086	0.086	0.086	0.085	0.085	0.085	0.085	0.087	0.087	0.086	0.087	0.086	0.086	0.086	0.086	0.085	0.086	0.086	0.086	0.086	0.087	0.089	0.087	0.086		80	0.087	0.001
90	0.086	0.086	0.086	0.085	0.085	0.085	0.085	0.087	0.087	0.086	0.087	0.086	0.086	0.086	0.086	0.085	0.086	0.086	0.086	0.086	0.087	0.089	0.087	0.086		90	0.087	0.001
100	0.086	0.086	0.086	0.085	0.085	0.085	0.085	0.087	0.088	0.086	0.087	0.086	0.086	0.086	0.086	0.085	0.086	0.086	0.086	0.086	0.087	0.089	0.087	0.086		100	0.087	0.001
110	0.086	0.085	0.085	0.085	0.084	0.085	0.085	0.087	0.087	0.086	0.087	0.086	0.086	0.086	0.086	0.085	0.086	0.086	0.086	0.086	0.087	0.089	0.087	0.086		110	0.086	0.002
120	0.086	0.086	0.086	0.085	0.085	0.085	0.085	0.087	0.088	0.086	0.087	0.086	0.086	0.086	0.086	0.085	0.086	0.086	0.086	0.086	0.087	0.089	0.087	0.086		120	0.087	0.001
130	0.086	0.086	0.086	0.085	0.085	0.085	0.085	0.087	0.087	0.086	0.087	0.086	0.086	0.086	0.086	0.085	0.087	0.086	0.086	0.086	0.087	0.089	0.087	0.086		130	0.087	0.001
140	0.086	0.086	0.086	0.085	0.085	0.085	0.085	0.087	0.088	0.086	0.087	0.086	0.086	0.086	0.086	0.085	0.087	0.086	0.086	0.086	0.087	0.089	0.087	0.086		140	0.087	0.001
150	0.086	0.086	0.086	0.085	0.085	0.085	0.085	0.087	0.087	0.086	0.087	0.086	0.086	0.086	0.086	0.085	0.087	0.086	0.086	0.086	0.087	0.089	0.087	0.086		150	0.087	0.001
160	0.086	0.086	0.086	0.085	0.085	0.085	0.085	0.087	0.087	0.086	0.087	0.086	0.086	0.086	0.086	0.085	0.087	0.086	0.086	0.086	0.087	0.089	0.087	0.086		160	0.087	0.001
170	0.086	0.086	0.086	0.085	0.085	0.085	0.085	0.087	0.088	0.086	0.087	0.086	0.086	0.086	0.086	0.085	0.087	0.087	0.086	0.086	0.087	0.089	0.087	0.086		170	0.087	0.001
180	0.086	0.086	0.086	0.085	0.085	0.085	0.085	0.087	0.088	0.086	0.087	0.086	0.086	0.086	0.086	0.085	0.087	0.086	0.086	0.086	0.087	0.089	0.087	0.086		180	0.087	0.001
190	0.086	0.086	0.086	0.085	0.085	0.085	0.085	0.087	0.088	0.086	0.087	0.086	0.086	0.086	0.086	0.085	0.087	0.086	0.086	0.087	0.087	0.089	0.087	0.086		190	0.087	0.001
200	0.086	0.086	0.086	0.085	0.085	0.085	0.085	0.087	0.088	0.086	0.087	0.086	0.086	0.086	0.086	0.086	0.087	0.086	0.086	0.086	0.087	0.089	0.087	0.086		200	0.087	0.001
210	0.086	0.086	0.086	0.086	0.085	0.085	0.085	0.087	0.088	0.086	0.087	0.086	0.086	0.086	0.086	0.085	0.087	0.087	0.086	0.087	0.088	0.089	0.087	0.087		210	0.087	0.002
220	0.086	0.086	0.086	0.086	0.085	0.085	0.085	0.087	0.088	0.086	0.087	0.086	0.086	0.086	0.086	0.085	0.087	0.087	0.086	0.087	0.088	0.089	0.087	0.087		220	0.087	0.002
230	0.086	0.086	0.086	0.086	0.085	0.085	0.085	0.087	0.088	0.087	0.087	0.086	0.086	0.086	0.086	0.085	0.087	0.087	0.086	0.087	0.088	0.089	0.087	0.086		230	0.087	0.002
240	0.086	0.086	0.086	0.086	0.085	0.085	0.085	0.087	0.088	0.087	0.087	0.086	0.086	0.086	0.086	0.085	0.087	0.087	0.086	0.087	0.087	0.089	0.087	0.087		240	0.087	0.001
250	0.086	0.085	0.086	0.086	0.085	0.085	0.085	0.087	0.088	0.086	0.087	0.086	0.086	0.086	0.086	0.085	0.087	0.087	0.086	0.087	0.087	0.089	0.087	0.086		250	0.087	0.001
260	0.086	0.086	0.086	0.086	0.085	0.085	0.085	0.087	0.088	0.087	0.088	0.086	0.086	0.086	0.086	0.085	0.087	0.087	0.086	0.087	0.088	0.089	0.087	0.087		260	0.087	0.002
270	0.086	0.086	0.086	0.086	0.085	0.086	0.086	0.087	0.088	0.087	0.087	0.086	0.086	0.086	0.087	0.086	0.087	0.087	0.086	0.087	0.088	0.089	0.087	0.087		270	0.087	0.001
280	0.087	0.086	0.086	0.086	0.085	0.086	0.086	0.088	0.088	0.087	0.088	0.087	0.086	0.087	0.087	0.086	0.087	0.087	0.086	0.087	0.088	0.09	0.088	0.087		280	0.087	0.002
290	0.087	0.086	0.086	0.086	0.086	0.086	0.086	0.088	0.088	0.087	0.088	0.086	0.086	0.087	0.087	0.086	0.087	0.087	0.086	0.087	0.088	0.089	0.088	0.087		290	0.087	0.001
300	0.087	0.086	0.086	0.086	0.085	0.086	0.086	0.088	0.088	0.087	0.088	0.087	0.086	0.087	0.087	0.086	0.087	0.087	0.087	0.087	0.088	0.09	0.088	0.087		300	0.087	0.002
310	0.087	0.086	0.087	0.086	0.086	0.086	0.086	0.088	0.088	0.087	0.088	0.087	0.086	0.087	0.087	0.086	0.087	0.087	0.087	0.087	0.088	0.09	0.088	0.087		310	0.088	0.001
320	0.087	0.086	0.087	0.086	0.086	0.086	0.086	0.088	0.089	0.087	0.088	0.087	0.087	0.087	0.087	0.086	0.087	0.087	0.087	0.087	0.088	0.09	0.088	0.087		320	0.088	0.001
330	0.087	0.087	0.087	0.087	0.086	0.086	0.087	0.088	0.089	0.087	0.088	0.087	0.087	0.087	0.087	0.086	0.088	0.088	0.087	0.088	0.089	0.09	0.088	0.087		330	0.088	0.001
340	0.087	0.086	0.087	0.086	0.086	0.086	0.086	0.088	0.089	0.087	0.088	0.087	0.087	0.087	0.087	0.086	0.087	0.087	0.087	0.087	0.088	0.09	0.088	0.087		340	0.088	0.001
350	0.087	0.087	0.087	0.087	0.086	0.086	0.087	0.088	0.089	0.087	0.088	0.087	0.087	0.087	0.087	0.086	0.088	0.088	0.087	0.088	0.089	0.09	0.088	0.087		350	0.088	0.001
360	0.087	0.087	0.087	0.087	0.086	0.086	0.087	0.089	0.089	0.088	0.089	0.087	0.087	0.087	0.088	0.087	0.088	0.088	0.087	0.088	0.089	0.09	0.088	0.087		360	0.088	0.002
370	0.087	0.087	0.087	0.087	0.086	0.087	0.087	0.089	0.089	0.088	0.088	0.087	0.087	0.087	0.087	0.087	0.088	0.088	0.087	0.088	0.089	0.09	0.088	0.087		370	0.088	0.001
380	0.087	0.087	0.087	0.087	0.087	0.087	0.087	0.089	0.089	0.088	0.089	0.087	0.087	0.087	0.087	0.086	0.088	0.088	0.087	0.088	0.089	0.09	0.088	0.088		380	0.088	0.001
390	0.087	0.087	0.087	0.087	0.087	0.087	0.087	0.089	0.09	0.088	0.089	0.087	0.087	0.087	0.088	0.087	0.088	0.088	0.087	0.088	0.089	0.09	0.089	0.087		390	0.088	0.002
400	0.087	0.087	0.087	0.088	0.087	0.087	0.088	0.089	0.09	0.088	0.089	0.087	0.087	0.087	0.088	0.087	0.088	0.088	0.088	0.088	0.089	0.091	0.089	0.088		400	0.088	0.002
410	0.088	0.087	0.088	0.088	0.087	0.087	0.088	0.09	0.09	0.088	0.089	0.088	0.087	0.087	0.088	0.087	0.088	0.088	0.088	0.088	0.089	0.091	0.089	0.088		410	0.089	0.002
420	0.088	0.087	0.088	0.088	0.088	0.088	0.088	0.09	0.09	0.089	0.089	0.088	0.087	0.088	0.088	0.087	0.089	0.088	0.088	0.089	0.09	0.091	0.089	0.088		420	0.089	0.002
430	0.088	0.088	0.088	0.088	0.088	0.088	0.089	0.09	0.091	0.089	0.09	0.088	0.088	0.088	0.088	0.087	0.089	0.089	0.089	0.089	0.09	0.091	0.089	0.088		430	0.089	0.002
440	0.088	0.088	0.088	0.089	0.088	0.089	0.089	0.091	0.091	0.089	0.09	0.088	0.088	0.088	0.089	0.088	0.089	0.089	0.089	0.089	0.09	0.092	0.09	0.088		440	0.09	0.002
450	0.089	0.088	0.089	0.089	0.089	0.089	0.09	0.091	0.092	0.09	0.09	0.088	0.088	0.088	0.089	0.088	0.089	0.09	0.089	0.09	0.091	0.092	0.09	0.089		450	0.09	0.002
460	0.089	0.088	0.089	0.09	0.089	0.089	0.09	0.092	0.092	0.09	0.09	0.089	0.088	0.089	0.089	0.088	0.09	0.09	0.089	0.09	0.091	0.092	0.09	0.089		460	0.09	0.002
470	0.089	0.089	0.09	0.09	0.09	0.09	0.091	0.092	0.093	0.091	0.091	0.089	0.089	0.089	0.09	0.089	0.09	0.09	0.09	0.09	0.091	0.093	0.091	0.089		470	0.091	0.002
480	0.09	0.089	0.09	0.091	0.091	0.091	0.092	0.093	0.093	0.091	0.091	0.09	0.089	0.089	0.09	0.089	0.091	0.091	0.09	0.091	0.092	0.093	0.091	0.09		480	0.091	0.002
490	0.09	0.09	0.091	0.092	0.092	0.092	0.093	0.094	0.094	0.092	0.092	0.09	0.09	0.09	0.09	0.09	0.091	0.092	0.091	0.091	0.093	0.094	0.092	0.09		490	0.092	0.002
500	0.09	0.09	0.092	0.093	0.092	0.093	0.094	0.095	0.095	0.093	0.093	0.09	0.09	0.09	0.091	0.09	0.092	0.092	0.092	0.092	0.093	0.095	0.092	0.091		500	0.093	0.002
510	0.091	0.091	0.092	0.093	0.093	0.094	0.095	0.096	0.096	0.093	0.093	0.091	0.091	0.091	0.092	0.091	0.092	0.093	0.092	0.093	0.094	0.095	0.093	0.091		510	0.093	0.002
520	0.092	0.091	0.093	0.094	0.095	0.094	0.096	0.096	0.097	0.094	0.094	0.092	0.091	0.091	0.092	0.092	0.093	0.094	0.093	0.094	0.095	0.096	0.094	0.092		520	0.094	0.002
530	0.092	0.092	0.094	0.095	0.096	0.096	0.097	0.098	0.098	0.095	0.095	0.092	0.092	0.092	0.093	0.092	0.094	0.095	0.094	0.095	0.096	0.097	0.095	0.092		530	0.095	0.002
540	0.093	0.093	0.095	0.097	0.097	0.097	0.099	0.099	0.099	0.097	0.096	0.093	0.093	0.093	0.094	0.094	0.095	0.096	0.095	0.096	0.097	0.098	0.096	0.093		540	0.096	0.003
550	0.094	0.094	0.096	0.098	0.098	0.098	0.1	0.1	0.1	0.097	0.097	0.094	0.093	0.094	0.095	0.094	0.096	0.097	0.096	0.097	0.098	0.099	0.096	0.094		550	0.097	0.003
560	0.095	0.095	0.097	0.099	0.1	0.1	0.102	0.101	0.102	0.099	0.098	0.095	0.094	0.094	0.096	0.096	0.097	0.098	0.098	0.098	0.099	0.1	0.098	0.095		560	0.098	0.003
570	0.096	0.096	0.098	0.1	0.102	0.102	0.103	0.103	0.103	0.1	0.1	0.096	0.095	0.096	0.097	0.097	0.098	0.1	0.099	0.099	0.1	0.101	0.099	0.096		570	0.099	0.003
580	0.097	0.097	0.099	0.102	0.103	0.103	0.105	0.104	0.104	0.102	0.101	0.097	0.096	0.097	0.098	0.098	0.1	0.101	0.1	0.101	0.102	0.102	0.1	0.097		580	0.101	0.003
590	0.098	0.098	0.101	0.104	0.105	0.105	0.107	0.106	0.106	0.103	0.102	0.098	0.097	0.098	0.1	0.099	0.101	0.103	0.102	0.102	0.103	0.104	0.101	0.098		590	0.102	0.003
600	0.1	0.1	0.103	0.106	0.107	0.107	0.11	0.108	0.108	0.105	0.104	0.1	0.098	0.099	0.101	0.101	0.102	0.105	0.103	0.104	0.105	0.106	0.103	0.1		600	0.104	0.004
610	0.101	0.101	0.104	0.108	0.11	0.109	0.113	0.11	0.11	0.107	0.105	0.101	0.1	0.1	0.103	0.102	0.104	0.107	0.105	0.105	0.106	0.107	0.105	0.101		610	0.106	0.004
620	0.102	0.103	0.106	0.11	0.112	0.112	0.116	0.113	0.112	0.109	0.107	0.103	0.101	0.102	0.105	0.104	0.106	0.109	0.107	0.107	0.108	0.109	0.106	0.103		620	0.108	0.004
630	0.104	0.105	0.108	0.112	0.114	0.114	0.118	0.115	0.114	0.11	0.109	0.105	0.103	0.104	0.106	0.106	0.108	0.112	0.109	0.109	0.11	0.111	0.108	0.104		630	0.11	0.005
640	0.106	0.107	0.11	0.114	0.117	0.116	0.122	0.117	0.116	0.112	0.111	0.107	0.104	0.106	0.108	0.108	0.11	0.114	0.111	0.111	0.113	0.113	0.11	0.107		640	0.112	0.005
650	0.108	0.108	0.112	0.116	0.12	0.119	0.126	0.119	0.118	0.114	0.113	0.109	0.106	0.107	0.11	0.11	0.112	0.117	0.113	0.113	0.114	0.115	0.112	0.108		650	0.114	0.005
660	0.11	0.11	0.114	0.119	0.123	0.122	0.13	0.122	0.12	0.117	0.115	0.11	0.108	0.109	0.112	0.112	0.114	0.121	0.115	0.115	0.116	0.117	0.114	0.11		660	0.116	0.006
670	0.112	0.112	0.116	0.121	0.126	0.124	0.134	0.125	0.122	0.118	0.117	0.112	0.11	0.111	0.114	0.114	0.116	0.124	0.117	0.117	0.118	0.119	0.116	0.112		670	0.118	0.006
680	0.114	0.114	0.118	0.124	0.129	0.127	0.137	0.127	0.125	0.121	0.119	0.114	0.112	0.113	0.116	0.116	0.118	0.129	0.12	0.119	0.12	0.121	0.118	0.114		680	0.121	0.007
690	0.115	0.116	0.12	0.127	0.132	0.13	0.141	0.13	0.127	0.123	0.121	0.116	0.114	0.115	0.118	0.118	0.12	0.133	0.122	0.121	0.123	0.123	0.12	0.116		690	0.123	0.007
700	0.117	0.118	0.122	0.13	0.135	0.133	0.145	0.133	0.13	0.125	0.123	0.117	0.115	0.117	0.12	0.12	0.122	0.138	0.125	0.123	0.125	0.125	0.122	0.117		700	0.125	0.008
710	0.119	0.12	0.125	0.133	0.138	0.137	0.152	0.136	0.133	0.128	0.125	0.12	0.117	0.118	0.122	0.122	0.124	0.144	0.127	0.126	0.127	0.127	0.124	0.119		710	0.128	0.009
720	0.122	0.122	0.127	0.136	0.142	0.14	0.158	0.139	0.136	0.13	0.127	0.121	0.119	0.12	0.124	0.124	0.126	0.15	0.13	0.128	0.13	0.129	0.126	0.121		720	0.131	0.01
730	0.124	0.124	0.129	0.139	0.146	0.143	0.165	0.141	0.138	0.133	0.13	0.123	0.12	0.122	0.126	0.126	0.128	0.156	0.132	0.131	0.132	0.132	0.128	0.123		730	0.133	0.011
740	0.126	0.126	0.132	0.142	0.15	0.146	0.172	0.144	0.142	0.136	0.133	0.126	0.122	0.124	0.128	0.129	0.131	0.163	0.136	0.134	0.135	0.134	0.131	0.125		740	0.137	0.013
750	0.128	0.128	0.135	0.145	0.153	0.148	0.179	0.147	0.145	0.139	0.136	0.128	0.124	0.126	0.13	0.131	0.134	0.169	0.139	0.137	0.139	0.137	0.134	0.127		750	0.14	0.014
760	0.132	0.131	0.139	0.149	0.157	0.151	0.188	0.151	0.149	0.143	0.139	0.131	0.126	0.128	0.133	0.134	0.138	0.177	0.143	0.141	0.142	0.141	0.137	0.13		760	0.143	0.015
770	0.135	0.134	0.142	0.153	0.159	0.154	0.195	0.154	0.153	0.148	0.143	0.134	0.129	0.131	0.137	0.137	0.141	0.184	0.147	0.144	0.146	0.145	0.141	0.132		770	0.147	0.016
780	0.139	0.137	0.145	0.157	0.161	0.157	0.202	0.158	0.158	0.152	0.147	0.137	0.131	0.134	0.14	0.14	0.144	0.191	0.151	0.148	0.149	0.148	0.144	0.135		780	0.151	0.017
790	0.143	0.141	0.15	0.159	0.164	0.16	0.209	0.163	0.163	0.157	0.151	0.14	0.134	0.137	0.143	0.143	0.148	0.198	0.156	0.152	0.154	0.153	0.148	0.139		790	0.155	0.018
800	0.147	0.145	0.154	0.163	0.167	0.164	0.217	0.168	0.168	0.161	0.155	0.144	0.137	0.14	0.147	0.147	0.152	0.204	0.16	0.157	0.158	0.157	0.152	0.142		800	0.159	0.019
810	0.152	0.149	0.158	0.167	0.171	0.169	0.225	0.173	0.174	0.166	0.16	0.148	0.141	0.143	0.15	0.151	0.156	0.211	0.165	0.162	0.163	0.161	0.157	0.146		810	0.164	0.02
820	0.156	0.152	0.163	0.171	0.175	0.174	0.231	0.179	0.179	0.172	0.165	0.152	0.144	0.147	0.154	0.155	0.161	0.217	0.17	0.167	0.168	0.166	0.162	0.15		820	0.168	0.021
830	0.16	0.157	0.168	0.175	0.179	0.179	0.237	0.184	0.185	0.177	0.171	0.158	0.148	0.151	0.159	0.16	0.166	0.223	0.175	0.172	0.173	0.172	0.167	0.155		830	0.173	0.021
840	0.165	0.163	0.173	0.18	0.184	0.184	0.243	0.189	0.191	0.183	0.177	0.163	0.152	0.156	0.164	0.164	0.171	0.229	0.18	0.177	0.178	0.177	0.173	0.16		840	0.179	0.021
850	0.169	0.167	0.178	0.184	0.188	0.189	0.248	0.195	0.196	0.188	0.182	0.168	0.157	0.16	0.168	0.169	0.175	0.234	0.185	0.182	0.183	0.182	0.178	0.165		850	0.183	0.021
860	0.174	0.172	0.184	0.189	0.193	0.195	0.255	0.2	0.202	0.194	0.187	0.173	0.162	0.164	0.172	0.173	0.18	0.24	0.191	0.187	0.188	0.187	0.183	0.17		860	0.189	0.022
870	0.179	0.177	0.19	0.194	0.198	0.2	0.262	0.205	0.207	0.199	0.192	0.179	0.166	0.168	0.177	0.178	0.185	0.244	0.197	0.192	0.193	0.192	0.189	0.175		870	0.194	0.022
880	0.183	0.181	0.196	0.199	0.202	0.205	0.269	0.211	0.212	0.205	0.198	0.184	0.17	0.172	0.181	0.183	0.19	0.249	0.202	0.198	0.198	0.197	0.194	0.18		880	0.199	0.023
890	0.188	0.186	0.203	0.205	0.207	0.21	0.278	0.215	0.217	0.211	0.204	0.191	0.174	0.177	0.186	0.188	0.195	0.254	0.207	0.203	0.203	0.203	0.199	0.186		890	0.204	0.023
900	0.193	0.191	0.209	0.209	0.212	0.214	0.286	0.22	0.222	0.216	0.209	0.197	0.179	0.182	0.191	0.193	0.2	0.258	0.213	0.208	0.209	0.208	0.205	0.192		900	0.209	0.023
910	0.198	0.196	0.216	0.215	0.216	0.218	0.294	0.224	0.226	0.221	0.215	0.202	0.184	0.187	0.196	0.198	0.205	0.263	0.218	0.213	0.214	0.213	0.21	0.197		910	0.215	0.024
920	0.203	0.201	0.223	0.22	0.221	0.222	0.302	0.228	0.231	0.226	0.219	0.207	0.188	0.191	0.2	0.204	0.21	0.268	0.223	0.218	0.219	0.218	0.215	0.203		920	0.22	0.024
930	0.207	0.206	0.23	0.224	0.224	0.227	0.311	0.233	0.235	0.23	0.224	0.212	0.193	0.195	0.205	0.209	0.215	0.274	0.228	0.223	0.223	0.223	0.22	0.208		930	0.225	0.025
940	0.212	0.211	0.233	0.229	0.228	0.231	0.319	0.237	0.24	0.234	0.229	0.217	0.197	0.2	0.21	0.214	0.221	0.281	0.232	0.228	0.228	0.228	0.225	0.214		940	0.23	0.026
950	0.218	0.217	0.237	0.233	0.233	0.235	0.329	0.242	0.244	0.239	0.234	0.222	0.203	0.205	0.215	0.219	0.226	0.286	0.237	0.233	0.232	0.232	0.23	0.22		950	0.235	0.026
960	0.223	0.223	0.24	0.237	0.236	0.239	0.339	0.246	0.248	0.243	0.239	0.227	0.208	0.209	0.219	0.224	0.231	0.293	0.242	0.238	0.237	0.236	0.235	0.226		960	0.24	0.027
970	0.228	0.229	0.245	0.241	0.239	0.242	0.348	0.25	0.252	0.246	0.244	0.231	0.212	0.213	0.223	0.229	0.235	0.298	0.246	0.242	0.241	0.24	0.24	0.231		970	0.244	0.028
980	0.233	0.233	0.249	0.245	0.243	0.246	0.36	0.254	0.256	0.251	0.249	0.236	0.218	0.218	0.228	0.234	0.24	0.304	0.251	0.246	0.245	0.245	0.244	0.235		980	0.249	0.029
990	0.237	0.237	0.252	0.249	0.245	0.248	0.372	0.258	0.259	0.255	0.252	0.24	0.222	0.222	0.231	0.239	0.244	0.31	0.255	0.251	0.249	0.248	0.248	0.24		990	0.253	0.031
1000	0.24	0.24	0.256	0.252	0.247	0.251	0.385	0.262	0.262	0.257	0.257	0.243	0.227	0.226	0.235	0.242	0.248	0.315	0.258	0.254	0.252	0.25	0.251	0.244		1000	0.257	0.033
1010	0.244	0.243	0.26	0.255	0.25	0.254	0.401	0.265	0.265	0.26	0.26	0.247	0.231	0.23	0.239	0.247	0.251	0.323	0.262	0.258	0.256	0.253	0.255	0.248		1010	0.261	0.035
1020	0.248	0.247	0.264	0.259	0.253	0.257	0.414	0.268	0.268	0.264	0.264	0.254	0.235	0.234	0.243	0.252	0.257	0.33	0.266	0.262	0.26	0.258	0.258	0.254		1020	0.266	0.037
1030	0.251	0.249	0.267	0.262	0.256	0.259	0.429	0.272	0.271	0.267	0.268	0.266	0.239	0.237	0.248	0.255	0.259	0.336	0.269	0.266	0.264	0.262	0.262	0.261		1030	0.27	0.039
1040	0.255	0.253	0.27	0.266	0.258	0.263	0.442	0.276	0.274	0.269	0.271	0.274	0.243	0.242	0.252	0.259	0.262	0.342	0.271	0.269	0.268	0.265	0.266	0.266		1040	0.274	0.041
1050	0.258	0.256	0.273	0.268	0.261	0.265	0.453	0.279	0.276	0.272	0.274	0.284	0.247	0.245	0.254	0.264	0.265	0.351	0.275	0.273	0.271	0.268	0.268	0.275		1050	0.279	0.043
1060	0.262	0.259	0.276	0.271	0.264	0.269	0.466	0.282	0.279	0.276	0.279	0.299	0.252	0.249	0.257	0.268	0.269	0.36	0.278	0.277	0.275	0.272	0.272	0.291		1060	0.284	0.045
1070	0.265	0.263	0.28	0.274	0.268	0.271	0.475	0.285	0.282	0.28	0.282	0.306	0.255	0.253	0.261	0.271	0.271	0.365	0.281	0.279	0.277	0.275	0.275	0.3		1070	0.288	0.046
1080	0.269	0.265	0.282	0.277	0.27	0.277	0.488	0.288	0.285	0.283	0.286	0.318	0.259	0.256	0.264	0.274	0.276	0.373	0.284	0.282	0.281	0.279	0.279	0.311		1080	0.292	0.048
1090	0.271	0.268	0.284	0.279	0.274	0.279	0.499	0.291	0.287	0.288	0.289	0.326	0.263	0.258	0.267	0.278	0.278	0.379	0.288	0.285	0.285	0.281	0.283	0.321		1090	0.296	0.05
1100	0.275	0.27	0.287	0.282	0.278	0.283	0.508	0.294	0.29	0.293	0.292	0.334	0.267	0.262	0.27	0.281	0.281	0.384	0.289	0.288	0.287	0.284	0.288	0.328		1100	0.3	0.052
1110	0.279	0.274	0.29	0.286	0.284	0.288	0.517	0.298	0.293	0.298	0.295	0.338	0.27	0.267	0.273	0.285	0.284	0.392	0.293	0.291	0.288	0.287	0.291	0.335		1110	0.304	0.053
1120	0.282	0.276	0.292	0.287	0.287	0.291	0.527	0.301	0.297	0.299	0.296	0.343	0.274	0.269	0.277	0.287	0.286	0.398	0.294	0.292	0.29	0.291	0.292	0.341		1120	0.308	0.055
1130	0.286	0.279	0.295	0.29	0.291	0.295	0.537	0.304	0.299	0.301	0.299	0.351	0.277	0.272	0.28	0.29	0.289	0.403	0.299	0.296	0.292	0.294	0.294	0.345		1130	0.311	0.056
1140	0.288	0.281	0.298	0.293	0.295	0.299	0.547	0.307	0.302	0.306	0.302	0.355	0.281	0.275	0.284	0.294	0.291	0.408	0.3	0.3	0.297	0.298	0.296	0.348		1140	0.315	0.058
1150	0.292	0.285	0.301	0.297	0.299	0.304	0.557	0.312	0.304	0.309	0.304	0.36	0.284	0.278	0.285	0.297	0.294	0.413	0.304	0.299	0.299	0.302	0.298	0.355		1150	0.318	0.059
1160	0.296	0.288	0.304	0.298	0.305	0.308	0.566	0.316	0.31	0.312	0.308	0.365	0.287	0.281	0.29	0.301	0.296	0.416	0.306	0.302	0.3	0.307	0.3	0.357		1160	0.322	0.06
1170	0.3	0.291	0.307	0.301	0.308	0.311	0.574	0.32	0.312	0.315	0.308	0.369	0.291	0.284	0.293	0.303	0.299	0.42	0.309	0.304	0.302	0.31	0.303	0.362		1170	0.325	0.061
1180	0.304	0.294	0.311	0.303	0.311	0.316	0.582	0.323	0.315	0.318	0.311	0.374	0.294	0.286	0.299	0.307	0.301	0.424	0.313	0.307	0.304	0.314	0.305	0.368		1180	0.329	0.062
1190	0.308	0.296	0.313	0.306	0.315	0.319	0.59	0.327	0.318	0.322	0.314	0.379	0.299	0.29	0.305	0.309	0.306	0.43	0.316	0.309	0.308	0.32	0.308	0.374		1190	0.333	0.063
1200	0.312	0.3	0.319	0.308	0.319	0.323	0.597	0.33	0.321	0.321	0.316	0.384	0.302	0.293	0.31	0.312	0.31	0.432	0.318	0.312	0.311	0.323	0.309	0.376		1200	0.336	0.064
1210	0.313	0.302	0.319	0.312	0.323	0.326	0.601	0.332	0.321	0.324	0.317	0.387	0.306	0.295	0.311	0.315	0.312	0.435	0.32	0.314	0.313	0.325	0.313	0.379		1210	0.339	0.064
1220	0.316	0.304	0.322	0.315	0.325	0.327	0.609	0.336	0.325	0.325	0.319	0.392	0.309	0.296	0.315	0.316	0.313	0.439	0.323	0.317	0.314	0.327	0.313	0.383		1220	0.341	0.066
1230	0.32	0.307	0.324	0.318	0.329	0.33	0.615	0.337	0.328	0.328	0.322	0.393	0.311	0.3	0.317	0.32	0.314	0.441	0.325	0.321	0.316	0.331	0.316	0.382		1230	0.344	0.066
1240	0.323	0.31	0.325	0.319	0.331	0.334	0.621	0.34	0.33	0.33	0.323	0.401	0.314	0.302	0.318	0.322	0.315	0.442	0.328	0.322	0.318	0.333	0.317	0.388		1240	0.347	0.067
1250	0.327	0.312	0.328	0.323	0.334	0.338	0.628	0.343	0.333	0.336	0.325	0.413	0.318	0.305	0.321	0.326	0.318	0.445	0.332	0.324	0.321	0.337	0.321	0.399		1250	0.351	0.068
1260	0.33	0.313	0.331	0.324	0.338	0.341	0.634	0.346	0.335	0.339	0.328	0.422	0.322	0.306	0.322	0.326	0.32	0.448	0.334	0.325	0.324	0.343	0.32	0.407		1260	0.354	0.07
1270	0.333	0.315	0.332	0.328	0.34	0.342	0.638	0.35	0.338	0.343	0.329	0.42	0.326	0.309	0.323	0.329	0.322	0.45	0.335	0.328	0.325	0.344	0.323	0.403		1270	0.356	0.069
1280	0.335	0.319	0.334	0.33	0.341	0.344	0.643	0.351	0.341	0.347	0.332	0.424	0.327	0.31	0.324	0.331	0.323	0.451	0.337	0.331	0.327	0.343	0.325	0.404		1280	0.358	0.07
1290	0.339	0.321	0.337	0.332	0.343	0.348	0.65	0.352	0.344	0.348	0.334	0.431	0.33	0.312	0.326	0.332	0.327	0.453	0.339	0.331	0.331	0.348	0.33	0.41		1290	0.361	0.071
1300	0.342	0.322	0.341	0.335	0.348	0.351	0.653	0.357	0.348	0.353	0.336	0.435	0.333	0.316	0.328	0.336	0.329	0.453	0.344	0.333	0.332	0.347	0.328	0.418		1300	0.364	0.071
1310	0.345	0.325	0.341	0.336	0.349	0.353	0.658	0.361	0.351	0.355	0.338	0.442	0.337	0.317	0.331	0.338	0.332	0.456	0.346	0.335	0.335	0.349	0.331	0.424		1310	0.367	0.072
1320	0.348	0.325	0.344	0.339	0.351	0.354	0.661	0.362	0.355	0.358	0.34	0.449	0.34	0.32	0.332	0.339	0.332	0.458	0.348	0.338	0.339	0.349	0.333	0.427		1320	0.369	0.073
1330	0.351	0.328	0.344	0.34	0.356	0.357	0.664	0.367	0.357	0.363	0.343	0.458	0.343	0.32	0.334	0.341	0.334	0.46	0.351	0.34	0.339	0.352	0.335	0.436		1330	0.372	0.073
1340	0.356	0.33	0.347	0.342	0.357	0.36	0.664	0.369	0.359	0.367	0.344	0.464	0.346	0.323	0.336	0.344	0.337	0.462	0.356	0.341	0.34	0.353	0.336	0.436		1340	0.374	0.073
1350	0.359	0.331	0.348	0.344	0.36	0.362	0.671	0.369	0.363	0.37	0.345	0.47	0.349	0.325	0.337	0.345	0.339	0.464	0.359	0.342	0.342	0.353	0.34	0.44		1350	0.377	0.074
1360	0.362	0.333	0.352	0.345	0.361	0.364	0.672	0.372	0.363	0.375	0.347	0.477	0.35	0.326	0.339	0.347	0.341	0.465	0.363	0.345	0.345	0.355	0.338	0.448		1360	0.379	0.075
1370	0.365	0.335	0.353	0.348	0.361	0.366	0.677	0.372	0.367	0.378	0.348	0.484	0.354	0.327	0.34	0.349	0.343	0.466	0.365	0.348	0.347	0.356	0.341	0.453		1370	0.381	0.076
1380	0.368	0.336	0.356	0.35	0.364	0.367	0.678	0.37	0.368	0.38	0.349	0.49	0.358	0.33	0.343	0.351	0.344	0.466	0.368	0.349	0.347	0.359	0.344	0.457		1380	0.383	0.076
1390	0.373	0.337	0.357	0.352	0.367	0.369	0.681	0.375	0.369	0.384	0.352	0.498	0.36	0.332	0.344	0.355	0.346	0.471	0.37	0.351	0.352	0.362	0.344	0.46		1390	0.386	0.076
1400	0.377	0.339	0.36	0.354	0.366	0.37	0.683	0.376	0.371	0.386	0.352	0.506	0.362	0.334	0.346	0.356	0.347	0.472	0.374	0.354	0.353	0.361	0.345	0.467		1400	0.388	0.077
1410	0.381	0.341	0.362	0.356	0.369	0.372	0.686	0.381	0.373	0.39	0.352	0.513	0.366	0.336	0.347	0.357	0.35	0.474	0.377	0.356	0.355	0.362	0.347	0.475		1410	0.391	0.078
1420	0.385	0.343	0.363	0.358	0.37	0.373	0.687	0.383	0.377	0.394	0.355	0.523	0.369	0.337	0.349	0.36	0.353	0.473	0.379	0.357	0.356	0.364	0.348	0.479		1420	0.394	0.078
1430	0.391	0.345	0.364	0.361	0.373	0.375	0.688	0.386	0.378	0.395	0.357	0.529	0.373	0.339	0.351	0.362	0.354	0.48	0.381	0.359	0.358	0.365	0.351	0.485		1430	0.396	0.079
1440	0.396	0.347	0.366	0.361	0.374	0.376	0.69	0.391	0.379	0.397	0.359	0.537	0.377	0.341	0.352	0.364	0.358	0.48	0.383	0.36	0.359	0.367	0.352	0.491		1440	0.399	0.079
Fig. 2c: Time vs 6 point moving average specific growth rate (μ) (h-1), Type C (ACS)
	Type C (ACS)	Type C (ACS)	Type C (ACS)	Type C (ACS)	Type C (ACS)	Type C (ACS)	Type C (ACS)	Type C (ACS)	Type C (ACS)	Type C (ACS)	Type C (ACS)	Type C (ACS)	Type C (ACS)	Type C (ACS)	Type C (ACS)	Type C (ACS)	Type C (ACS)	Type C (ACS)	Type C (ACS)	Type C (ACS)	Type C (ACS)	Type C (ACS)	Type C (ACS)	Type C (ACS)		Type C (ACS) (n=24)
Time (min)	No. 1	No. 2	No. 3	No. 4	No. 5	No. 6	No. 7	No. 8	No. 9	No. 10	No. 11	No. 12	No. 13	No. 14	No. 15	No. 16	No. 17	No. 18	No. 19	No. 20	No. 21	No. 22	No. 23	No. 24		Time (min)	AVE	SD
0	0.085	0.086	0.086	0.086	0.085	0.085	0.086	0.086	0.086	0.086	0.087	0.086	0.086	0.086	0.086	0.086	0.085	0.087	0.086	0.086	0.088	0.086	0.087	0.086		0	0.0860417	0.000690253
10	0.086	0.086	0.086	0.086	0.085	0.085	0.086	0.086	0.086	0.086	0.087	0.086	0.086	0.086	0.086	0.086	0.085	0.087	0.086	0.087	0.088	0.086	0.087	0.087		10	0.0861667	0.000701964
20	0.085	0.086	0.086	0.085	0.085	0.085	0.086	0.086	0.086	0.086	0.087	0.086	0.086	0.086	0.086	0.086	0.085	0.087	0.086	0.086	0.088	0.086	0.087	0.086		20	0.086	0.000722315
30	0.085	0.086	0.086	0.086	0.085	0.085	0.086	0.086	0.086	0.086	0.087	0.086	0.086	0.086	0.086	0.086	0.085	0.087	0.086	0.087	0.088	0.086	0.087	0.086		30	0.0860833	0.000717282
40	0.086	0.086	0.086	0.086	0.085	0.085	0.086	0.086	0.086	0.086	0.087	0.086	0.086	0.086	0.086	0.086	0.085	0.087	0.086	0.087	0.088	0.086	0.087	0.086		40	0.086125	0.000679674
50	0.085	0.086	0.086	0.086	0.085	0.085	0.086	0.086	0.086	0.086	0.087	0.086	0.086	0.086	0.086	0.086	0.085	0.087	0.086	0.086	0.088	0.086	0.087	0.086		50	0.0860417	0.000690253
60	0.085	0.086	0.086	0.085	0.085	0.085	0.086	0.086	0.086	0.086	0.087	0.086	0.086	0.086	0.086	0.085	0.085	0.087	0.086	0.086	0.088	0.086	0.087	0.086		60	0.0859583	0.000750604
70	0.086	0.086	0.086	0.086	0.085	0.085	0.086	0.086	0.086	0.086	0.087	0.086	0.086	0.086	0.086	0.086	0.085	0.087	0.086	0.086	0.088	0.086	0.087	0.086		70	0.0860833	0.000653863
80	0.086	0.086	0.086	0.086	0.085	0.085	0.086	0.086	0.086	0.086	0.087	0.086	0.086	0.086	0.086	0.086	0.085	0.087	0.086	0.087	0.088	0.086	0.087	0.086		80	0.086125	0.000679674
90	0.085	0.086	0.086	0.085	0.085	0.085	0.086	0.086	0.086	0.086	0.087	0.086	0.086	0.086	0.086	0.085	0.085	0.087	0.086	0.086	0.088	0.086	0.087	0.086		90	0.0859583	0.000750604
100	0.085	0.086	0.086	0.086	0.085	0.085	0.086	0.086	0.086	0.086	0.087	0.086	0.086	0.086	0.086	0.086	0.085	0.087	0.086	0.087	0.088	0.086	0.087	0.086		100	0.0860833	0.000717282
110	0.086	0.086	0.086	0.086	0.085	0.085	0.086	0.086	0.086	0.086	0.087	0.086	0.086	0.086	0.086	0.086	0.085	0.087	0.086	0.087	0.088	0.086	0.087	0.086		110	0.086125	0.000679674
120	0.086	0.086	0.086	0.086	0.085	0.085	0.086	0.086	0.086	0.086	0.087	0.086	0.086	0.086	0.086	0.086	0.085	0.087	0.086	0.087	0.088	0.086	0.087	0.086		120	0.086125	0.000679674
130	0.086	0.086	0.086	0.086	0.085	0.085	0.086	0.086	0.086	0.086	0.087	0.086	0.086	0.086	0.086	0.086	0.085	0.087	0.086	0.087	0.088	0.086	0.087	0.086		130	0.086125	0.000679674
140	0.086	0.086	0.086	0.086	0.085	0.085	0.086	0.086	0.086	0.086	0.087	0.086	0.086	0.086	0.086	0.086	0.085	0.087	0.086	0.086	0.088	0.086	0.087	0.086		140	0.0860833	0.000653863
150	0.085	0.086	0.086	0.086	0.085	0.085	0.086	0.086	0.086	0.086	0.087	0.086	0.086	0.086	0.086	0.086	0.085	0.087	0.086	0.086	0.088	0.086	0.087	0.086		150	0.0860417	0.000690253
160	0.085	0.086	0.086	0.086	0.085	0.085	0.086	0.086	0.086	0.086	0.087	0.086	0.086	0.086	0.086	0.086	0.085	0.087	0.086	0.087	0.088	0.086	0.087	0.086		160	0.0860833	0.000717282
170	0.086	0.086	0.086	0.086	0.085	0.085	0.086	0.086	0.086	0.086	0.087	0.086	0.086	0.086	0.086	0.086	0.085	0.087	0.086	0.086	0.088	0.086	0.087	0.086		170	0.0860833	0.000653863
180	0.086	0.086	0.086	0.086	0.086	0.085	0.086	0.086	0.086	0.086	0.087	0.086	0.086	0.086	0.086	0.086	0.085	0.087	0.086	0.087	0.088	0.086	0.087	0.087		180	0.0862083	0.000658005
190	0.086	0.086	0.086	0.085	0.085	0.085	0.086	0.086	0.086	0.086	0.087	0.086	0.086	0.086	0.086	0.086	0.085	0.087	0.086	0.086	0.088	0.086	0.087	0.086		190	0.0860417	0.000690253
200	0.086	0.086	0.086	0.086	0.085	0.085	0.086	0.086	0.086	0.086	0.087	0.086	0.086	0.086	0.086	0.086	0.085	0.087	0.086	0.087	0.088	0.086	0.087	0.087		200	0.0861667	0.000701964
210	0.085	0.086	0.086	0.086	0.085	0.085	0.086	0.086	0.086	0.086	0.087	0.086	0.086	0.086	0.086	0.086	0.085	0.087	0.086	0.087	0.088	0.086	0.087	0.086		210	0.0860833	0.000717282
220	0.086	0.086	0.086	0.086	0.086	0.085	0.087	0.087	0.086	0.086	0.087	0.086	0.086	0.087	0.086	0.086	0.085	0.087	0.086	0.087	0.088	0.086	0.087	0.087		220	0.0863333	0.000701964
230	0.086	0.086	0.086	0.086	0.086	0.085	0.087	0.087	0.086	0.086	0.087	0.086	0.086	0.086	0.086	0.086	0.086	0.087	0.086	0.087	0.088	0.086	0.087	0.087		230	0.0863333	0.000637022
240	0.086	0.086	0.086	0.086	0.086	0.086	0.087	0.087	0.086	0.086	0.087	0.086	0.086	0.087	0.086	0.086	0.085	0.087	0.086	0.087	0.089	0.087	0.087	0.087		240	0.0864583	0.000779028
250	0.086	0.086	0.086	0.086	0.086	0.086	0.087	0.087	0.086	0.086	0.088	0.086	0.086	0.087	0.086	0.086	0.085	0.087	0.086	0.087	0.088	0.086	0.087	0.087		250	0.0864167	0.000717282
260	0.086	0.086	0.086	0.086	0.086	0.086	0.087	0.087	0.087	0.087	0.088	0.086	0.086	0.087	0.087	0.086	0.086	0.087	0.086	0.087	0.089	0.087	0.087	0.087		260	0.0866667	0.000761387
270	0.086	0.086	0.086	0.086	0.086	0.086	0.087	0.087	0.087	0.087	0.088	0.086	0.087	0.087	0.087	0.086	0.086	0.087	0.086	0.087	0.089	0.087	0.087	0.087		270	0.0867083	0.000750604
280	0.086	0.087	0.087	0.086	0.086	0.086	0.087	0.087	0.087	0.087	0.088	0.087	0.087	0.087	0.087	0.086	0.086	0.088	0.087	0.088	0.089	0.087	0.088	0.087		280	0.087	0.000780189
290	0.086	0.086	0.087	0.086	0.086	0.086	0.087	0.087	0.087	0.087	0.088	0.086	0.087	0.087	0.087	0.086	0.086	0.088	0.086	0.087	0.089	0.087	0.088	0.087		290	0.0868333	0.000816497
300	0.086	0.087	0.087	0.087	0.086	0.086	0.087	0.087	0.087	0.087	0.088	0.087	0.087	0.087	0.087	0.086	0.086	0.088	0.087	0.087	0.089	0.087	0.088	0.087		300	0.087	0.000722315
310	0.086	0.087	0.087	0.087	0.086	0.086	0.088	0.087	0.087	0.087	0.088	0.087	0.087	0.087	0.087	0.087	0.086	0.088	0.087	0.087	0.089	0.087	0.088	0.087		310	0.0870833	0.000717282
320	0.086	0.086	0.087	0.087	0.086	0.086	0.087	0.087	0.087	0.087	0.088	0.087	0.087	0.087	0.087	0.087	0.086	0.088	0.087	0.087	0.089	0.087	0.088	0.087		320	0.087	0.000722315
330	0.086	0.087	0.087	0.087	0.086	0.086	0.088	0.088	0.087	0.087	0.088	0.087	0.087	0.088	0.087	0.087	0.086	0.088	0.087	0.088	0.089	0.087	0.088	0.087		330	0.0872083	0.000779028
340	0.087	0.087	0.087	0.087	0.087	0.087	0.088	0.088	0.088	0.088	0.088	0.087	0.087	0.088	0.088	0.087	0.087	0.088	0.087	0.088	0.089	0.088	0.088	0.088		340	0.0875833	0.000583592
350	0.087	0.087	0.087	0.087	0.087	0.086	0.088	0.088	0.087	0.087	0.088	0.087	0.087	0.088	0.087	0.087	0.086	0.088	0.087	0.088	0.089	0.088	0.088	0.088		350	0.087375	0.000710939
360	0.087	0.087	0.087	0.087	0.087	0.087	0.088	0.088	0.088	0.088	0.088	0.087	0.087	0.088	0.087	0.087	0.086	0.088	0.087	0.088	0.089	0.088	0.088	0.088		360	0.0875	0.00065938
370	0.087	0.087	0.087	0.087	0.087	0.087	0.088	0.088	0.088	0.088	0.089	0.087	0.087	0.088	0.088	0.087	0.087	0.088	0.087	0.088	0.09	0.088	0.088	0.088		370	0.0876667	0.000761387
380	0.087	0.087	0.088	0.088	0.087	0.087	0.089	0.088	0.088	0.088	0.089	0.088	0.088	0.088	0.088	0.087	0.087	0.089	0.087	0.088	0.09	0.088	0.089	0.088		380	0.0879583	0.00080645
390	0.087	0.087	0.088	0.088	0.087	0.087	0.088	0.088	0.088	0.088	0.089	0.087	0.087	0.088	0.088	0.087	0.087	0.089	0.087	0.088	0.09	0.088	0.088	0.088		390	0.0877917	0.000779028
400	0.087	0.087	0.088	0.088	0.087	0.087	0.089	0.089	0.088	0.088	0.089	0.088	0.087	0.088	0.088	0.087	0.087	0.089	0.087	0.089	0.09	0.088	0.089	0.088		400	0.088	0.000884652
410	0.087	0.088	0.088	0.088	0.088	0.088	0.089	0.089	0.089	0.089	0.089	0.088	0.088	0.088	0.088	0.088	0.087	0.089	0.088	0.089	0.09	0.088	0.089	0.088		410	0.0883333	0.000701964
420	0.087	0.088	0.088	0.088	0.088	0.088	0.089	0.089	0.089	0.089	0.09	0.088	0.088	0.088	0.088	0.088	0.087	0.089	0.088	0.089	0.09	0.089	0.089	0.088		420	0.0884167	0.000775532
430	0.087	0.088	0.089	0.089	0.089	0.088	0.09	0.09	0.09	0.089	0.09	0.088	0.088	0.088	0.088	0.088	0.088	0.09	0.088	0.089	0.091	0.089	0.089	0.088		430	0.0887917	0.000977093
440	0.088	0.088	0.089	0.089	0.089	0.089	0.091	0.09	0.09	0.09	0.09	0.088	0.088	0.089	0.089	0.088	0.088	0.09	0.089	0.09	0.091	0.089	0.09	0.089		440	0.0892083	0.000931533
450	0.088	0.089	0.089	0.09	0.09	0.089	0.091	0.091	0.09	0.09	0.091	0.089	0.088	0.089	0.089	0.089	0.088	0.09	0.089	0.09	0.091	0.09	0.09	0.089		450	0.0895417	0.000931533
460	0.089	0.089	0.09	0.09	0.09	0.09	0.091	0.091	0.091	0.091	0.091	0.089	0.089	0.089	0.09	0.089	0.089	0.091	0.09	0.091	0.092	0.09	0.091	0.089		460	0.0900833	0.000928611
470	0.089	0.089	0.09	0.091	0.091	0.091	0.092	0.092	0.092	0.091	0.092	0.09	0.089	0.09	0.09	0.09	0.089	0.091	0.09	0.091	0.093	0.091	0.091	0.09		470	0.090625	0.00109594
480	0.089	0.09	0.091	0.092	0.092	0.091	0.093	0.092	0.092	0.092	0.092	0.09	0.089	0.09	0.09	0.09	0.09	0.092	0.09	0.091	0.093	0.091	0.091	0.09		480	0.0909583	0.00116018
490	0.09	0.09	0.091	0.092	0.092	0.092	0.094	0.093	0.093	0.092	0.093	0.09	0.09	0.09	0.091	0.091	0.091	0.092	0.091	0.092	0.094	0.092	0.092	0.091		490	0.091625	0.00120911
500	0.09	0.091	0.092	0.093	0.093	0.093	0.095	0.094	0.094	0.093	0.094	0.091	0.09	0.091	0.091	0.092	0.091	0.093	0.092	0.093	0.094	0.092	0.093	0.091		500	0.0923333	0.00137261
510	0.091	0.091	0.093	0.094	0.095	0.094	0.096	0.095	0.095	0.094	0.095	0.092	0.091	0.092	0.092	0.092	0.092	0.094	0.092	0.093	0.095	0.093	0.093	0.092		510	0.0931667	0.00149395
520	0.092	0.092	0.094	0.095	0.096	0.095	0.097	0.096	0.096	0.095	0.095	0.093	0.091	0.092	0.093	0.093	0.092	0.095	0.093	0.094	0.096	0.094	0.094	0.092		520	0.0939583	0.00165448
530	0.093	0.093	0.095	0.096	0.098	0.096	0.098	0.097	0.098	0.096	0.096	0.093	0.092	0.093	0.094	0.094	0.093	0.096	0.095	0.096	0.097	0.095	0.095	0.093		530	0.0950833	0.00181579
540	0.093	0.093	0.096	0.098	0.099	0.098	0.099	0.099	0.099	0.098	0.097	0.094	0.093	0.094	0.095	0.095	0.094	0.097	0.096	0.097	0.098	0.096	0.096	0.094		540	0.0961667	0.00207818
550	0.094	0.095	0.097	0.099	0.101	0.099	0.101	0.1	0.101	0.099	0.099	0.095	0.094	0.095	0.096	0.096	0.096	0.098	0.097	0.098	0.099	0.098	0.097	0.095		550	0.0974583	0.0022063
560	0.095	0.096	0.098	0.101	0.102	0.101	0.103	0.102	0.102	0.1	0.1	0.097	0.095	0.096	0.097	0.097	0.097	0.1	0.098	0.099	0.1	0.099	0.098	0.096		560	0.0987083	0.00238618
570	0.097	0.097	0.1	0.102	0.105	0.102	0.105	0.103	0.104	0.102	0.102	0.098	0.096	0.097	0.098	0.099	0.099	0.101	0.1	0.101	0.102	0.101	0.1	0.097		570	0.100333	0.00261545
580	0.098	0.098	0.101	0.104	0.106	0.104	0.106	0.105	0.106	0.104	0.103	0.099	0.097	0.098	0.1	0.1	0.1	0.102	0.101	0.102	0.103	0.102	0.101	0.098		580	0.101583	0.00279622
590	0.099	0.099	0.103	0.106	0.109	0.106	0.108	0.107	0.108	0.105	0.105	0.1	0.098	0.1	0.101	0.102	0.102	0.104	0.103	0.104	0.105	0.104	0.102	0.099		590	0.103292	0.00316886
600	0.101	0.101	0.105	0.109	0.111	0.109	0.111	0.109	0.11	0.108	0.107	0.102	0.1	0.101	0.103	0.104	0.104	0.106	0.105	0.106	0.107	0.106	0.104	0.101		600	0.105417	0.0033997
610	0.103	0.103	0.107	0.111	0.113	0.111	0.113	0.112	0.112	0.111	0.109	0.104	0.101	0.102	0.105	0.105	0.106	0.108	0.107	0.108	0.109	0.108	0.106	0.103		610	0.107375	0.00364528
620	0.105	0.105	0.11	0.115	0.117	0.114	0.117	0.115	0.116	0.113	0.112	0.106	0.102	0.105	0.107	0.108	0.108	0.111	0.11	0.11	0.112	0.111	0.108	0.105		620	0.110083	0.00427243
630	0.107	0.107	0.113	0.118	0.121	0.118	0.12	0.118	0.119	0.117	0.115	0.109	0.105	0.107	0.11	0.111	0.111	0.114	0.113	0.113	0.115	0.114	0.111	0.107		630	0.113042	0.00463896
640	0.11	0.109	0.117	0.122	0.124	0.122	0.124	0.122	0.122	0.12	0.118	0.112	0.107	0.109	0.113	0.114	0.115	0.117	0.116	0.117	0.118	0.117	0.114	0.109		640	0.116167	0.00509618
650	0.113	0.112	0.12	0.125	0.128	0.126	0.128	0.125	0.126	0.124	0.122	0.114	0.109	0.112	0.115	0.117	0.118	0.121	0.119	0.12	0.122	0.12	0.117	0.112		650	0.119375	0.00556239
660	0.116	0.115	0.124	0.129	0.133	0.13	0.132	0.13	0.13	0.128	0.126	0.118	0.112	0.115	0.119	0.121	0.122	0.125	0.123	0.124	0.126	0.124	0.12	0.114		660	0.123167	0.00606964
670	0.121	0.119	0.129	0.134	0.14	0.135	0.138	0.135	0.136	0.133	0.13	0.122	0.115	0.119	0.123	0.126	0.126	0.129	0.128	0.128	0.131	0.129	0.124	0.118		670	0.127833	0.00674805
680	0.126	0.123	0.134	0.14	0.147	0.141	0.145	0.141	0.141	0.138	0.135	0.127	0.119	0.123	0.127	0.13	0.131	0.134	0.132	0.133	0.136	0.133	0.129	0.122		680	0.132792	0.00748319
690	0.13	0.127	0.139	0.144	0.153	0.146	0.151	0.146	0.147	0.144	0.141	0.131	0.122	0.127	0.132	0.135	0.136	0.139	0.137	0.138	0.141	0.138	0.134	0.126		690	0.137667	0.00811154
700	0.136	0.132	0.145	0.15	0.161	0.152	0.156	0.152	0.153	0.15	0.146	0.137	0.127	0.132	0.137	0.141	0.141	0.146	0.143	0.144	0.147	0.143	0.139	0.131		700	0.143375	0.00853541
710	0.141	0.137	0.151	0.155	0.166	0.158	0.162	0.159	0.159	0.157	0.153	0.142	0.132	0.137	0.142	0.146	0.147	0.152	0.148	0.149	0.153	0.149	0.145	0.136		710	0.149	0.00890042
720	0.147	0.143	0.156	0.161	0.171	0.164	0.167	0.165	0.166	0.164	0.16	0.147	0.136	0.142	0.148	0.152	0.153	0.159	0.155	0.156	0.16	0.155	0.151	0.141		720	0.154958	0.00923829
730	0.153	0.149	0.163	0.168	0.177	0.172	0.174	0.173	0.173	0.172	0.167	0.153	0.141	0.148	0.154	0.158	0.16	0.167	0.162	0.162	0.168	0.162	0.158	0.146		730	0.161667	0.00990242
740	0.159	0.156	0.17	0.176	0.184	0.181	0.182	0.182	0.181	0.18	0.175	0.16	0.146	0.154	0.161	0.165	0.168	0.174	0.169	0.169	0.175	0.169	0.165	0.152		740	0.168875	0.0106498
750	0.167	0.163	0.178	0.185	0.193	0.191	0.191	0.192	0.191	0.19	0.185	0.168	0.153	0.161	0.168	0.173	0.177	0.183	0.177	0.177	0.183	0.178	0.175	0.159		750	0.177417	0.011553
760	0.176	0.171	0.187	0.194	0.202	0.201	0.201	0.202	0.201	0.201	0.195	0.176	0.161	0.169	0.177	0.182	0.187	0.193	0.186	0.187	0.193	0.187	0.185	0.168		760	0.18675	0.01217
770	0.186	0.18	0.196	0.204	0.212	0.211	0.211	0.212	0.212	0.213	0.207	0.187	0.171	0.178	0.186	0.191	0.197	0.205	0.197	0.197	0.203	0.197	0.196	0.177		770	0.196917	0.0126454
780	0.194	0.19	0.205	0.214	0.222	0.221	0.221	0.223	0.223	0.225	0.217	0.196	0.179	0.187	0.195	0.201	0.208	0.216	0.207	0.207	0.213	0.208	0.206	0.186		780	0.206833	0.0133666
790	0.202	0.199	0.214	0.224	0.231	0.232	0.23	0.233	0.232	0.236	0.227	0.206	0.188	0.196	0.205	0.21	0.219	0.228	0.218	0.218	0.224	0.219	0.218	0.196		790	0.216875	0.0137629
800	0.214	0.209	0.225	0.236	0.243	0.243	0.242	0.245	0.243	0.246	0.239	0.219	0.2	0.207	0.216	0.221	0.231	0.242	0.231	0.23	0.236	0.231	0.231	0.209		800	0.228708	0.0138045
810	0.224	0.219	0.235	0.247	0.254	0.255	0.253	0.256	0.255	0.258	0.25	0.231	0.212	0.217	0.228	0.232	0.243	0.255	0.243	0.242	0.249	0.244	0.242	0.221		810	0.240208	0.0141051
820	0.236	0.23	0.246	0.259	0.266	0.266	0.264	0.268	0.266	0.27	0.261	0.243	0.222	0.229	0.239	0.244	0.255	0.269	0.255	0.254	0.261	0.257	0.256	0.232		820	0.252	0.0144373
830	0.247	0.241	0.258	0.272	0.279	0.279	0.277	0.281	0.278	0.283	0.271	0.256	0.234	0.24	0.252	0.257	0.268	0.283	0.268	0.266	0.275	0.27	0.267	0.246		830	0.2645	0.0148119
840	0.269	0.254	0.272	0.285	0.294	0.294	0.292	0.296	0.293	0.3	0.292	0.296	0.25	0.254	0.267	0.271	0.282	0.3	0.283	0.283	0.291	0.288	0.287	0.266		840	0.281625	0.015125
850	0.284	0.267	0.285	0.3	0.308	0.308	0.305	0.309	0.305	0.311	0.306	0.314	0.262	0.265	0.279	0.286	0.295	0.315	0.296	0.295	0.305	0.301	0.297	0.276		850	0.29475	0.0157818
860	0.296	0.28	0.3	0.315	0.325	0.324	0.32	0.325	0.321	0.325	0.324	0.332	0.275	0.278	0.294	0.3	0.309	0.331	0.311	0.31	0.321	0.317	0.31	0.293		860	0.309833	0.0168101
870	0.31	0.293	0.314	0.329	0.34	0.338	0.334	0.34	0.335	0.339	0.34	0.353	0.286	0.291	0.309	0.314	0.323	0.346	0.324	0.323	0.334	0.33	0.322	0.305		870	0.323833	0.0179096
880	0.323	0.307	0.329	0.345	0.357	0.354	0.35	0.356	0.351	0.361	0.355	0.368	0.301	0.305	0.323	0.329	0.339	0.364	0.339	0.338	0.349	0.345	0.34	0.318		880	0.339417	0.018946
890	0.338	0.323	0.346	0.361	0.376	0.37	0.366	0.372	0.369	0.382	0.369	0.389	0.317	0.32	0.34	0.345	0.354	0.382	0.354	0.355	0.368	0.362	0.364	0.336		890	0.356583	0.0198996
900	0.355	0.338	0.364	0.38	0.396	0.388	0.385	0.391	0.386	0.402	0.386	0.415	0.334	0.335	0.356	0.362	0.371	0.4	0.371	0.37	0.385	0.381	0.385	0.363		900	0.374958	0.0211875
910	0.371	0.354	0.38	0.397	0.413	0.406	0.403	0.408	0.409	0.42	0.404	0.444	0.35	0.352	0.373	0.38	0.389	0.417	0.389	0.388	0.403	0.398	0.403	0.387		910	0.39325	0.0226337
920	0.388	0.371	0.397	0.416	0.432	0.423	0.421	0.426	0.432	0.439	0.42	0.467	0.367	0.369	0.39	0.395	0.406	0.436	0.406	0.405	0.42	0.416	0.421	0.409		920	0.411333	0.0237901
930	0.408	0.39	0.415	0.435	0.454	0.443	0.451	0.45	0.457	0.46	0.438	0.5	0.387	0.387	0.409	0.416	0.426	0.455	0.425	0.422	0.441	0.436	0.441	0.437		930	0.432625	0.0261597
940	0.428	0.407	0.433	0.454	0.475	0.467	0.477	0.473	0.483	0.482	0.458	0.526	0.407	0.404	0.428	0.435	0.445	0.476	0.444	0.44	0.461	0.456	0.46	0.462		940	0.453375	0.0282855
950	0.451	0.424	0.453	0.476	0.5	0.489	0.501	0.498	0.508	0.501	0.478	0.549	0.426	0.421	0.446	0.455	0.465	0.498	0.464	0.459	0.481	0.476	0.484	0.483		950	0.474417	0.0299825
960	0.477	0.443	0.473	0.498	0.525	0.513	0.528	0.522	0.532	0.529	0.502	0.578	0.445	0.441	0.467	0.475	0.485	0.52	0.486	0.481	0.504	0.499	0.508	0.508		960	0.497458	0.0322477
970	0.508	0.464	0.495	0.52	0.549	0.537	0.551	0.544	0.555	0.552	0.522	0.608	0.466	0.46	0.49	0.495	0.507	0.541	0.508	0.502	0.525	0.521	0.532	0.537		970	0.520375	0.0337147
980	0.54	0.485	0.515	0.543	0.572	0.555	0.575	0.563	0.577	0.575	0.542	0.64	0.49	0.482	0.512	0.514	0.528	0.563	0.528	0.522	0.547	0.544	0.552	0.564		980	0.542833	0.0350883
990	0.573	0.506	0.534	0.561	0.593	0.58	0.6	0.588	0.601	0.591	0.561	0.665	0.516	0.502	0.53	0.535	0.546	0.583	0.546	0.541	0.564	0.56	0.57	0.593		990	0.564125	0.0362399
1000	0.603	0.523	0.553	0.582	0.615	0.6	0.624	0.612	0.624	0.616	0.583	0.693	0.545	0.519	0.549	0.55	0.562	0.598	0.564	0.56	0.58	0.578	0.589	0.62		1000	0.585083	0.0386072
1010	0.629	0.541	0.573	0.602	0.636	0.622	0.648	0.633	0.647	0.639	0.602	0.717	0.569	0.539	0.569	0.57	0.582	0.619	0.58	0.575	0.6	0.598	0.608	0.641		1010	0.605792	0.0400261
1020	0.655	0.563	0.592	0.622	0.659	0.641	0.672	0.655	0.668	0.66	0.622	0.741	0.6	0.56	0.59	0.588	0.598	0.636	0.598	0.594	0.618	0.617	0.626	0.667		1020	0.62675	0.0410146
1030	0.677	0.578	0.608	0.637	0.68	0.663	0.695	0.675	0.689	0.682	0.641	0.765	0.624	0.575	0.606	0.603	0.616	0.655	0.616	0.612	0.636	0.635	0.645	0.689		1030	0.645917	0.0433438
1040	0.699	0.594	0.623	0.652	0.696	0.68	0.711	0.692	0.708	0.699	0.657	0.783	0.647	0.591	0.622	0.62	0.629	0.672	0.63	0.628	0.653	0.65	0.661	0.71		1040	0.662792	0.044262
1050	0.725	0.61	0.64	0.671	0.717	0.697	0.731	0.71	0.726	0.717	0.672	0.804	0.671	0.608	0.636	0.634	0.646	0.686	0.644	0.642	0.667	0.665	0.675	0.733		1050	0.680292	0.0462343
1060	0.743	0.622	0.654	0.684	0.732	0.712	0.746	0.724	0.744	0.732	0.687	0.822	0.692	0.622	0.651	0.647	0.66	0.698	0.657	0.654	0.68	0.678	0.688	0.751		1060	0.695	0.0476098
1070	0.758	0.633	0.663	0.696	0.744	0.723	0.759	0.736	0.756	0.747	0.701	0.838	0.711	0.635	0.663	0.658	0.671	0.71	0.667	0.664	0.69	0.689	0.7	0.763		1070	0.707292	0.0487179
1080	0.775	0.645	0.675	0.708	0.756	0.733	0.77	0.748	0.769	0.759	0.71	0.85	0.726	0.644	0.674	0.667	0.677	0.719	0.676	0.671	0.699	0.698	0.709	0.777		1080	0.718125	0.0500542
1090	0.791	0.656	0.686	0.719	0.767	0.745	0.781	0.759	0.781	0.767	0.719	0.862	0.743	0.656	0.681	0.674	0.685	0.729	0.683	0.681	0.708	0.708	0.717	0.794		1090	0.728833	0.0514246
1100	0.804	0.664	0.696	0.729	0.774	0.755	0.79	0.767	0.789	0.776	0.728	0.873	0.757	0.664	0.688	0.679	0.692	0.734	0.688	0.686	0.713	0.714	0.724	0.805		1100	0.737042	0.0528307
1110	0.814	0.67	0.701	0.736	0.78	0.762	0.797	0.778	0.797	0.784	0.738	0.883	0.769	0.669	0.692	0.684	0.695	0.738	0.694	0.692	0.719	0.721	0.73	0.815		1110	0.744083	0.0544641
1120	0.819	0.674	0.706	0.741	0.784	0.763	0.8	0.78	0.803	0.789	0.742	0.888	0.777	0.673	0.695	0.687	0.698	0.742	0.695	0.694	0.72	0.724	0.733	0.821		1120	0.747833	0.0552037
1130	0.829	0.677	0.71	0.745	0.789	0.769	0.804	0.786	0.808	0.794	0.749	0.891	0.787	0.678	0.697	0.687	0.698	0.744	0.697	0.696	0.724	0.727	0.736	0.827		1130	0.752042	0.0565289
1140	0.832	0.68	0.713	0.748	0.792	0.771	0.806	0.788	0.811	0.795	0.752	0.892	0.792	0.678	0.698	0.688	0.699	0.743	0.696	0.697	0.724	0.728	0.738	0.83		1140	0.753792	0.0570758
1150	0.835	0.68	0.716	0.75	0.792	0.773	0.806	0.789	0.812	0.797	0.753	0.894	0.797	0.677	0.7	0.69	0.698	0.744	0.697	0.697	0.723	0.728	0.737	0.834		1150	0.754958	0.0578127
1160	0.839	0.683	0.718	0.752	0.794	0.775	0.807	0.793	0.815	0.799	0.757	0.894	0.801	0.679	0.701	0.689	0.698	0.744	0.697	0.698	0.724	0.73	0.738	0.838		1160	0.756792	0.0583773
1170	0.843	0.686	0.721	0.757	0.8	0.78	0.811	0.796	0.818	0.805	0.765	0.896	0.808	0.679	0.704	0.695	0.703	0.75	0.704	0.705	0.729	0.736	0.742	0.843		1170	0.7615	0.0582849
1180	0.842	0.69	0.724	0.756	0.798	0.78	0.81	0.798	0.818	0.806	0.769	0.894	0.809	0.681	0.702	0.693	0.704	0.752	0.706	0.707	0.731	0.738	0.743	0.843		1180	0.76225	0.0574995
1190	0.84	0.69	0.724	0.756	0.799	0.781	0.809	0.798	0.818	0.807	0.769	0.893	0.809	0.679	0.701	0.693	0.704	0.751	0.706	0.708	0.733	0.74	0.744	0.843		1190	0.762292	0.0573619
1200	0.839	0.689	0.726	0.757	0.8	0.781	0.808	0.798	0.817	0.807	0.77	0.89	0.81	0.678	0.702	0.694	0.701	0.751	0.706	0.709	0.733	0.74	0.742	0.842		1200	0.762083	0.057024
1210	0.838	0.689	0.726	0.758	0.801	0.781	0.807	0.798	0.816	0.807	0.773	0.888	0.81	0.678	0.704	0.695	0.703	0.754	0.71	0.712	0.735	0.744	0.745	0.843		1210	0.763125	0.0561026
1220	0.838	0.693	0.728	0.76	0.8	0.781	0.805	0.798	0.813	0.807	0.774	0.886	0.81	0.68	0.707	0.7	0.709	0.758	0.715	0.716	0.739	0.748	0.748	0.842		1220	0.764792	0.0539621
1230	0.835	0.695	0.73	0.759	0.8	0.779	0.802	0.795	0.81	0.806	0.776	0.881	0.809	0.682	0.709	0.703	0.714	0.763	0.72	0.722	0.744	0.752	0.751	0.841		1230	0.76575	0.0514513
1240	0.832	0.7	0.732	0.757	0.797	0.777	0.798	0.793	0.807	0.805	0.777	0.879	0.809	0.686	0.712	0.706	0.716	0.764	0.722	0.725	0.747	0.755	0.753	0.838		1240	0.766125	0.0491655
1250	0.831	0.7	0.732	0.756	0.794	0.773	0.794	0.789	0.804	0.802	0.775	0.874	0.807	0.688	0.715	0.708	0.716	0.764	0.722	0.727	0.746	0.755	0.754	0.833		1250	0.764958	0.0472215
1260	0.826	0.702	0.73	0.753	0.791	0.771	0.792	0.788	0.802	0.801	0.774	0.871	0.805	0.692	0.717	0.709	0.718	0.764	0.723	0.727	0.747	0.755	0.755	0.828		1260	0.764208	0.0453374
1270	0.822	0.705	0.729	0.752	0.79	0.769	0.79	0.785	0.801	0.8	0.773	0.869	0.804	0.695	0.718	0.711	0.719	0.764	0.724	0.728	0.748	0.756	0.756	0.826		1270	0.763917	0.0438564
1280	0.82	0.707	0.728	0.751	0.789	0.768	0.79	0.785	0.8	0.8	0.774	0.868	0.804	0.698	0.719	0.712	0.721	0.765	0.725	0.73	0.75	0.757	0.758	0.826		1280	0.764375	0.0429609
1290	0.817	0.709	0.727	0.75	0.787	0.767	0.789	0.785	0.8	0.8	0.776	0.868	0.802	0.699	0.719	0.711	0.721	0.765	0.726	0.732	0.751	0.759	0.76	0.825		1290	0.764375	0.042377
1300	0.815	0.711	0.728	0.751	0.787	0.766	0.789	0.785	0.799	0.799	0.775	0.866	0.8	0.701	0.721	0.712	0.723	0.766	0.727	0.733	0.751	0.759	0.761	0.825		1300	0.764583	0.0412826
1310	0.813	0.71	0.726	0.748	0.786	0.765	0.788	0.783	0.798	0.799	0.776	0.864	0.798	0.702	0.721	0.712	0.722	0.766	0.728	0.735	0.753	0.76	0.763	0.823		1310	0.764125	0.0406687
1320	0.812	0.713	0.726	0.747	0.785	0.764	0.787	0.783	0.797	0.799	0.776	0.863	0.797	0.704	0.719	0.712	0.723	0.766	0.729	0.736	0.754	0.761	0.762	0.822		1320	0.764042	0.0400092
1330	0.812	0.714	0.726	0.747	0.785	0.764	0.786	0.782	0.796	0.797	0.776	0.861	0.797	0.705	0.72	0.713	0.724	0.767	0.731	0.738	0.754	0.761	0.763	0.82		1330	0.764125	0.0391089
1340	0.81	0.713	0.726	0.746	0.782	0.763	0.785	0.781	0.794	0.796	0.776	0.859	0.796	0.705	0.721	0.713	0.724	0.766	0.73	0.738	0.754	0.761	0.764	0.82		1340	0.763458	0.038596
1350	0.81	0.716	0.726	0.746	0.782	0.762	0.784	0.78	0.794	0.796	0.775	0.86	0.796	0.706	0.72	0.714	0.725	0.767	0.731	0.74	0.754	0.762	0.764	0.821		1350	0.763792	0.0383372
1360	0.81	0.718	0.729	0.748	0.784	0.764	0.785	0.781	0.795	0.797	0.777	0.863	0.796	0.709	0.723	0.717	0.727	0.768	0.734	0.741	0.756	0.764	0.766	0.824		1360	0.765667	0.0380031
1370	0.81	0.719	0.73	0.749	0.784	0.764	0.785	0.781	0.795	0.797	0.778	0.865	0.797	0.711	0.725	0.718	0.73	0.768	0.734	0.742	0.756	0.764	0.768	0.827		1370	0.766542	0.0379267
1380	0.807	0.721	0.73	0.749	0.783	0.764	0.785	0.78	0.794	0.797	0.778	0.863	0.796	0.712	0.724	0.718	0.73	0.769	0.735	0.743	0.757	0.764	0.768	0.825		1380	0.766333	0.0371163
1390	0.811	0.724	0.732	0.75	0.784	0.766	0.789	0.784	0.798	0.8	0.783	0.873	0.799	0.714	0.726	0.72	0.733	0.771	0.739	0.746	0.761	0.77	0.774	0.835		1390	0.770083	0.0387376
1400	0.811	0.724	0.732	0.75	0.783	0.765	0.786	0.783	0.796	0.799	0.782	0.872	0.8	0.716	0.728	0.721	0.734	0.771	0.738	0.745	0.76	0.768	0.772	0.835		1400	0.769625	0.0382109
1410	0.81	0.726	0.734	0.751	0.784	0.766	0.787	0.783	0.797	0.8	0.783	0.874	0.802	0.716	0.73	0.723	0.735	0.773	0.74	0.747	0.762	0.77	0.773	0.838		1410	0.771	0.0381997
1420	0.808	0.727	0.733	0.75	0.783	0.765	0.785	0.782	0.796	0.798	0.781	0.871	0.8	0.717	0.729	0.723	0.735	0.771	0.739	0.746	0.76	0.768	0.772	0.834		1420	0.769708	0.0372833
1430	0.807	0.727	0.734	0.75	0.782	0.765	0.784	0.781	0.795	0.797	0.78	0.871	0.8	0.718	0.729	0.722	0.735	0.771	0.739	0.746	0.76	0.768	0.772	0.835		1430	0.7695	0.0371448
1440	0.806	0.727	0.734	0.749	0.781	0.764	0.783	0.779	0.793	0.797	0.78	0.868	0.799	0.718	0.728	0.722	0.735	0.771	0.738	0.746	0.76	0.767	0.772	0.83		1440	0.768625	0.0363304
Fig. 2d: Time vs 6 point moving average specific growth rate (μ) (h-1), Type D
	Type D	Type D	Type D	Type D	Type D	Type D	Type D	Type D	Type D	Type D	Type D	Type D	Type D	Type D	Type D	Type D	Type D	Type D	Type D	Type D	Type D	Type D	Type D	Type D		Type D (n=24)
Time (min)	No. 1	No. 2	No. 3	No. 4	No. 5	No. 6	No. 7	No. 8	No. 9	No. 10	No. 11	No. 12	No. 13	No. 14	No. 15	No. 16	No. 17	No. 18	No. 19	No. 20	No. 21	No. 22	No. 23	No. 24		Time (min)	AVE	SD
0	0.086	0.086	0.086	0.088	0.086	0.086	0.087	0.086	0.088	0.087	0.087	0.087	0.086	0.085	0.087	0.087	0.086	0.089	0.086	0.087	0.085	0.087	0.085	0.086		0	0.087	0.001
10	0.086	0.086	0.086	0.088	0.087	0.086	0.087	0.086	0.089	0.087	0.087	0.087	0.086	0.086	0.087	0.087	0.086	0.09	0.086	0.087	0.086	0.087	0.086	0.086		10	0.087	0.002
20	0.086	0.086	0.086	0.088	0.087	0.086	0.088	0.086	0.089	0.087	0.087	0.087	0.086	0.086	0.087	0.087	0.087	0.09	0.086	0.087	0.086	0.087	0.086	0.086		20	0.087	0.002
30	0.086	0.086	0.086	0.088	0.086	0.086	0.087	0.086	0.088	0.087	0.087	0.087	0.086	0.086	0.087	0.087	0.086	0.09	0.086	0.087	0.086	0.087	0.086	0.086		30	0.087	0.001
40	0.086	0.086	0.086	0.088	0.087	0.086	0.087	0.086	0.088	0.087	0.087	0.087	0.086	0.085	0.087	0.087	0.087	0.09	0.086	0.087	0.086	0.087	0.086	0.086		40	0.087	0.001
50	0.087	0.087	0.086	0.088	0.087	0.086	0.088	0.087	0.089	0.088	0.088	0.088	0.086	0.086	0.087	0.087	0.087	0.09	0.086	0.087	0.086	0.087	0.086	0.086		50	0.088	0.002
60	0.086	0.087	0.086	0.088	0.087	0.086	0.087	0.086	0.088	0.087	0.087	0.087	0.086	0.086	0.087	0.087	0.087	0.09	0.086	0.087	0.086	0.087	0.086	0.086		60	0.087	0.001
70	0.086	0.086	0.086	0.088	0.087	0.086	0.087	0.086	0.088	0.087	0.087	0.087	0.086	0.086	0.087	0.087	0.086	0.09	0.086	0.087	0.086	0.087	0.086	0.086		70	0.087	0.001
80	0.086	0.087	0.086	0.088	0.087	0.086	0.087	0.086	0.088	0.087	0.087	0.087	0.086	0.086	0.087	0.087	0.087	0.09	0.086	0.087	0.086	0.087	0.086	0.087		80	0.087	0.001
90	0.086	0.087	0.086	0.088	0.087	0.086	0.087	0.086	0.088	0.087	0.087	0.087	0.086	0.086	0.087	0.087	0.087	0.09	0.086	0.087	0.086	0.087	0.086	0.086		90	0.087	0.001
100	0.087	0.087	0.086	0.088	0.087	0.086	0.087	0.086	0.088	0.087	0.088	0.087	0.086	0.086	0.087	0.087	0.087	0.09	0.086	0.087	0.086	0.087	0.086	0.086		100	0.087	0.001
110	0.086	0.086	0.086	0.088	0.087	0.086	0.087	0.086	0.088	0.087	0.087	0.087	0.086	0.086	0.087	0.087	0.087	0.09	0.086	0.087	0.086	0.087	0.086	0.086		110	0.087	0.001
120	0.087	0.087	0.086	0.088	0.087	0.086	0.087	0.086	0.088	0.087	0.088	0.087	0.086	0.086	0.087	0.087	0.087	0.09	0.086	0.087	0.086	0.087	0.086	0.086		120	0.087	0.001
130	0.086	0.087	0.086	0.088	0.087	0.086	0.087	0.086	0.088	0.087	0.087	0.087	0.086	0.086	0.087	0.087	0.087	0.09	0.086	0.087	0.086	0.087	0.086	0.086		130	0.087	0.001
140	0.087	0.087	0.086	0.088	0.087	0.086	0.087	0.086	0.088	0.087	0.088	0.087	0.086	0.086	0.087	0.087	0.087	0.09	0.086	0.087	0.086	0.087	0.086	0.086		140	0.087	0.001
150	0.087	0.087	0.086	0.088	0.087	0.086	0.088	0.086	0.088	0.087	0.088	0.087	0.086	0.086	0.087	0.087	0.087	0.09	0.086	0.087	0.086	0.087	0.086	0.086		150	0.087	0.001
160	0.086	0.087	0.086	0.088	0.087	0.086	0.088	0.086	0.088	0.087	0.087	0.087	0.086	0.086	0.087	0.087	0.087	0.09	0.086	0.087	0.086	0.087	0.086	0.086		160	0.087	0.001
170	0.087	0.087	0.086	0.088	0.087	0.086	0.088	0.087	0.088	0.088	0.088	0.087	0.087	0.086	0.087	0.087	0.087	0.09	0.087	0.087	0.086	0.087	0.086	0.086		170	0.088	0.001
180	0.087	0.087	0.086	0.088	0.087	0.086	0.088	0.086	0.088	0.087	0.087	0.087	0.086	0.086	0.087	0.087	0.087	0.09	0.086	0.087	0.086	0.087	0.086	0.086		180	0.087	0.001
190	0.087	0.087	0.086	0.088	0.087	0.086	0.087	0.086	0.088	0.087	0.088	0.087	0.086	0.086	0.087	0.087	0.087	0.09	0.087	0.087	0.086	0.087	0.086	0.086		190	0.087	0.001
200	0.087	0.087	0.086	0.088	0.087	0.086	0.088	0.087	0.088	0.087	0.087	0.087	0.086	0.086	0.087	0.087	0.087	0.091	0.086	0.087	0.086	0.087	0.086	0.087		200	0.087	0.002
210	0.087	0.087	0.086	0.088	0.087	0.086	0.088	0.087	0.088	0.088	0.088	0.087	0.087	0.086	0.087	0.087	0.087	0.091	0.087	0.088	0.086	0.088	0.086	0.087		210	0.088	0.002
220	0.087	0.087	0.086	0.088	0.087	0.086	0.088	0.087	0.088	0.088	0.088	0.087	0.087	0.086	0.087	0.087	0.087	0.09	0.087	0.087	0.086	0.087	0.086	0.087		220	0.088	0.001
230	0.087	0.087	0.086	0.088	0.087	0.086	0.088	0.087	0.089	0.087	0.088	0.087	0.086	0.086	0.087	0.087	0.087	0.09	0.087	0.087	0.086	0.088	0.086	0.087		230	0.088	0.001
240	0.087	0.087	0.086	0.088	0.087	0.086	0.088	0.087	0.089	0.088	0.088	0.087	0.087	0.086	0.087	0.087	0.087	0.091	0.087	0.087	0.086	0.087	0.086	0.087		240	0.088	0.002
250	0.087	0.087	0.086	0.088	0.087	0.086	0.088	0.087	0.088	0.087	0.087	0.087	0.086	0.086	0.087	0.087	0.087	0.09	0.086	0.087	0.086	0.087	0.086	0.086		250	0.087	0.001
260	0.087	0.087	0.086	0.088	0.087	0.086	0.088	0.087	0.089	0.088	0.088	0.087	0.087	0.086	0.087	0.087	0.087	0.091	0.087	0.087	0.086	0.088	0.086	0.087		260	0.088	0.002
270	0.087	0.087	0.086	0.088	0.087	0.086	0.088	0.087	0.089	0.088	0.088	0.087	0.087	0.086	0.087	0.087	0.087	0.091	0.087	0.088	0.086	0.088	0.086	0.087		270	0.088	0.002
280	0.087	0.087	0.087	0.089	0.087	0.087	0.088	0.087	0.089	0.088	0.088	0.088	0.087	0.086	0.087	0.088	0.088	0.091	0.087	0.088	0.086	0.088	0.086	0.087		280	0.088	0.002
290	0.087	0.087	0.087	0.089	0.087	0.087	0.088	0.087	0.089	0.088	0.088	0.087	0.087	0.086	0.087	0.087	0.087	0.091	0.087	0.088	0.086	0.088	0.086	0.087		290	0.088	0.002
300	0.087	0.087	0.087	0.089	0.087	0.087	0.088	0.087	0.089	0.088	0.088	0.088	0.087	0.086	0.088	0.088	0.088	0.091	0.087	0.088	0.086	0.088	0.086	0.087		300	0.088	0.002
310	0.087	0.087	0.087	0.089	0.087	0.087	0.088	0.087	0.089	0.088	0.088	0.088	0.087	0.087	0.087	0.088	0.088	0.091	0.087	0.088	0.086	0.088	0.086	0.087		310	0.088	0.002
320	0.087	0.088	0.087	0.089	0.088	0.087	0.088	0.087	0.089	0.088	0.088	0.088	0.087	0.086	0.088	0.088	0.088	0.091	0.087	0.088	0.087	0.088	0.087	0.087		320	0.088	0.001
330	0.088	0.088	0.087	0.089	0.088	0.087	0.089	0.088	0.089	0.089	0.089	0.088	0.087	0.087	0.088	0.088	0.088	0.091	0.087	0.088	0.087	0.088	0.087	0.087		330	0.088	0.001
340	0.087	0.088	0.087	0.089	0.088	0.087	0.088	0.088	0.089	0.088	0.088	0.088	0.087	0.087	0.088	0.088	0.088	0.091	0.087	0.088	0.087	0.088	0.087	0.087		340	0.088	0.001
350	0.088	0.088	0.087	0.089	0.088	0.087	0.089	0.088	0.089	0.088	0.089	0.088	0.087	0.087	0.088	0.088	0.088	0.091	0.088	0.088	0.087	0.088	0.087	0.087		350	0.088	0.001
360	0.088	0.088	0.087	0.089	0.088	0.087	0.089	0.088	0.09	0.089	0.089	0.088	0.088	0.087	0.088	0.088	0.088	0.091	0.088	0.088	0.087	0.089	0.087	0.087		360	0.089	0.002
370	0.088	0.088	0.087	0.089	0.088	0.087	0.089	0.088	0.09	0.089	0.089	0.088	0.087	0.087	0.088	0.088	0.088	0.092	0.087	0.088	0.087	0.089	0.087	0.088		370	0.089	0.002
380	0.088	0.088	0.087	0.089	0.088	0.087	0.089	0.088	0.089	0.089	0.089	0.088	0.088	0.087	0.088	0.088	0.088	0.092	0.088	0.088	0.087	0.089	0.087	0.088		380	0.089	0.002
390	0.088	0.088	0.087	0.089	0.088	0.087	0.089	0.088	0.09	0.089	0.089	0.088	0.088	0.087	0.088	0.088	0.088	0.092	0.088	0.089	0.087	0.089	0.087	0.088		390	0.089	0.002
400	0.088	0.088	0.087	0.089	0.088	0.088	0.089	0.088	0.09	0.089	0.089	0.089	0.088	0.087	0.088	0.089	0.088	0.092	0.088	0.089	0.087	0.089	0.087	0.088		400	0.089	0.002
410	0.088	0.088	0.088	0.09	0.088	0.088	0.089	0.088	0.09	0.089	0.089	0.089	0.088	0.087	0.088	0.089	0.088	0.092	0.088	0.089	0.087	0.089	0.087	0.088		410	0.089	0.002
420	0.088	0.088	0.088	0.09	0.088	0.088	0.09	0.088	0.09	0.089	0.089	0.089	0.088	0.087	0.088	0.089	0.088	0.092	0.088	0.089	0.087	0.089	0.087	0.088		420	0.089	0.002
430	0.088	0.089	0.088	0.09	0.089	0.088	0.09	0.089	0.09	0.09	0.09	0.089	0.088	0.088	0.089	0.089	0.089	0.092	0.088	0.089	0.088	0.089	0.088	0.088		430	0.089	0.001
440	0.089	0.089	0.088	0.09	0.089	0.088	0.09	0.089	0.091	0.09	0.09	0.089	0.088	0.088	0.089	0.089	0.089	0.092	0.089	0.089	0.088	0.089	0.088	0.089		440	0.09	0.001
450	0.089	0.089	0.089	0.091	0.089	0.089	0.091	0.089	0.091	0.09	0.09	0.09	0.089	0.088	0.089	0.09	0.089	0.093	0.089	0.09	0.088	0.09	0.088	0.089		450	0.09	0.002
460	0.089	0.089	0.089	0.091	0.09	0.089	0.091	0.089	0.091	0.09	0.09	0.09	0.088	0.088	0.089	0.09	0.089	0.093	0.089	0.09	0.088	0.09	0.088	0.089		460	0.09	0.002
470	0.089	0.09	0.089	0.091	0.09	0.089	0.091	0.09	0.092	0.091	0.091	0.09	0.089	0.089	0.09	0.09	0.09	0.093	0.089	0.09	0.089	0.09	0.089	0.089		470	0.09	0.002
480	0.089	0.09	0.09	0.092	0.09	0.09	0.092	0.09	0.092	0.091	0.091	0.09	0.089	0.089	0.09	0.09	0.09	0.094	0.09	0.091	0.089	0.091	0.089	0.09		480	0.091	0.002
490	0.09	0.091	0.09	0.092	0.091	0.09	0.092	0.091	0.093	0.092	0.092	0.091	0.09	0.089	0.091	0.091	0.091	0.094	0.09	0.091	0.09	0.091	0.09	0.091		490	0.091	0.002
500	0.091	0.091	0.091	0.093	0.092	0.091	0.093	0.092	0.093	0.092	0.093	0.092	0.09	0.09	0.091	0.092	0.091	0.095	0.091	0.092	0.09	0.092	0.09	0.091		500	0.092	0.002
510	0.091	0.092	0.091	0.094	0.092	0.092	0.094	0.092	0.094	0.093	0.093	0.092	0.091	0.09	0.092	0.092	0.092	0.095	0.091	0.092	0.091	0.092	0.091	0.092		510	0.093	0.002
520	0.091	0.092	0.092	0.094	0.093	0.092	0.094	0.093	0.095	0.094	0.094	0.093	0.091	0.091	0.092	0.093	0.092	0.096	0.092	0.093	0.091	0.093	0.091	0.092		520	0.093	0.002
530	0.092	0.093	0.092	0.095	0.093	0.093	0.095	0.094	0.096	0.095	0.095	0.093	0.092	0.091	0.093	0.093	0.093	0.097	0.093	0.094	0.092	0.094	0.092	0.093		530	0.094	0.002
540	0.093	0.094	0.093	0.096	0.094	0.094	0.096	0.095	0.097	0.096	0.096	0.094	0.092	0.092	0.094	0.094	0.094	0.097	0.093	0.094	0.093	0.095	0.093	0.094		540	0.095	0.002
550	0.093	0.095	0.094	0.097	0.095	0.094	0.097	0.096	0.097	0.097	0.097	0.095	0.093	0.093	0.094	0.095	0.095	0.098	0.094	0.095	0.093	0.095	0.093	0.095		550	0.095	0.002
560	0.095	0.096	0.095	0.098	0.096	0.096	0.098	0.097	0.099	0.098	0.098	0.096	0.094	0.094	0.096	0.096	0.096	0.099	0.095	0.096	0.095	0.096	0.094	0.096		560	0.097	0.002
570	0.095	0.097	0.096	0.099	0.097	0.097	0.099	0.098	0.1	0.099	0.099	0.097	0.095	0.095	0.096	0.097	0.097	0.1	0.096	0.097	0.096	0.097	0.095	0.098		570	0.098	0.002
580	0.096	0.098	0.097	0.101	0.098	0.098	0.1	0.099	0.101	0.1	0.1	0.098	0.096	0.096	0.097	0.098	0.098	0.101	0.097	0.098	0.097	0.098	0.097	0.099		580	0.099	0.002
590	0.097	0.099	0.098	0.102	0.1	0.099	0.102	0.101	0.102	0.102	0.101	0.099	0.097	0.097	0.099	0.099	0.099	0.102	0.099	0.1	0.098	0.1	0.098	0.101		590	0.1	0.002
600	0.099	0.101	0.1	0.104	0.102	0.101	0.104	0.102	0.104	0.103	0.103	0.101	0.098	0.098	0.1	0.101	0.101	0.104	0.1	0.101	0.099	0.101	0.099	0.103		600	0.102	0.002
610	0.1	0.102	0.102	0.105	0.103	0.102	0.105	0.104	0.106	0.105	0.104	0.102	0.099	0.099	0.101	0.102	0.102	0.105	0.102	0.102	0.101	0.103	0.101	0.104		610	0.103	0.002
620	0.102	0.104	0.103	0.107	0.105	0.104	0.108	0.106	0.108	0.107	0.107	0.104	0.101	0.101	0.103	0.104	0.104	0.107	0.103	0.104	0.102	0.104	0.102	0.107		620	0.105	0.003
630	0.103	0.106	0.105	0.109	0.107	0.106	0.11	0.108	0.11	0.109	0.108	0.106	0.103	0.103	0.105	0.106	0.105	0.109	0.105	0.106	0.104	0.106	0.104	0.109		630	0.107	0.003
640	0.105	0.108	0.107	0.112	0.109	0.109	0.112	0.111	0.112	0.111	0.111	0.108	0.104	0.104	0.107	0.108	0.108	0.111	0.107	0.108	0.106	0.108	0.106	0.113		640	0.109	0.003
650	0.107	0.11	0.11	0.114	0.111	0.111	0.114	0.113	0.115	0.114	0.113	0.11	0.106	0.106	0.109	0.11	0.11	0.113	0.11	0.11	0.108	0.111	0.108	0.116		650	0.111	0.003
660	0.109	0.112	0.112	0.116	0.114	0.114	0.117	0.116	0.117	0.116	0.116	0.112	0.108	0.108	0.111	0.112	0.112	0.116	0.112	0.113	0.111	0.113	0.111	0.121		660	0.114	0.004
670	0.112	0.115	0.115	0.119	0.117	0.117	0.12	0.118	0.12	0.119	0.118	0.115	0.11	0.111	0.114	0.114	0.115	0.118	0.115	0.115	0.114	0.115	0.113	0.126		670	0.117	0.004
680	0.114	0.118	0.117	0.122	0.119	0.119	0.123	0.121	0.122	0.122	0.121	0.117	0.113	0.114	0.117	0.117	0.118	0.121	0.118	0.118	0.116	0.118	0.116	0.132		680	0.119	0.004
690	0.116	0.12	0.12	0.125	0.122	0.122	0.126	0.124	0.126	0.125	0.123	0.12	0.115	0.116	0.119	0.12	0.12	0.124	0.121	0.121	0.119	0.121	0.119	0.14		690	0.122	0.005
700	0.119	0.123	0.123	0.128	0.125	0.125	0.13	0.128	0.129	0.128	0.127	0.122	0.118	0.119	0.122	0.123	0.123	0.127	0.123	0.124	0.122	0.124	0.122	0.147		700	0.126	0.006
710	0.122	0.126	0.126	0.132	0.128	0.128	0.133	0.131	0.133	0.132	0.13	0.126	0.121	0.122	0.125	0.126	0.127	0.13	0.127	0.127	0.125	0.127	0.126	0.156		710	0.129	0.007
720	0.125	0.129	0.129	0.135	0.131	0.132	0.137	0.135	0.136	0.136	0.134	0.129	0.124	0.125	0.129	0.129	0.13	0.134	0.131	0.131	0.129	0.131	0.129	0.166		720	0.133	0.008
730	0.127	0.133	0.132	0.139	0.135	0.136	0.141	0.14	0.141	0.141	0.138	0.132	0.127	0.128	0.132	0.132	0.134	0.138	0.134	0.134	0.132	0.135	0.133	0.177		730	0.137	0.01
740	0.131	0.136	0.136	0.143	0.138	0.139	0.146	0.144	0.145	0.145	0.142	0.136	0.13	0.132	0.136	0.136	0.138	0.142	0.139	0.138	0.136	0.139	0.137	0.189		740	0.141	0.012
750	0.134	0.139	0.14	0.146	0.142	0.143	0.15	0.149	0.15	0.15	0.147	0.141	0.134	0.135	0.14	0.139	0.141	0.147	0.143	0.142	0.14	0.143	0.142	0.201		750	0.145	0.013
760	0.138	0.143	0.144	0.151	0.146	0.148	0.155	0.154	0.155	0.156	0.152	0.145	0.138	0.139	0.144	0.144	0.146	0.153	0.148	0.147	0.145	0.149	0.147	0.217		760	0.151	0.016
770	0.142	0.147	0.149	0.156	0.15	0.152	0.161	0.159	0.161	0.162	0.158	0.15	0.142	0.144	0.149	0.148	0.151	0.158	0.154	0.152	0.15	0.154	0.152	0.233		770	0.156	0.018
780	0.146	0.151	0.153	0.16	0.155	0.156	0.166	0.165	0.166	0.167	0.163	0.155	0.147	0.148	0.154	0.152	0.155	0.163	0.16	0.157	0.155	0.16	0.157	0.247		780	0.161	0.02
790	0.15	0.156	0.158	0.165	0.16	0.162	0.172	0.17	0.172	0.173	0.169	0.161	0.152	0.153	0.159	0.157	0.161	0.169	0.166	0.162	0.16	0.166	0.163	0.266		790	0.167	0.023
800	0.155	0.161	0.163	0.17	0.165	0.167	0.178	0.176	0.178	0.179	0.175	0.167	0.157	0.158	0.164	0.162	0.166	0.175	0.172	0.168	0.166	0.171	0.168	0.283		800	0.173	0.025
810	0.16	0.166	0.169	0.175	0.17	0.172	0.184	0.182	0.185	0.186	0.182	0.174	0.163	0.163	0.17	0.167	0.172	0.182	0.178	0.174	0.172	0.178	0.174	0.303		810	0.18	0.028
820	0.165	0.17	0.174	0.18	0.175	0.178	0.19	0.189	0.191	0.192	0.188	0.181	0.169	0.169	0.176	0.172	0.177	0.187	0.184	0.18	0.178	0.184	0.18	0.322		820	0.186	0.031
830	0.171	0.176	0.179	0.186	0.181	0.184	0.196	0.195	0.197	0.199	0.195	0.189	0.175	0.174	0.182	0.178	0.184	0.194	0.191	0.187	0.185	0.19	0.187	0.342		830	0.193	0.033
840	0.176	0.181	0.186	0.192	0.188	0.19	0.203	0.202	0.204	0.205	0.202	0.196	0.181	0.18	0.189	0.184	0.19	0.201	0.198	0.195	0.191	0.196	0.193	0.361		840	0.2	0.036
850	0.182	0.187	0.192	0.198	0.194	0.196	0.21	0.209	0.21	0.211	0.209	0.202	0.187	0.186	0.195	0.19	0.197	0.207	0.204	0.201	0.198	0.203	0.2	0.377		850	0.207	0.038
860	0.189	0.193	0.198	0.204	0.201	0.203	0.217	0.216	0.217	0.218	0.215	0.21	0.195	0.193	0.202	0.197	0.204	0.213	0.211	0.209	0.204	0.209	0.206	0.394		860	0.214	0.04
870	0.195	0.199	0.204	0.211	0.207	0.21	0.224	0.222	0.223	0.223	0.222	0.216	0.202	0.199	0.207	0.204	0.21	0.22	0.218	0.215	0.211	0.216	0.213	0.406		870	0.22	0.041
880	0.202	0.204	0.209	0.217	0.213	0.216	0.23	0.228	0.229	0.23	0.228	0.223	0.212	0.205	0.214	0.21	0.217	0.227	0.225	0.222	0.218	0.221	0.22	0.418		880	0.227	0.042
890	0.208	0.209	0.215	0.222	0.219	0.223	0.237	0.235	0.236	0.236	0.235	0.229	0.221	0.211	0.22	0.216	0.223	0.232	0.231	0.228	0.224	0.227	0.229	0.427		890	0.234	0.043
900	0.214	0.214	0.221	0.227	0.225	0.228	0.242	0.24	0.241	0.241	0.241	0.235	0.229	0.216	0.225	0.222	0.229	0.237	0.237	0.233	0.23	0.233	0.24	0.435		900	0.239	0.043
910	0.22	0.22	0.227	0.232	0.231	0.233	0.247	0.245	0.247	0.245	0.246	0.242	0.239	0.222	0.23	0.228	0.234	0.241	0.241	0.238	0.235	0.238	0.251	0.445		910	0.245	0.044
920	0.225	0.225	0.233	0.238	0.236	0.238	0.252	0.249	0.252	0.249	0.25	0.251	0.246	0.227	0.235	0.233	0.24	0.246	0.246	0.243	0.24	0.244	0.259	0.455		920	0.251	0.045
930	0.231	0.231	0.238	0.243	0.241	0.243	0.257	0.255	0.257	0.254	0.255	0.264	0.256	0.232	0.24	0.239	0.245	0.251	0.25	0.248	0.244	0.25	0.268	0.464		930	0.257	0.046
940	0.237	0.237	0.242	0.249	0.246	0.247	0.263	0.26	0.262	0.259	0.259	0.279	0.27	0.237	0.244	0.245	0.25	0.255	0.256	0.253	0.25	0.257	0.277	0.472		940	0.263	0.047
950	0.241	0.242	0.248	0.255	0.251	0.253	0.267	0.265	0.266	0.263	0.263	0.289	0.28	0.243	0.249	0.251	0.255	0.26	0.262	0.258	0.256	0.263	0.286	0.483		950	0.269	0.048
960	0.248	0.247	0.253	0.261	0.256	0.257	0.272	0.27	0.271	0.268	0.267	0.297	0.294	0.248	0.255	0.258	0.261	0.267	0.269	0.264	0.262	0.271	0.295	0.486		960	0.275	0.048
970	0.254	0.254	0.259	0.266	0.262	0.262	0.278	0.275	0.275	0.273	0.27	0.303	0.306	0.254	0.26	0.265	0.265	0.272	0.274	0.269	0.268	0.277	0.303	0.492		970	0.281	0.048
980	0.261	0.26	0.264	0.272	0.267	0.268	0.284	0.281	0.28	0.277	0.274	0.309	0.318	0.259	0.266	0.271	0.272	0.278	0.281	0.275	0.273	0.282	0.312	0.5		980	0.287	0.048
990	0.266	0.267	0.27	0.278	0.274	0.273	0.288	0.286	0.285	0.282	0.278	0.312	0.33	0.265	0.27	0.277	0.276	0.282	0.283	0.278	0.277	0.286	0.32	0.506		990	0.293	0.049
1000	0.271	0.274	0.276	0.284	0.28	0.28	0.293	0.291	0.289	0.286	0.283	0.314	0.343	0.27	0.275	0.283	0.282	0.288	0.287	0.283	0.28	0.292	0.328	0.513		1000	0.298	0.049
1010	0.278	0.279	0.28	0.29	0.286	0.285	0.298	0.297	0.294	0.292	0.286	0.318	0.36	0.276	0.28	0.29	0.288	0.293	0.295	0.289	0.285	0.298	0.335	0.521		1010	0.304	0.05
1020	0.284	0.284	0.285	0.295	0.292	0.29	0.304	0.301	0.299	0.297	0.291	0.327	0.374	0.282	0.286	0.297	0.296	0.299	0.302	0.293	0.292	0.305	0.342	0.53		1020	0.311	0.052
1030	0.29	0.288	0.292	0.3	0.297	0.296	0.31	0.307	0.304	0.301	0.297	0.336	0.387	0.287	0.293	0.306	0.304	0.304	0.31	0.299	0.297	0.31	0.349	0.537		1030	0.317	0.052
1040	0.296	0.295	0.297	0.307	0.303	0.302	0.315	0.313	0.308	0.306	0.3	0.342	0.402	0.291	0.296	0.312	0.311	0.311	0.316	0.303	0.303	0.317	0.357	0.546		1040	0.323	0.054
1050	0.303	0.3	0.301	0.312	0.308	0.306	0.32	0.319	0.314	0.313	0.306	0.348	0.419	0.296	0.305	0.32	0.317	0.319	0.323	0.31	0.311	0.325	0.364	0.552		1050	0.33	0.054
1060	0.311	0.304	0.306	0.317	0.314	0.311	0.325	0.324	0.319	0.316	0.311	0.357	0.433	0.302	0.312	0.326	0.326	0.327	0.333	0.317	0.319	0.333	0.372	0.562		1060	0.337	0.056
1070	0.316	0.311	0.311	0.323	0.32	0.317	0.33	0.328	0.324	0.322	0.316	0.363	0.448	0.307	0.317	0.331	0.331	0.334	0.34	0.323	0.326	0.339	0.38	0.568		1070	0.343	0.057
1080	0.322	0.315	0.315	0.33	0.325	0.323	0.336	0.334	0.329	0.327	0.321	0.369	0.464	0.311	0.323	0.34	0.337	0.34	0.348	0.329	0.332	0.346	0.386	0.58		1080	0.35	0.059
1090	0.327	0.321	0.32	0.334	0.329	0.327	0.339	0.338	0.333	0.332	0.325	0.377	0.479	0.316	0.329	0.344	0.343	0.347	0.357	0.336	0.339	0.352	0.394	0.587		1090	0.356	0.06
1100	0.332	0.325	0.324	0.338	0.336	0.332	0.345	0.346	0.338	0.337	0.33	0.385	0.493	0.323	0.334	0.349	0.35	0.354	0.363	0.343	0.346	0.359	0.402	0.595		1100	0.362	0.061
1110	0.337	0.329	0.33	0.343	0.341	0.336	0.35	0.348	0.34	0.341	0.334	0.39	0.507	0.328	0.341	0.355	0.355	0.359	0.369	0.35	0.352	0.365	0.409	0.601		1110	0.368	0.063
1120	0.341	0.334	0.333	0.346	0.345	0.342	0.353	0.352	0.345	0.344	0.337	0.395	0.52	0.333	0.348	0.358	0.357	0.363	0.374	0.355	0.358	0.369	0.418	0.606		1120	0.372	0.064
1130	0.346	0.339	0.338	0.351	0.349	0.346	0.357	0.356	0.349	0.347	0.341	0.403	0.532	0.336	0.353	0.363	0.364	0.371	0.382	0.363	0.365	0.374	0.425	0.615		1130	0.378	0.065
1140	0.349	0.342	0.343	0.355	0.352	0.35	0.361	0.361	0.351	0.352	0.347	0.408	0.548	0.342	0.359	0.367	0.368	0.378	0.389	0.371	0.372	0.382	0.435	0.623		1140	0.384	0.067
1150	0.355	0.347	0.348	0.36	0.358	0.355	0.366	0.366	0.358	0.356	0.352	0.416	0.56	0.347	0.368	0.373	0.374	0.383	0.396	0.379	0.379	0.39	0.446	0.634		1150	0.391	0.069
1160	0.359	0.352	0.352	0.363	0.362	0.359	0.371	0.369	0.361	0.36	0.355	0.422	0.574	0.352	0.376	0.376	0.379	0.391	0.402	0.386	0.387	0.395	0.454	0.641		1160	0.396	0.071
1170	0.365	0.356	0.356	0.368	0.367	0.363	0.375	0.374	0.365	0.363	0.358	0.429	0.586	0.358	0.384	0.38	0.383	0.397	0.406	0.393	0.394	0.403	0.466	0.648		1170	0.402	0.072
1180	0.369	0.36	0.36	0.372	0.37	0.367	0.377	0.378	0.369	0.368	0.364	0.435	0.6	0.363	0.39	0.384	0.388	0.405	0.413	0.399	0.401	0.407	0.476	0.652		1180	0.407	0.074
1190	0.374	0.366	0.366	0.376	0.374	0.371	0.382	0.382	0.373	0.371	0.371	0.446	0.612	0.368	0.398	0.389	0.396	0.412	0.42	0.406	0.408	0.411	0.484	0.66		1190	0.414	0.075
1200	0.379	0.368	0.37	0.38	0.378	0.375	0.387	0.386	0.377	0.375	0.374	0.448	0.623	0.373	0.405	0.394	0.4	0.419	0.425	0.412	0.414	0.416	0.489	0.665		1200	0.418	0.076
1210	0.383	0.373	0.374	0.383	0.382	0.379	0.388	0.39	0.381	0.38	0.379	0.453	0.633	0.378	0.411	0.397	0.403	0.424	0.428	0.417	0.418	0.421	0.5	0.671		1210	0.423	0.077
1220	0.388	0.376	0.379	0.386	0.383	0.382	0.392	0.392	0.384	0.384	0.384	0.458	0.644	0.382	0.418	0.402	0.406	0.429	0.433	0.423	0.424	0.425	0.508	0.677		1220	0.428	0.079
1230	0.393	0.38	0.381	0.39	0.388	0.384	0.394	0.397	0.387	0.387	0.387	0.466	0.656	0.389	0.428	0.408	0.411	0.436	0.439	0.43	0.43	0.43	0.52	0.685		1230	0.434	0.081
1240	0.397	0.384	0.384	0.392	0.39	0.387	0.399	0.398	0.39	0.39	0.391	0.474	0.662	0.398	0.435	0.412	0.415	0.444	0.445	0.438	0.437	0.436	0.53	0.692		1240	0.439	0.082
1250	0.402	0.39	0.388	0.396	0.393	0.391	0.401	0.403	0.392	0.395	0.395	0.483	0.675	0.403	0.444	0.417	0.424	0.453	0.458	0.447	0.444	0.442	0.54	0.702		1250	0.445	0.084
1260	0.407	0.395	0.394	0.4	0.398	0.393	0.405	0.406	0.396	0.399	0.399	0.493	0.686	0.409	0.451	0.422	0.428	0.462	0.465	0.455	0.451	0.448	0.552	0.709		1260	0.451	0.086
1270	0.412	0.398	0.394	0.403	0.398	0.397	0.406	0.407	0.4	0.403	0.403	0.501	0.695	0.416	0.459	0.427	0.434	0.469	0.469	0.461	0.458	0.453	0.562	0.713		1270	0.456	0.087
1280	0.418	0.4	0.397	0.408	0.402	0.398	0.41	0.411	0.4	0.402	0.403	0.51	0.704	0.421	0.463	0.431	0.437	0.478	0.475	0.466	0.463	0.458	0.57	0.721		1280	0.461	0.089
1290	0.423	0.401	0.402	0.41	0.403	0.403	0.413	0.414	0.403	0.407	0.407	0.516	0.713	0.428	0.469	0.435	0.442	0.484	0.482	0.473	0.47	0.461	0.575	0.726		1290	0.465	0.09
1300	0.429	0.406	0.403	0.414	0.41	0.404	0.415	0.416	0.407	0.412	0.411	0.524	0.725	0.434	0.477	0.443	0.447	0.492	0.486	0.479	0.474	0.465	0.584	0.734		1300	0.471	0.092
1310	0.437	0.409	0.407	0.415	0.412	0.407	0.418	0.419	0.41	0.415	0.413	0.532	0.735	0.441	0.484	0.449	0.455	0.5	0.494	0.488	0.48	0.47	0.593	0.742		1310	0.477	0.094
1320	0.446	0.41	0.409	0.419	0.412	0.409	0.42	0.42	0.411	0.416	0.414	0.547	0.744	0.453	0.497	0.455	0.461	0.512	0.503	0.494	0.492	0.477	0.605	0.751		1320	0.483	0.096
1330	0.455	0.412	0.411	0.422	0.416	0.414	0.422	0.424	0.415	0.418	0.419	0.555	0.755	0.463	0.506	0.464	0.47	0.524	0.512	0.504	0.499	0.483	0.614	0.757		1330	0.489	0.098
1340	0.465	0.417	0.413	0.423	0.418	0.413	0.427	0.427	0.419	0.421	0.421	0.568	0.762	0.472	0.516	0.471	0.475	0.535	0.522	0.514	0.508	0.489	0.624	0.763		1340	0.496	0.1
1350	0.473	0.417	0.414	0.425	0.42	0.415	0.428	0.426	0.419	0.424	0.425	0.58	0.77	0.484	0.524	0.476	0.48	0.541	0.529	0.52	0.518	0.495	0.63	0.772		1350	0.501	0.102
1360	0.477	0.421	0.414	0.424	0.42	0.418	0.429	0.43	0.422	0.426	0.425	0.591	0.779	0.492	0.529	0.483	0.484	0.551	0.537	0.525	0.522	0.501	0.637	0.776		1360	0.505	0.104
1370	0.485	0.422	0.417	0.429	0.421	0.419	0.431	0.431	0.423	0.428	0.425	0.601	0.787	0.5	0.534	0.487	0.49	0.558	0.545	0.533	0.53	0.508	0.645	0.788		1370	0.51	0.107
1380	0.492	0.425	0.42	0.428	0.423	0.417	0.429	0.434	0.424	0.428	0.426	0.613	0.795	0.514	0.546	0.496	0.499	0.568	0.554	0.54	0.539	0.516	0.653	0.798		1380	0.516	0.11
1390	0.503	0.426	0.421	0.428	0.426	0.421	0.434	0.434	0.428	0.429	0.429	0.623	0.805	0.526	0.553	0.503	0.506	0.577	0.562	0.549	0.544	0.523	0.66	0.813		1390	0.522	0.113
1400	0.512	0.427	0.422	0.432	0.425	0.422	0.434	0.436	0.429	0.433	0.431	0.634	0.814	0.539	0.565	0.51	0.513	0.585	0.573	0.557	0.555	0.53	0.668	0.829		1400	0.529	0.117
1410	0.521	0.43	0.424	0.436	0.431	0.425	0.436	0.438	0.43	0.434	0.432	0.645	0.823	0.55	0.574	0.517	0.52	0.594	0.581	0.566	0.559	0.534	0.675	0.841		1410	0.534	0.119
1420	0.53	0.428	0.425	0.436	0.428	0.426	0.436	0.438	0.432	0.435	0.434	0.658	0.829	0.558	0.579	0.523	0.528	0.601	0.589	0.573	0.57	0.544	0.683	0.859		1420	0.54	0.123
1430	0.542	0.429	0.426	0.438	0.432	0.427	0.437	0.438	0.438	0.438	0.437	0.667	0.836	0.574	0.59	0.534	0.536	0.611	0.601	0.582	0.577	0.552	0.69	0.871		1430	0.546	0.126
1440	0.554	0.431	0.426	0.437	0.428	0.426	0.439	0.44	0.437	0.442	0.436	0.677	0.842	0.586	0.6	0.542	0.546	0.619	0.609	0.59	0.586	0.559	0.699	0.888		1440	0.552	0.13
Fig. 2d: Time vs 6 point moving average specific growth rate (μ) (h-1), Type D (1G)
	Type D (1G)	Type D (1G)	Type D (1G)	Type D (1G)	Type D (1G)	Type D (1G)	Type D (1G)	Type D (1G)	Type D (1G)	Type D (1G)	Type D (1G)	Type D (1G)	Type D (1G)	Type D (1G)	Type D (1G)	Type D (1G)	Type D (1G)	Type D (1G)	Type D (1G)	Type D (1G)	Type D (1G)	Type D (1G)	Type D (1G)	Type D (1G)		Type D (1G) (n=24)
Time (min)	No. 1	No. 2	No. 3	No. 4	No. 5	No. 6	No. 7	No. 8	No. 9	No. 10	No. 11	No. 12	No. 13	No. 14	No. 15	No. 16	No. 17	No. 18	No. 19	No. 20	No. 21	No. 22	No. 23	No. 24		Time (min)	AVE	SD
0	0.087	0.086	0.087	0.087	0.087	0.086	0.086	0.087	0.086	0.086	0.086	0.085	0.086	0.086	0.086	0.087	0.087	0.086	0.085	0.085	0.086	0.086	0.086	0.086		0	0.0861667	0.000637022
10	0.087	0.086	0.088	0.087	0.087	0.086	0.087	0.086	0.086	0.086	0.086	0.085	0.086	0.087	0.086	0.087	0.087	0.086	0.085	0.086	0.085	0.086	0.086	0.086		10	0.08625	0.00073721
20	0.087	0.086	0.087	0.087	0.086	0.086	0.086	0.086	0.086	0.086	0.086	0.085	0.086	0.086	0.086	0.087	0.087	0.086	0.085	0.085	0.085	0.086	0.086	0.086		20	0.0860417	0.000624094
30	0.087	0.086	0.087	0.087	0.087	0.086	0.086	0.086	0.086	0.086	0.086	0.086	0.086	0.086	0.086	0.087	0.087	0.086	0.085	0.085	0.085	0.086	0.086	0.086		30	0.086125	0.000612372
40	0.087	0.086	0.087	0.087	0.086	0.087	0.087	0.086	0.086	0.086	0.086	0.085	0.086	0.086	0.086	0.087	0.087	0.086	0.085	0.086	0.085	0.086	0.086	0.086		40	0.0861667	0.000637022
50	0.087	0.086	0.087	0.087	0.086	0.086	0.087	0.087	0.086	0.086	0.086	0.086	0.086	0.086	0.086	0.087	0.087	0.086	0.085	0.086	0.086	0.086	0.086	0.086		50	0.08625	0.00053161
60	0.087	0.086	0.087	0.087	0.086	0.087	0.087	0.087	0.086	0.086	0.086	0.086	0.086	0.087	0.086	0.087	0.087	0.086	0.085	0.086	0.086	0.086	0.086	0.086		60	0.0863333	0.00056466
70	0.087	0.086	0.087	0.087	0.087	0.086	0.086	0.086	0.086	0.086	0.086	0.086	0.086	0.087	0.086	0.087	0.087	0.086	0.085	0.086	0.085	0.086	0.086	0.086		70	0.0862083	0.00058823
80	0.087	0.086	0.087	0.087	0.086	0.087	0.087	0.087	0.086	0.086	0.086	0.086	0.086	0.087	0.086	0.087	0.087	0.086	0.085	0.086	0.086	0.086	0.086	0.086		80	0.0863333	0.00056466
90	0.087	0.086	0.087	0.087	0.086	0.086	0.087	0.086	0.086	0.086	0.086	0.085	0.086	0.086	0.086	0.087	0.087	0.086	0.085	0.086	0.085	0.086	0.086	0.086		90	0.086125	0.000612372
100	0.087	0.086	0.088	0.087	0.087	0.087	0.087	0.087	0.086	0.086	0.086	0.086	0.086	0.087	0.086	0.088	0.087	0.086	0.085	0.086	0.086	0.086	0.086	0.086		100	0.0864583	0.00072106
110	0.087	0.086	0.087	0.087	0.086	0.087	0.087	0.086	0.086	0.086	0.086	0.085	0.086	0.086	0.086	0.087	0.087	0.086	0.085	0.086	0.085	0.086	0.086	0.086		110	0.0861667	0.000637022
120	0.087	0.086	0.087	0.087	0.086	0.087	0.087	0.087	0.086	0.086	0.086	0.086	0.086	0.087	0.086	0.087	0.087	0.086	0.085	0.086	0.085	0.086	0.086	0.086		120	0.0862917	0.000624094
130	0.087	0.086	0.087	0.087	0.087	0.087	0.087	0.087	0.086	0.086	0.086	0.086	0.086	0.087	0.086	0.087	0.087	0.086	0.085	0.086	0.086	0.086	0.086	0.086		130	0.086375	0.000575779
140	0.087	0.086	0.087	0.087	0.087	0.087	0.087	0.087	0.086	0.086	0.086	0.086	0.086	0.086	0.086	0.087	0.087	0.086	0.085	0.086	0.085	0.086	0.086	0.086		140	0.0862917	0.000624094
150	0.087	0.087	0.088	0.087	0.087	0.087	0.087	0.087	0.086	0.086	0.086	0.086	0.086	0.087	0.086	0.087	0.087	0.087	0.085	0.086	0.086	0.086	0.086	0.086		150	0.0865	0.00065938
160	0.087	0.086	0.088	0.087	0.087	0.087	0.087	0.087	0.086	0.086	0.086	0.086	0.086	0.087	0.086	0.087	0.087	0.086	0.085	0.086	0.086	0.086	0.087	0.086		160	0.0864583	0.000658005
170	0.087	0.087	0.087	0.087	0.087	0.087	0.087	0.087	0.086	0.086	0.086	0.086	0.086	0.087	0.086	0.088	0.087	0.087	0.085	0.086	0.086	0.086	0.086	0.086		170	0.0865	0.00065938
180	0.087	0.087	0.088	0.088	0.087	0.087	0.087	0.087	0.086	0.087	0.086	0.086	0.086	0.087	0.086	0.088	0.087	0.087	0.085	0.086	0.086	0.086	0.086	0.086		180	0.086625	0.00076967
190	0.087	0.086	0.088	0.087	0.087	0.087	0.087	0.087	0.086	0.086	0.086	0.086	0.086	0.087	0.086	0.088	0.087	0.086	0.085	0.086	0.086	0.086	0.086	0.086		190	0.0864583	0.00072106
200	0.087	0.087	0.088	0.088	0.087	0.087	0.087	0.087	0.087	0.087	0.086	0.086	0.086	0.087	0.086	0.088	0.087	0.087	0.086	0.086	0.086	0.086	0.087	0.086		200	0.08675	0.000675664
210	0.088	0.087	0.088	0.088	0.087	0.087	0.087	0.087	0.086	0.087	0.086	0.086	0.086	0.087	0.086	0.088	0.088	0.087	0.085	0.086	0.086	0.086	0.087	0.086		210	0.08675	0.00084699
220	0.088	0.087	0.088	0.088	0.087	0.087	0.087	0.087	0.086	0.086	0.086	0.086	0.086	0.087	0.086	0.087	0.087	0.087	0.085	0.086	0.086	0.086	0.087	0.086		220	0.086625	0.00076967
230	0.088	0.086	0.088	0.088	0.087	0.087	0.087	0.087	0.086	0.087	0.087	0.086	0.086	0.087	0.086	0.088	0.087	0.087	0.085	0.086	0.086	0.086	0.087	0.086		230	0.0867083	0.00080645
240	0.088	0.087	0.088	0.088	0.087	0.087	0.087	0.087	0.086	0.087	0.087	0.086	0.087	0.087	0.086	0.088	0.088	0.087	0.086	0.086	0.086	0.086	0.087	0.086		240	0.086875	0.000740887
250	0.088	0.087	0.088	0.088	0.087	0.087	0.087	0.087	0.087	0.087	0.087	0.086	0.086	0.087	0.086	0.088	0.088	0.087	0.086	0.086	0.086	0.086	0.087	0.087		250	0.0869167	0.000717282
260	0.088	0.087	0.088	0.088	0.087	0.087	0.087	0.087	0.087	0.087	0.087	0.086	0.086	0.087	0.086	0.088	0.087	0.087	0.086	0.086	0.086	0.086	0.087	0.086		260	0.0868333	0.000701964
270	0.088	0.087	0.088	0.088	0.088	0.088	0.088	0.088	0.087	0.087	0.087	0.086	0.087	0.087	0.087	0.088	0.088	0.087	0.086	0.087	0.086	0.086	0.087	0.087		270	0.0872083	0.00072106
280	0.088	0.087	0.088	0.088	0.088	0.088	0.088	0.088	0.087	0.087	0.087	0.086	0.087	0.087	0.087	0.088	0.088	0.087	0.086	0.086	0.086	0.086	0.087	0.087		280	0.0871667	0.000761387
290	0.088	0.087	0.088	0.088	0.088	0.088	0.088	0.088	0.087	0.087	0.087	0.086	0.087	0.087	0.087	0.088	0.088	0.087	0.086	0.087	0.086	0.087	0.087	0.087		290	0.08725	0.000675664
300	0.088	0.087	0.088	0.088	0.088	0.088	0.088	0.088	0.087	0.087	0.087	0.086	0.087	0.087	0.087	0.088	0.088	0.087	0.086	0.087	0.087	0.087	0.087	0.087		300	0.0872917	0.000624094
310	0.088	0.087	0.088	0.089	0.088	0.088	0.088	0.088	0.088	0.088	0.087	0.086	0.087	0.087	0.087	0.089	0.088	0.088	0.086	0.087	0.087	0.087	0.087	0.087		310	0.0875	0.000780189
320	0.088	0.087	0.088	0.088	0.088	0.088	0.088	0.088	0.088	0.088	0.087	0.086	0.087	0.087	0.087	0.089	0.088	0.088	0.086	0.087	0.087	0.087	0.087	0.087		320	0.0874583	0.00072106
330	0.088	0.087	0.089	0.089	0.088	0.089	0.089	0.088	0.088	0.088	0.088	0.087	0.087	0.088	0.087	0.089	0.089	0.088	0.086	0.087	0.087	0.087	0.088	0.087		330	0.0878333	0.000868115
340	0.089	0.088	0.089	0.089	0.089	0.089	0.089	0.089	0.088	0.088	0.088	0.087	0.087	0.088	0.088	0.089	0.089	0.088	0.087	0.087	0.087	0.087	0.088	0.087		340	0.0880833	0.000829702
350	0.089	0.088	0.089	0.089	0.089	0.089	0.09	0.089	0.089	0.089	0.088	0.087	0.087	0.088	0.088	0.089	0.089	0.088	0.087	0.088	0.087	0.088	0.088	0.087		350	0.0882917	0.000858673
360	0.089	0.088	0.089	0.089	0.089	0.09	0.09	0.09	0.089	0.089	0.088	0.087	0.088	0.088	0.088	0.089	0.089	0.088	0.087	0.088	0.088	0.087	0.088	0.087		360	0.0884167	0.000928611
370	0.089	0.088	0.089	0.089	0.089	0.09	0.09	0.09	0.09	0.089	0.088	0.087	0.088	0.088	0.088	0.089	0.089	0.089	0.087	0.088	0.088	0.088	0.088	0.087		370	0.0885417	0.000931533
380	0.089	0.088	0.089	0.089	0.09	0.09	0.091	0.09	0.09	0.089	0.088	0.087	0.088	0.088	0.088	0.09	0.089	0.089	0.088	0.088	0.088	0.088	0.088	0.088		380	0.08875	0.000989071
390	0.089	0.088	0.089	0.09	0.09	0.091	0.091	0.091	0.091	0.09	0.089	0.087	0.088	0.088	0.088	0.09	0.09	0.089	0.088	0.089	0.088	0.088	0.088	0.088		390	0.0890833	0.00121285
400	0.089	0.088	0.09	0.09	0.091	0.091	0.092	0.092	0.092	0.091	0.089	0.087	0.088	0.088	0.089	0.09	0.09	0.089	0.088	0.089	0.089	0.088	0.089	0.088		400	0.0894583	0.001444
410	0.089	0.088	0.09	0.091	0.091	0.092	0.093	0.093	0.092	0.091	0.089	0.087	0.088	0.088	0.089	0.091	0.091	0.09	0.088	0.09	0.089	0.089	0.089	0.088		410	0.0898333	0.0016854
420	0.089	0.089	0.09	0.091	0.092	0.093	0.094	0.093	0.093	0.092	0.09	0.088	0.088	0.089	0.09	0.091	0.091	0.09	0.089	0.09	0.089	0.089	0.089	0.088		420	0.0902917	0.00175646
430	0.089	0.089	0.09	0.092	0.093	0.093	0.095	0.094	0.094	0.092	0.09	0.088	0.088	0.089	0.09	0.092	0.092	0.09	0.09	0.091	0.09	0.089	0.09	0.088		430	0.09075	0.00202699
440	0.09	0.089	0.091	0.092	0.094	0.095	0.096	0.096	0.095	0.093	0.091	0.088	0.089	0.089	0.091	0.093	0.093	0.091	0.09	0.092	0.091	0.09	0.09	0.089		440	0.0915833	0.00233902
450	0.09	0.089	0.091	0.093	0.095	0.096	0.097	0.097	0.096	0.094	0.091	0.089	0.089	0.09	0.091	0.093	0.093	0.092	0.091	0.092	0.091	0.09	0.09	0.089		450	0.0920417	0.00259563
460	0.09	0.09	0.092	0.094	0.096	0.097	0.099	0.098	0.098	0.095	0.092	0.089	0.089	0.09	0.092	0.094	0.094	0.092	0.092	0.093	0.091	0.091	0.091	0.089		460	0.0928333	0.00301686
470	0.091	0.09	0.093	0.095	0.097	0.098	0.101	0.1	0.099	0.096	0.093	0.09	0.09	0.091	0.093	0.095	0.095	0.093	0.093	0.095	0.092	0.092	0.092	0.09		470	0.0939167	0.00324261
480	0.091	0.091	0.093	0.096	0.098	0.1	0.103	0.102	0.101	0.098	0.093	0.09	0.09	0.091	0.094	0.096	0.096	0.094	0.094	0.095	0.093	0.093	0.092	0.09		480	0.09475	0.00387018
490	0.091	0.091	0.094	0.097	0.1	0.102	0.105	0.103	0.103	0.099	0.094	0.09	0.091	0.091	0.094	0.097	0.097	0.095	0.095	0.097	0.094	0.093	0.093	0.091		490	0.0957083	0.00436865
500	0.092	0.092	0.095	0.098	0.102	0.104	0.107	0.105	0.105	0.1	0.095	0.091	0.091	0.092	0.096	0.098	0.099	0.096	0.096	0.098	0.095	0.094	0.094	0.091		500	0.0969167	0.00481769
510	0.092	0.092	0.095	0.099	0.103	0.106	0.11	0.108	0.108	0.102	0.097	0.092	0.092	0.093	0.097	0.1	0.1	0.097	0.098	0.1	0.096	0.095	0.095	0.092		510	0.0982917	0.00551267
520	0.093	0.093	0.096	0.101	0.106	0.109	0.113	0.111	0.111	0.104	0.098	0.093	0.092	0.094	0.098	0.101	0.101	0.099	0.099	0.102	0.098	0.097	0.096	0.093		520	0.0999167	0.0062618
530	0.094	0.094	0.098	0.102	0.108	0.112	0.117	0.114	0.114	0.106	0.099	0.094	0.093	0.095	0.1	0.103	0.103	0.1	0.101	0.104	0.099	0.098	0.097	0.093		530	0.101583	0.00708284
540	0.095	0.095	0.099	0.104	0.111	0.115	0.12	0.118	0.118	0.108	0.1	0.095	0.094	0.096	0.101	0.105	0.105	0.102	0.103	0.106	0.101	0.099	0.098	0.095		540	0.103458	0.00792892
550	0.096	0.096	0.1	0.105	0.114	0.118	0.125	0.121	0.121	0.111	0.102	0.096	0.095	0.097	0.103	0.107	0.107	0.104	0.105	0.108	0.102	0.101	0.099	0.095		550	0.105333	0.0088939
560	0.097	0.097	0.102	0.108	0.117	0.122	0.129	0.126	0.125	0.114	0.104	0.097	0.096	0.098	0.105	0.109	0.11	0.106	0.107	0.111	0.104	0.102	0.101	0.096		560	0.107625	0.00999048
570	0.098	0.099	0.103	0.11	0.121	0.126	0.134	0.131	0.129	0.117	0.105	0.098	0.097	0.099	0.107	0.111	0.112	0.108	0.11	0.114	0.106	0.104	0.102	0.098		570	0.109958	0.0111725
580	0.099	0.1	0.105	0.112	0.125	0.131	0.14	0.136	0.134	0.12	0.107	0.1	0.099	0.101	0.11	0.114	0.115	0.11	0.113	0.117	0.108	0.106	0.104	0.099		580	0.112708	0.0124742
590	0.101	0.102	0.107	0.115	0.129	0.136	0.146	0.141	0.139	0.123	0.11	0.101	0.1	0.102	0.113	0.117	0.118	0.114	0.117	0.121	0.111	0.108	0.106	0.101		590	0.11575	0.0137438
600	0.102	0.103	0.109	0.118	0.134	0.142	0.152	0.148	0.145	0.127	0.112	0.103	0.101	0.104	0.116	0.12	0.121	0.117	0.12	0.124	0.114	0.111	0.108	0.102		600	0.118875	0.0154169
610	0.104	0.105	0.111	0.121	0.139	0.148	0.16	0.155	0.151	0.131	0.114	0.105	0.103	0.106	0.119	0.123	0.125	0.12	0.124	0.129	0.117	0.113	0.111	0.104		610	0.122417	0.0171285
620	0.106	0.107	0.114	0.125	0.145	0.155	0.168	0.164	0.159	0.135	0.117	0.107	0.105	0.108	0.123	0.127	0.129	0.124	0.129	0.134	0.12	0.117	0.114	0.106		620	0.126583	0.0191582
630	0.107	0.109	0.117	0.128	0.152	0.163	0.177	0.172	0.165	0.139	0.12	0.11	0.107	0.11	0.126	0.131	0.134	0.128	0.134	0.139	0.123	0.12	0.116	0.108		630	0.130625	0.0212415
640	0.11	0.112	0.121	0.132	0.159	0.172	0.187	0.182	0.174	0.144	0.124	0.112	0.11	0.113	0.131	0.136	0.14	0.133	0.14	0.146	0.128	0.123	0.12	0.111		640	0.135833	0.0235421
650	0.113	0.115	0.125	0.137	0.167	0.182	0.198	0.194	0.184	0.15	0.128	0.115	0.113	0.117	0.136	0.141	0.145	0.138	0.146	0.153	0.133	0.128	0.124	0.114		650	0.1415	0.026165
660	0.115	0.118	0.129	0.142	0.176	0.193	0.21	0.206	0.195	0.158	0.133	0.119	0.116	0.12	0.142	0.148	0.153	0.145	0.154	0.162	0.139	0.132	0.128	0.117		660	0.147917	0.0291815
670	0.119	0.122	0.134	0.147	0.186	0.205	0.223	0.22	0.207	0.166	0.138	0.122	0.119	0.124	0.148	0.154	0.16	0.153	0.163	0.172	0.145	0.137	0.133	0.121		670	0.154917	0.0324076
680	0.123	0.127	0.139	0.154	0.199	0.221	0.239	0.235	0.22	0.175	0.144	0.127	0.123	0.129	0.158	0.164	0.17	0.163	0.174	0.183	0.154	0.143	0.138	0.125		680	0.163625	0.0361853
690	0.127	0.132	0.145	0.161	0.21	0.234	0.255	0.252	0.235	0.186	0.15	0.131	0.128	0.134	0.166	0.172	0.179	0.171	0.184	0.194	0.162	0.149	0.143	0.129		690	0.172042	0.0399973
700	0.132	0.137	0.152	0.176	0.231	0.258	0.278	0.271	0.248	0.193	0.158	0.137	0.133	0.14	0.183	0.181	0.186	0.178	0.193	0.199	0.169	0.156	0.149	0.135		700	0.182208	0.045014
710	0.137	0.143	0.158	0.181	0.241	0.273	0.294	0.289	0.265	0.207	0.165	0.142	0.138	0.146	0.189	0.19	0.196	0.188	0.201	0.214	0.181	0.164	0.155	0.14		710	0.191542	0.0488458
720	0.143	0.149	0.165	0.19	0.256	0.288	0.314	0.311	0.286	0.223	0.175	0.147	0.144	0.152	0.199	0.199	0.206	0.195	0.209	0.227	0.192	0.172	0.162	0.145		720	0.202042	0.0536741
730	0.162	0.162	0.186	0.237	0.276	0.309	0.337	0.331	0.309	0.255	0.202	0.169	0.161	0.168	0.245	0.211	0.211	0.205	0.222	0.228	0.205	0.188	0.181	0.161		730	0.221708	0.0554652
740	0.17	0.17	0.194	0.246	0.294	0.329	0.358	0.357	0.333	0.276	0.216	0.173	0.169	0.174	0.256	0.223	0.225	0.215	0.236	0.248	0.223	0.2	0.189	0.165		740	0.234958	0.0610734
750	0.183	0.182	0.208	0.274	0.31	0.348	0.372	0.366	0.346	0.299	0.238	0.187	0.181	0.186	0.285	0.234	0.236	0.231	0.244	0.254	0.241	0.217	0.208	0.176		750	0.25025	0.0618844
760	0.214	0.201	0.247	0.32	0.328	0.364	0.388	0.382	0.365	0.323	0.271	0.231	0.205	0.208	0.327	0.249	0.248	0.242	0.257	0.264	0.249	0.231	0.231	0.211		760	0.273167	0.0600382
770	0.232	0.213	0.263	0.34	0.346	0.385	0.406	0.404	0.392	0.346	0.296	0.243	0.22	0.218	0.342	0.261	0.26	0.253	0.27	0.275	0.265	0.247	0.252	0.22		770	0.289542	0.0633335
780	0.251	0.229	0.291	0.364	0.359	0.392	0.413	0.4	0.387	0.359	0.303	0.258	0.239	0.231	0.37	0.272	0.271	0.263	0.275	0.289	0.274	0.261	0.261	0.232		780	0.301833	0.0606269
790	0.274	0.247	0.32	0.389	0.369	0.398	0.422	0.408	0.397	0.369	0.317	0.27	0.257	0.251	0.404	0.284	0.281	0.275	0.288	0.299	0.283	0.273	0.274	0.243		790	0.316333	0.0600982
800	0.306	0.272	0.359	0.412	0.383	0.412	0.439	0.422	0.411	0.386	0.34	0.291	0.278	0.278	0.439	0.301	0.295	0.286	0.302	0.313	0.296	0.285	0.292	0.263		800	0.335875	0.0601992
810	0.32	0.285	0.364	0.422	0.395	0.421	0.45	0.432	0.421	0.399	0.351	0.298	0.292	0.288	0.44	0.31	0.306	0.296	0.313	0.324	0.307	0.297	0.301	0.267		810	0.345792	0.0596256
820	0.344	0.296	0.378	0.434	0.411	0.441	0.469	0.453	0.441	0.42	0.369	0.307	0.306	0.301	0.452	0.323	0.318	0.313	0.328	0.338	0.325	0.311	0.313	0.277		820	0.361167	0.0616079
830	0.356	0.308	0.385	0.443	0.435	0.474	0.504	0.499	0.482	0.454	0.39	0.322	0.315	0.313	0.452	0.333	0.332	0.327	0.352	0.357	0.346	0.326	0.328	0.288		830	0.380042	0.0686101
840	0.368	0.321	0.394	0.454	0.449	0.494	0.521	0.521	0.5	0.473	0.405	0.337	0.322	0.327	0.46	0.349	0.341	0.338	0.366	0.368	0.357	0.339	0.341	0.3		840	0.393542	0.0707807
850	0.381	0.333	0.405	0.467	0.467	0.51	0.536	0.545	0.517	0.494	0.422	0.355	0.333	0.34	0.472	0.364	0.353	0.349	0.376	0.382	0.37	0.353	0.359	0.315		850	0.40825	0.0725823
860	0.402	0.348	0.421	0.484	0.486	0.531	0.563	0.571	0.542	0.512	0.441	0.375	0.342	0.353	0.486	0.381	0.373	0.365	0.392	0.402	0.385	0.37	0.381	0.333		860	0.426625	0.0751519
870	0.418	0.363	0.438	0.5	0.513	0.55	0.585	0.591	0.557	0.539	0.458	0.399	0.354	0.367	0.504	0.398	0.385	0.383	0.41	0.419	0.403	0.386	0.4	0.348		870	0.4445	0.0771306
880	0.452	0.38	0.455	0.518	0.534	0.578	0.612	0.62	0.591	0.562	0.486	0.421	0.376	0.384	0.523	0.415	0.411	0.41	0.436	0.45	0.429	0.408	0.426	0.372		880	0.468708	0.0788137
890	0.505	0.4	0.478	0.543	0.565	0.615	0.641	0.649	0.616	0.585	0.512	0.441	0.418	0.401	0.548	0.441	0.451	0.446	0.473	0.486	0.463	0.433	0.451	0.395		890	0.498167	0.0791123
900	0.532	0.415	0.496	0.564	0.595	0.643	0.666	0.684	0.655	0.625	0.542	0.472	0.444	0.419	0.565	0.464	0.484	0.48	0.512	0.519	0.506	0.462	0.477	0.422		900	0.526792	0.0814782
910	0.573	0.434	0.518	0.585	0.625	0.669	0.691	0.713	0.682	0.65	0.566	0.494	0.487	0.438	0.584	0.499	0.529	0.521	0.554	0.557	0.543	0.491	0.504	0.453		910	0.556667	0.0804583
920	0.585	0.448	0.536	0.605	0.655	0.691	0.714	0.741	0.714	0.681	0.598	0.536	0.496	0.454	0.607	0.516	0.55	0.541	0.579	0.582	0.576	0.521	0.529	0.488		920	0.580958	0.082613
930	0.617	0.466	0.555	0.625	0.681	0.712	0.736	0.763	0.74	0.709	0.624	0.557	0.533	0.473	0.627	0.535	0.576	0.571	0.612	0.617	0.609	0.55	0.553	0.517		930	0.606583	0.0826285
940	0.641	0.483	0.574	0.645	0.705	0.734	0.757	0.788	0.766	0.732	0.65	0.585	0.558	0.491	0.646	0.557	0.601	0.597	0.637	0.641	0.639	0.58	0.579	0.547		940	0.630542	0.0829363
950	0.659	0.499	0.591	0.665	0.729	0.756	0.779	0.811	0.787	0.755	0.674	0.614	0.578	0.508	0.668	0.573	0.621	0.624	0.658	0.666	0.661	0.608	0.603	0.577		950	0.652667	0.0836617
960	0.69	0.52	0.612	0.686	0.754	0.778	0.802	0.837	0.816	0.779	0.7	0.65	0.616	0.526	0.687	0.603	0.66	0.656	0.693	0.698	0.696	0.633	0.624	0.611		960	0.680292	0.083455
970	0.693	0.531	0.628	0.706	0.777	0.791	0.815	0.851	0.827	0.796	0.719	0.667	0.612	0.541	0.704	0.604	0.653	0.655	0.691	0.691	0.706	0.653	0.648	0.631		970	0.69125	0.0847981
980	0.726	0.554	0.651	0.724	0.8	0.815	0.841	0.874	0.853	0.818	0.738	0.693	0.651	0.565	0.724	0.627	0.689	0.687	0.726	0.726	0.731	0.676	0.664	0.658		980	0.717125	0.0841605
990	0.758	0.574	0.672	0.743	0.819	0.835	0.858	0.897	0.876	0.84	0.762	0.721	0.683	0.585	0.745	0.655	0.721	0.717	0.75	0.754	0.758	0.699	0.686	0.684		990	0.741333	0.0832538
1000	0.77	0.593	0.692	0.764	0.845	0.854	0.876	0.915	0.894	0.857	0.78	0.735	0.698	0.601	0.761	0.67	0.733	0.734	0.768	0.77	0.777	0.721	0.707	0.703		1000	0.759083	0.0837189
1010	0.79	0.61	0.709	0.781	0.859	0.875	0.895	0.936	0.915	0.877	0.803	0.752	0.719	0.618	0.778	0.695	0.753	0.753	0.791	0.792	0.798	0.746	0.729	0.722		1010	0.779	0.0839653
1020	0.803	0.62	0.722	0.798	0.877	0.889	0.91	0.953	0.931	0.892	0.819	0.776	0.729	0.628	0.793	0.702	0.761	0.762	0.802	0.804	0.815	0.761	0.745	0.741		1020	0.793042	0.0856614
1030	0.818	0.637	0.74	0.81	0.893	0.908	0.923	0.969	0.944	0.911	0.835	0.792	0.747	0.641	0.808	0.716	0.77	0.775	0.814	0.815	0.829	0.776	0.761	0.761		1030	0.808042	0.0857207
1040	0.841	0.652	0.756	0.825	0.912	0.926	0.945	0.991	0.969	0.926	0.853	0.814	0.768	0.657	0.825	0.739	0.804	0.806	0.843	0.844	0.852	0.798	0.779	0.782		1040	0.829458	0.0864307
1050	0.855	0.668	0.77	0.842	0.924	0.944	0.961	1.007	0.982	0.941	0.87	0.83	0.786	0.674	0.843	0.757	0.819	0.82	0.855	0.857	0.865	0.814	0.795	0.797		1050	0.844833	0.085927
1060	0.877	0.683	0.788	0.851	0.939	0.96	0.981	1.026	1.001	0.958	0.886	0.845	0.81	0.69	0.858	0.784	0.844	0.844	0.878	0.886	0.883	0.832	0.81	0.815		1060	0.863708	0.0859492
1070	0.892	0.689	0.795	0.864	0.954	0.975	0.997	1.041	1.015	0.971	0.902	0.858	0.816	0.701	0.873	0.792	0.856	0.856	0.892	0.895	0.896	0.847	0.826	0.828		1070	0.876292	0.0879172
1080	0.905	0.702	0.807	0.875	0.967	0.99	1.011	1.053	1.028	0.985	0.916	0.872	0.831	0.712	0.885	0.806	0.867	0.87	0.903	0.907	0.909	0.86	0.84	0.84		1080	0.889208	0.0881624
1090	0.923	0.714	0.819	0.887	0.979	1.002	1.024	1.062	1.037	0.996	0.931	0.882	0.852	0.727	0.899	0.828	0.887	0.888	0.918	0.928	0.922	0.873	0.852	0.855		1090	0.903542	0.0868457
1100	0.928	0.72	0.824	0.897	0.987	1.007	1.029	1.069	1.046	1.006	0.942	0.897	0.854	0.73	0.905	0.821	0.883	0.887	0.918	0.929	0.928	0.883	0.863	0.865		1100	0.909083	0.0879985
1110	0.945	0.732	0.836	0.906	0.996	1.02	1.042	1.075	1.051	1.011	0.953	0.909	0.878	0.741	0.918	0.846	0.906	0.903	0.932	0.944	0.938	0.894	0.874	0.876		1110	0.921917	0.0859757
1120	0.956	0.739	0.844	0.913	1.003	1.026	1.049	1.078	1.056	1.019	0.963	0.913	0.886	0.75	0.927	0.857	0.916	0.91	0.938	0.95	0.944	0.903	0.883	0.883		1120	0.929417	0.0851331
1130	0.966	0.744	0.85	0.923	1.009	1.03	1.055	1.079	1.057	1.022	0.97	0.915	0.897	0.756	0.933	0.869	0.921	0.915	0.942	0.956	0.951	0.913	0.891	0.889		1130	0.935542	0.0839881
1140	0.98	0.751	0.859	0.932	1.011	1.033	1.061	1.08	1.058	1.024	0.976	0.924	0.914	0.763	0.942	0.88	0.928	0.918	0.946	0.961	0.954	0.919	0.897	0.898		1140	0.942042	0.0821645
1150	0.986	0.757	0.862	0.939	1.017	1.037	1.062	1.079	1.059	1.028	0.981	0.926	0.919	0.767	0.949	0.887	0.929	0.918	0.947	0.964	0.957	0.924	0.903	0.905		1150	0.945917	0.0812414
1160	0.989	0.761	0.868	0.945	1.016	1.039	1.063	1.078	1.06	1.031	0.987	0.926	0.919	0.771	0.949	0.889	0.927	0.917	0.945	0.961	0.959	0.93	0.908	0.905		1160	0.947625	0.080393
1170	1.003	0.765	0.873	0.954	1.017	1.039	1.063	1.073	1.054	1.027	0.985	0.93	0.937	0.777	0.956	0.899	0.93	0.919	0.944	0.962	0.959	0.931	0.911	0.905		1170	0.950542	0.077995
1180	1.007	0.767	0.878	0.962	1.018	1.039	1.064	1.071	1.052	1.027	0.988	0.933	0.943	0.777	0.959	0.9	0.932	0.917	0.942	0.961	0.96	0.934	0.915	0.912		1180	0.952417	0.0772787
1190	1.014	0.776	0.884	0.964	1.015	1.038	1.062	1.067	1.051	1.026	0.988	0.933	0.95	0.785	0.963	0.906	0.928	0.917	0.94	0.959	0.96	0.936	0.919	0.914		1190	0.953958	0.0746286
1200	1.021	0.777	0.887	0.97	1.012	1.037	1.061	1.065	1.051	1.028	0.99	0.934	0.954	0.787	0.965	0.91	0.926	0.914	0.938	0.958	0.961	0.94	0.92	0.915		1200	0.955042	0.0742103
1210	1.026	0.784	0.891	0.972	1.011	1.035	1.058	1.063	1.048	1.026	0.989	0.935	0.958	0.793	0.965	0.912	0.926	0.911	0.935	0.955	0.959	0.94	0.92	0.922		1210	0.955583	0.0721254
1220	1.03	0.785	0.894	0.977	1.012	1.036	1.058	1.059	1.048	1.027	0.991	0.938	0.96	0.791	0.967	0.908	0.924	0.909	0.932	0.954	0.959	0.941	0.923	0.925		1220	0.956167	0.072342
1230	1.025	0.794	0.897	0.975	1.004	1.03	1.055	1.056	1.044	1.022	0.99	0.936	0.956	0.802	0.968	0.909	0.919	0.906	0.929	0.947	0.954	0.939	0.924	0.923		1230	0.954333	0.0688954
1240	1.026	0.798	0.899	0.978	1.006	1.03	1.054	1.055	1.045	1.024	0.991	0.938	0.955	0.803	0.968	0.908	0.916	0.902	0.926	0.947	0.955	0.94	0.925	0.931		1240	0.955	0.0686028
1250	1.024	0.8	0.903	0.978	1.004	1.029	1.051	1.053	1.044	1.024	0.992	0.939	0.954	0.803	0.968	0.905	0.914	0.899	0.922	0.943	0.953	0.939	0.926	0.935		1250	0.95425	0.0679944
1260	1.021	0.806	0.904	0.977	0.999	1.023	1.047	1.052	1.041	1.021	0.992	0.938	0.952	0.805	0.967	0.902	0.91	0.897	0.918	0.94	0.949	0.935	0.924	0.934		1260	0.95225	0.066459
1270	1.019	0.81	0.906	0.978	0.998	1.02	1.047	1.052	1.04	1.02	0.992	0.937	0.95	0.813	0.968	0.9	0.907	0.896	0.917	0.937	0.947	0.936	0.928	0.935		1270	0.952208	0.0650899
1280	1.018	0.814	0.906	0.977	0.994	1.019	1.043	1.052	1.042	1.023	0.995	0.94	0.947	0.815	0.971	0.895	0.901	0.894	0.915	0.932	0.946	0.935	0.926	0.936		1280	0.9515	0.0650077
1290	1.014	0.818	0.906	0.975	0.993	1.018	1.044	1.053	1.042	1.023	0.995	0.935	0.944	0.82	0.97	0.897	0.899	0.895	0.916	0.933	0.946	0.937	0.927	0.942		1290	0.95175	0.0639166
1300	1.014	0.819	0.902	0.97	0.989	1.015	1.042	1.051	1.042	1.022	0.995	0.937	0.939	0.818	0.97	0.892	0.896	0.891	0.913	0.929	0.943	0.934	0.927	0.936		1300	0.949417	0.0641845
1310	1.012	0.82	0.903	0.97	0.989	1.014	1.041	1.051	1.041	1.022	0.996	0.938	0.936	0.822	0.97	0.893	0.895	0.891	0.911	0.928	0.942	0.934	0.927	0.941		1310	0.949458	0.0635336
1320	1.007	0.821	0.903	0.967	0.988	1.014	1.042	1.054	1.042	1.022	0.999	0.938	0.932	0.824	0.969	0.89	0.892	0.892	0.913	0.929	0.943	0.936	0.929	0.943		1320	0.949542	0.0635302
1330	1.006	0.821	0.9	0.964	0.986	1.009	1.038	1.049	1.04	1.021	0.997	0.941	0.932	0.825	0.968	0.892	0.89	0.89	0.911	0.928	0.941	0.933	0.928	0.941		1330	0.947958	0.0625206
1340	1.005	0.826	0.9	0.963	0.985	1.01	1.041	1.051	1.041	1.023	0.998	0.938	0.927	0.826	0.967	0.887	0.892	0.889	0.911	0.927	0.944	0.936	0.929	0.944		1340	0.948333	0.0626846
1350	1.001	0.828	0.902	0.963	0.987	1.012	1.04	1.055	1.044	1.024	1	0.931	0.925	0.829	0.969	0.886	0.891	0.892	0.915	0.93	0.944	0.938	0.932	0.946		1350	0.949333	0.0626138
1360	1	0.825	0.899	0.962	0.985	1.012	1.04	1.052	1.044	1.024	1	0.932	0.924	0.829	0.967	0.887	0.891	0.893	0.914	0.929	0.942	0.937	0.932	0.952		1360	0.948833	0.0626062
1370	0.998	0.826	0.9	0.961	0.986	1.011	1.04	1.053	1.044	1.023	1.001	0.935	0.92	0.829	0.966	0.886	0.891	0.893	0.914	0.931	0.945	0.938	0.933	0.955		1370	0.949125	0.0624718
1380	0.994	0.83	0.9	0.962	0.986	1.011	1.041	1.053	1.044	1.024	1.002	0.933	0.92	0.831	0.966	0.887	0.892	0.893	0.915	0.932	0.945	0.939	0.935	0.956		1380	0.949625	0.0618707
1390	0.992	0.832	0.902	0.961	0.986	1.014	1.044	1.058	1.049	1.026	1.005	0.925	0.914	0.835	0.967	0.889	0.895	0.895	0.919	0.935	0.95	0.943	0.937	0.962		1390	0.951458	0.0623141
1400	0.991	0.832	0.903	0.963	0.99	1.017	1.044	1.06	1.05	1.029	1.008	0.929	0.915	0.834	0.968	0.887	0.898	0.897	0.92	0.939	0.95	0.944	0.939	0.969		1400	0.953167	0.0628453
1410	0.991	0.831	0.897	0.959	0.986	1.011	1.039	1.052	1.044	1.024	1	0.929	0.916	0.834	0.964	0.89	0.897	0.894	0.915	0.934	0.943	0.938	0.934	0.975		1410	0.949875	0.0612318
1420	0.988	0.835	0.905	0.964	0.99	1.018	1.047	1.061	1.051	1.027	1.006	0.92	0.912	0.837	0.968	0.89	0.898	0.898	0.922	0.94	0.95	0.946	0.941	0.98		1420	0.953917	0.0625779
1430	0.989	0.836	0.902	0.964	0.991	1.019	1.048	1.06	1.05	1.028	1.008	0.92	0.911	0.837	0.968	0.894	0.901	0.901	0.924	0.942	0.95	0.945	0.941	0.99		1430	0.954958	0.0625262
1440	0.991	0.836	0.9	0.962	0.991	1.017	1.046	1.058	1.05	1.029	1.008	0.927	0.911	0.839	0.967	0.894	0.902	0.899	0.922	0.942	0.951	0.945	0.94	1		1440	0.955292	0.062373
Fig. 2d: Time vs 6 point moving average specific growth rate (μ) (h-1), Type D (GR)
	Type D (GR)	Type D (GR)	Type D (GR)	Type D (GR)	Type D (GR)	Type D (GR)	Type D (GR)	Type D (GR)	Type D (GR)	Type D (GR)	Type D (GR)	Type D (GR)	Type D (GR)	Type D (GR)	Type D (GR)	Type D (GR)	Type D (GR)	Type D (GR)	Type D (GR)	Type D (GR)	Type D (GR)	Type D (GR)	Type D (GR)	Type D (GR)		Type D (GR) (n=24)
Time (min)	No. 1	No. 2	No. 3	No. 4	No. 5	No. 6	No. 7	No. 8	No. 9	No. 10	No. 11	No. 12	No. 13	No. 14	No. 15	No. 16	No. 17	No. 18	No. 19	No. 20	No. 21	No. 22	No. 23	No. 24		Time (min)	AVE	SD
0	0.086	0.086	0.086	0.086	0.085	0.086	0.088	0.087	0.087	0.087	0.087	0.085	0.086	0.086	0.086	0.087	0.087	0.085	0.087	0.088	0.087	0.087	0.087	0.086		0	0.0864583	0.000832971
10	0.086	0.086	0.086	0.086	0.085	0.086	0.091	0.087	0.087	0.088	0.087	0.085	0.086	0.086	0.086	0.088	0.087	0.085	0.087	0.088	0.087	0.087	0.088	0.086		10	0.0867083	0.00130148
20	0.086	0.086	0.086	0.086	0.085	0.086	0.09	0.087	0.087	0.087	0.087	0.086	0.086	0.086	0.086	0.087	0.087	0.085	0.087	0.088	0.087	0.087	0.087	0.086		20	0.0865833	0.00101795
30	0.086	0.086	0.086	0.086	0.085	0.086	0.09	0.087	0.087	0.087	0.087	0.086	0.086	0.086	0.086	0.087	0.087	0.085	0.087	0.088	0.087	0.087	0.087	0.086		30	0.0865833	0.00101795
40	0.086	0.086	0.086	0.086	0.085	0.086	0.09	0.087	0.086	0.087	0.087	0.085	0.086	0.086	0.086	0.087	0.087	0.085	0.087	0.087	0.087	0.087	0.087	0.086		40	0.0864167	0.00105981
50	0.086	0.086	0.086	0.086	0.085	0.086	0.089	0.087	0.087	0.087	0.087	0.086	0.086	0.086	0.086	0.087	0.087	0.085	0.087	0.088	0.087	0.087	0.087	0.086		50	0.0865	0.000932505
60	0.086	0.086	0.086	0.086	0.085	0.087	0.089	0.087	0.087	0.087	0.087	0.086	0.086	0.086	0.087	0.088	0.087	0.085	0.087	0.088	0.087	0.087	0.087	0.086		60	0.0866667	0.000916831
70	0.086	0.086	0.086	0.086	0.085	0.086	0.089	0.087	0.086	0.087	0.087	0.086	0.086	0.086	0.086	0.087	0.087	0.085	0.087	0.088	0.087	0.087	0.087	0.086		70	0.0865	0.000884652
80	0.086	0.086	0.086	0.086	0.085	0.087	0.089	0.087	0.087	0.087	0.087	0.086	0.086	0.086	0.086	0.088	0.087	0.085	0.087	0.088	0.087	0.087	0.087	0.086		80	0.086625	0.000923721
90	0.086	0.086	0.086	0.086	0.085	0.087	0.091	0.087	0.087	0.087	0.087	0.086	0.086	0.086	0.086	0.088	0.087	0.085	0.087	0.088	0.087	0.087	0.087	0.086		90	0.0867083	0.00119707
100	0.086	0.086	0.086	0.086	0.086	0.087	0.087	0.087	0.087	0.087	0.087	0.086	0.086	0.086	0.087	0.088	0.088	0.086	0.087	0.088	0.087	0.087	0.088	0.086		100	0.08675	0.00073721
110	0.086	0.086	0.086	0.086	0.085	0.086	0.09	0.087	0.087	0.087	0.087	0.086	0.086	0.086	0.086	0.087	0.087	0.085	0.087	0.088	0.087	0.087	0.087	0.086		110	0.0865833	0.00101795
120	0.086	0.086	0.086	0.086	0.085	0.087	0.09	0.087	0.087	0.087	0.087	0.086	0.086	0.086	0.086	0.087	0.087	0.085	0.087	0.088	0.087	0.087	0.087	0.087		120	0.0865833	0.00105981
130	0.086	0.086	0.086	0.086	0.085	0.087	0.089	0.087	0.087	0.087	0.087	0.086	0.086	0.086	0.087	0.088	0.088	0.085	0.087	0.088	0.087	0.087	0.087	0.086		130	0.0867083	0.000954585
140	0.086	0.086	0.086	0.086	0.085	0.086	0.09	0.087	0.087	0.087	0.087	0.086	0.086	0.086	0.086	0.087	0.087	0.085	0.087	0.088	0.087	0.087	0.087	0.086		140	0.0865833	0.00101795
150	0.086	0.086	0.086	0.086	0.085	0.087	0.089	0.087	0.087	0.087	0.087	0.086	0.086	0.086	0.087	0.088	0.088	0.086	0.087	0.088	0.087	0.087	0.088	0.086		150	0.0867917	0.000931533
160	0.086	0.086	0.086	0.086	0.086	0.087	0.089	0.087	0.087	0.087	0.087	0.086	0.086	0.086	0.087	0.088	0.088	0.085	0.087	0.088	0.087	0.087	0.088	0.087		160	0.0867917	0.000931533
170	0.086	0.086	0.086	0.086	0.086	0.087	0.091	0.087	0.087	0.087	0.087	0.086	0.086	0.086	0.087	0.088	0.088	0.086	0.087	0.088	0.087	0.087	0.087	0.086		170	0.086875	0.0011156
180	0.086	0.087	0.086	0.086	0.086	0.087	0.089	0.087	0.087	0.087	0.087	0.086	0.086	0.086	0.087	0.088	0.088	0.086	0.087	0.088	0.087	0.087	0.088	0.087		180	0.086875	0.000850192
190	0.086	0.086	0.086	0.086	0.086	0.087	0.09	0.087	0.087	0.087	0.087	0.086	0.086	0.086	0.087	0.088	0.088	0.085	0.087	0.088	0.087	0.087	0.087	0.086		190	0.0867917	0.00102062
200	0.086	0.086	0.086	0.086	0.086	0.087	0.089	0.087	0.087	0.088	0.087	0.086	0.086	0.086	0.087	0.088	0.088	0.086	0.087	0.088	0.087	0.087	0.088	0.087		200	0.086875	0.000899879
210	0.086	0.087	0.086	0.086	0.086	0.087	0.091	0.088	0.087	0.087	0.087	0.086	0.086	0.087	0.087	0.088	0.088	0.086	0.087	0.088	0.087	0.087	0.088	0.087		210	0.0870417	0.00112208
220	0.086	0.086	0.086	0.086	0.085	0.087	0.088	0.087	0.087	0.087	0.087	0.086	0.086	0.086	0.087	0.088	0.088	0.086	0.087	0.088	0.087	0.087	0.088	0.087		220	0.08675	0.00084699
230	0.086	0.087	0.086	0.086	0.086	0.087	0.089	0.087	0.087	0.087	0.087	0.086	0.086	0.086	0.087	0.088	0.088	0.086	0.087	0.088	0.087	0.087	0.088	0.086		230	0.086875	0.000850192
240	0.086	0.087	0.086	0.086	0.086	0.087	0.09	0.087	0.087	0.088	0.087	0.086	0.086	0.087	0.087	0.088	0.088	0.086	0.087	0.088	0.087	0.087	0.088	0.087		240	0.087	0.000978019
250	0.086	0.087	0.086	0.087	0.086	0.087	0.09	0.087	0.087	0.088	0.087	0.086	0.086	0.087	0.087	0.088	0.088	0.086	0.087	0.088	0.087	0.087	0.088	0.087		250	0.0870417	0.000954585
260	0.086	0.087	0.086	0.086	0.086	0.087	0.089	0.088	0.087	0.088	0.087	0.086	0.086	0.087	0.087	0.088	0.088	0.086	0.087	0.088	0.088	0.087	0.088	0.087		260	0.0870417	0.000907896
270	0.086	0.087	0.087	0.087	0.086	0.087	0.09	0.088	0.087	0.088	0.087	0.086	0.086	0.087	0.087	0.088	0.088	0.086	0.087	0.088	0.088	0.087	0.088	0.087		270	0.0871667	0.000963087
280	0.086	0.087	0.087	0.087	0.086	0.088	0.091	0.088	0.088	0.088	0.087	0.086	0.087	0.087	0.087	0.088	0.088	0.086	0.087	0.089	0.088	0.087	0.088	0.087		280	0.087375	0.00113492
290	0.086	0.087	0.087	0.087	0.086	0.088	0.09	0.088	0.088	0.088	0.087	0.086	0.086	0.087	0.087	0.088	0.088	0.086	0.087	0.088	0.088	0.088	0.088	0.087		290	0.0872917	0.000999094
300	0.087	0.087	0.087	0.087	0.086	0.088	0.09	0.088	0.087	0.088	0.087	0.086	0.087	0.087	0.087	0.088	0.088	0.086	0.088	0.088	0.088	0.087	0.088	0.087		300	0.0873333	0.000916831
310	0.087	0.087	0.087	0.087	0.086	0.088	0.09	0.088	0.088	0.088	0.088	0.087	0.087	0.087	0.087	0.089	0.088	0.086	0.088	0.089	0.088	0.088	0.088	0.087		310	0.0875833	0.000974308
320	0.087	0.087	0.087	0.087	0.086	0.088	0.089	0.088	0.088	0.088	0.088	0.087	0.087	0.087	0.088	0.089	0.088	0.086	0.088	0.089	0.088	0.088	0.088	0.087		320	0.087625	0.000824226
330	0.087	0.087	0.087	0.087	0.087	0.088	0.092	0.088	0.088	0.089	0.088	0.087	0.087	0.087	0.088	0.089	0.089	0.086	0.088	0.089	0.088	0.088	0.088	0.087		330	0.087875	0.001191
340	0.087	0.088	0.087	0.088	0.087	0.089	0.09	0.089	0.088	0.089	0.088	0.087	0.087	0.088	0.088	0.089	0.089	0.087	0.088	0.089	0.089	0.088	0.089	0.087		340	0.088125	0.000899879
350	0.087	0.088	0.088	0.088	0.087	0.089	0.092	0.089	0.089	0.089	0.088	0.087	0.087	0.088	0.088	0.089	0.089	0.087	0.088	0.089	0.089	0.088	0.089	0.087		350	0.0882917	0.00112208
360	0.087	0.088	0.088	0.088	0.087	0.089	0.093	0.089	0.089	0.089	0.088	0.087	0.088	0.088	0.088	0.09	0.089	0.087	0.089	0.089	0.089	0.088	0.089	0.087		360	0.0884583	0.00128466
370	0.087	0.088	0.088	0.088	0.087	0.089	0.092	0.089	0.089	0.089	0.088	0.087	0.087	0.088	0.088	0.089	0.089	0.087	0.089	0.09	0.089	0.088	0.089	0.088		370	0.088375	0.0011726
380	0.087	0.088	0.088	0.088	0.088	0.089	0.091	0.09	0.089	0.089	0.088	0.087	0.087	0.088	0.088	0.09	0.089	0.087	0.089	0.089	0.089	0.088	0.089	0.088		380	0.0884167	0.00105981
390	0.087	0.088	0.088	0.088	0.088	0.089	0.091	0.09	0.089	0.089	0.088	0.087	0.088	0.088	0.088	0.09	0.089	0.087	0.089	0.09	0.089	0.089	0.089	0.087		390	0.0885417	0.00106237
400	0.088	0.088	0.089	0.089	0.089	0.09	0.091	0.09	0.09	0.09	0.089	0.088	0.088	0.088	0.089	0.09	0.09	0.087	0.089	0.09	0.089	0.089	0.089	0.088		400	0.089	0.00102151
410	0.087	0.089	0.089	0.09	0.089	0.091	0.094	0.091	0.09	0.09	0.089	0.087	0.088	0.089	0.089	0.091	0.09	0.087	0.089	0.09	0.089	0.089	0.089	0.088		410	0.0892917	0.00157367
420	0.088	0.089	0.089	0.09	0.089	0.091	0.094	0.091	0.09	0.09	0.089	0.088	0.088	0.089	0.089	0.091	0.09	0.088	0.089	0.091	0.09	0.089	0.089	0.088		420	0.0895417	0.00138247
430	0.088	0.089	0.09	0.09	0.09	0.092	0.092	0.092	0.091	0.091	0.089	0.088	0.088	0.089	0.089	0.091	0.09	0.088	0.089	0.091	0.09	0.089	0.089	0.088		430	0.0897083	0.00133447
440	0.088	0.09	0.091	0.091	0.09	0.092	0.095	0.092	0.091	0.091	0.09	0.088	0.089	0.09	0.09	0.092	0.091	0.089	0.09	0.091	0.091	0.09	0.09	0.088		440	0.0904167	0.0015299
450	0.089	0.09	0.091	0.092	0.091	0.093	0.094	0.093	0.092	0.092	0.09	0.088	0.089	0.09	0.091	0.093	0.091	0.089	0.09	0.092	0.091	0.09	0.09	0.088		450	0.0907917	0.00161458
460	0.089	0.091	0.091	0.092	0.092	0.094	0.097	0.094	0.092	0.092	0.09	0.088	0.089	0.09	0.091	0.093	0.092	0.089	0.091	0.092	0.091	0.091	0.091	0.089		460	0.0912917	0.00196666
470	0.09	0.091	0.092	0.093	0.092	0.095	0.096	0.095	0.093	0.093	0.091	0.089	0.09	0.092	0.092	0.094	0.092	0.09	0.091	0.093	0.092	0.091	0.091	0.089		470	0.0919583	0.00182921
480	0.09	0.092	0.093	0.094	0.094	0.096	0.097	0.096	0.094	0.093	0.091	0.09	0.09	0.092	0.092	0.095	0.093	0.091	0.092	0.093	0.092	0.092	0.091	0.089		480	0.092625	0.00199592
490	0.091	0.092	0.094	0.095	0.094	0.097	0.1	0.096	0.095	0.094	0.092	0.09	0.09	0.093	0.093	0.096	0.093	0.091	0.092	0.094	0.093	0.092	0.092	0.089		490	0.0932917	0.00240433
500	0.091	0.093	0.095	0.096	0.096	0.098	0.101	0.097	0.096	0.095	0.092	0.09	0.091	0.094	0.094	0.097	0.094	0.092	0.093	0.095	0.094	0.093	0.092	0.09		500	0.0941667	0.00259877
510	0.092	0.094	0.097	0.097	0.097	0.1	0.1	0.099	0.097	0.096	0.093	0.091	0.092	0.095	0.095	0.098	0.095	0.093	0.094	0.096	0.095	0.093	0.093	0.09		510	0.0951667	0.00258199
520	0.093	0.096	0.098	0.099	0.098	0.101	0.102	0.1	0.098	0.097	0.094	0.092	0.093	0.096	0.096	0.099	0.096	0.094	0.095	0.097	0.095	0.095	0.094	0.091		520	0.09625	0.00273861
530	0.094	0.096	0.099	0.1	0.1	0.103	0.102	0.101	0.099	0.098	0.095	0.092	0.093	0.096	0.097	0.1	0.097	0.095	0.096	0.098	0.097	0.096	0.095	0.091		530	0.0971667	0.00291423
540	0.095	0.098	0.1	0.101	0.101	0.104	0.104	0.102	0.101	0.099	0.096	0.093	0.094	0.098	0.098	0.102	0.098	0.096	0.097	0.099	0.098	0.097	0.096	0.092		540	0.098375	0.00304763
550	0.096	0.099	0.101	0.103	0.103	0.106	0.107	0.104	0.102	0.1	0.097	0.094	0.095	0.099	0.099	0.103	0.099	0.097	0.098	0.1	0.099	0.098	0.097	0.093		550	0.099625	0.00343654
560	0.097	0.1	0.103	0.105	0.105	0.108	0.109	0.106	0.104	0.102	0.098	0.095	0.096	0.1	0.1	0.104	0.101	0.098	0.099	0.102	0.1	0.099	0.098	0.093		560	0.101042	0.0038162
570	0.098	0.102	0.105	0.107	0.107	0.11	0.111	0.108	0.105	0.103	0.099	0.096	0.097	0.102	0.102	0.106	0.102	0.1	0.101	0.103	0.101	0.1	0.099	0.095		570	0.102583	0.0040638
580	0.1	0.104	0.107	0.109	0.109	0.113	0.111	0.11	0.107	0.104	0.1	0.097	0.099	0.103	0.103	0.108	0.104	0.101	0.102	0.105	0.103	0.102	0.1	0.095		580	0.104167	0.00425969
590	0.101	0.106	0.109	0.112	0.112	0.116	0.115	0.112	0.109	0.106	0.102	0.098	0.101	0.106	0.105	0.11	0.106	0.103	0.104	0.107	0.105	0.104	0.102	0.096		590	0.106292	0.00476837
600	0.103	0.107	0.111	0.114	0.114	0.118	0.117	0.115	0.112	0.108	0.104	0.1	0.102	0.107	0.107	0.112	0.108	0.105	0.106	0.108	0.107	0.106	0.103	0.097		600	0.108167	0.00495779
610	0.105	0.11	0.114	0.117	0.118	0.122	0.118	0.117	0.114	0.11	0.105	0.101	0.104	0.11	0.109	0.115	0.11	0.108	0.108	0.111	0.109	0.108	0.105	0.099		610	0.110458	0.00542922
620	0.107	0.112	0.116	0.12	0.121	0.125	0.123	0.12	0.117	0.113	0.107	0.103	0.106	0.112	0.112	0.117	0.113	0.11	0.11	0.114	0.112	0.11	0.107	0.1		620	0.113	0.00589768
630	0.109	0.114	0.118	0.123	0.124	0.128	0.126	0.123	0.12	0.115	0.109	0.105	0.108	0.114	0.114	0.119	0.115	0.113	0.113	0.116	0.114	0.113	0.109	0.102		630	0.115375	0.00619826
[truncated: 81 more rows]

## Sheet: Table S14
Table S14. Data for Fig. 2a, b, c, d
[truncated: 1,281 more rows]

## Sheet: Table S15
Table S15. Data for Fig. 3
[truncated: 309 more rows]
[truncated: 73 more columns]

[truncated: 1 more sheets: Table S16]
